# Supplementary material for: A dendritic hexamer acceptor enables 19.4% efficiency with exceptional stability in organic solar cells
Source: Nat Commun. 2025 Jan 20;16:871. doi: 10.1038/s41467-025-56225-x (PMC11747272; doi:10.1038/s41467-025-56225-x)
Supplement: Supplementary file 3 — Supplementary Data 1 [file 41467_2025_56225_MOESM3_ESM.txt]

Atomic coordinates of DTC8 for DFT calculations


 C                  1.79824300    3.07603200    1.30372300
 C                  0.38107800    3.18880500    1.47614900
 C                  2.37977900    1.77864100    1.22783200
 C                 -0.38795800    1.99379700    1.55753400
 C                  3.73084900    1.43756300    1.10399200
 C                 -1.76765600    1.84550200    1.72183900
 C                 -4.17025300    1.52481800    2.05964900
 C                  6.06256200    0.65070200    0.94036500
 C                 -5.54937600    1.41117100    2.29032000
 C                  7.40441900    0.24341300    0.88683900
 C                  1.61538700    0.56091600    1.30484400
 C                  0.17694600    0.68467300    1.45683400
 C                  3.81135700    0.04559100    1.09467100
 C                 -2.08589800    0.47764100    1.70356700
 C                  5.13954600   -0.42216600    0.97962900
 C                 -3.48725100    0.28686100    1.89984400
 C                  7.51052200   -1.18108100    0.86689400
 C                 -5.95039100    0.04647000    2.28971900
 C                  8.77219300   -1.81668400    0.89042800
 C                 -7.30393400   -0.32957500    2.39629100
 C                  2.50395400   -1.95858500    1.40453300
 C                 -0.73569200   -1.66805200    1.25307800
 C                 11.76725800   -2.79933000    1.04074500
 C                -10.40570100   -0.75436200    2.52530900
 C                  9.21391200   -3.13243300    0.92164500
 C                 -7.97108300   -1.54201900    2.37891200
 C                 -2.02581200   -2.45750900    1.25265300
 C                  2.92414500   -2.37920000    2.82826600
 C                 -9.41926500   -1.72259000    2.43485000
 C                 10.61545300   -3.57015300    0.95567500
 C                  1.83646400   -2.04000200    3.85750900
 C                  8.36844200   -4.33688900    0.83115300
 C                 -7.35419300   -2.87941200    2.27895700
 C                  3.36078900   -3.86357800    2.83788300
 C                 -1.88314500   -3.92055400    0.82476500
 C                 10.61099600   -5.05337700    0.85944400
 C                 -9.68932700   -3.18111300    2.34432900
 C                  9.27843000   -5.49862300    0.79900100
 C                  2.27416400   -2.16222900    5.31884200
 C                 -8.46062100   -3.85711900    2.24856300
 C                 -3.26511800   -4.58595700    0.79368000
 C                  4.65508900   -4.09250100    3.62671200
 C                 11.64817900   -5.99041400    0.79114100
 C                -10.87837800   -3.91696300    2.30355600
 C                  1.18948500   -1.70389000    6.29668200
 C                  8.93528500   -6.83806100    0.68432900
 C                 -8.35993500   -5.23334400    2.10794600
 C                  5.23366400   -5.50219400    3.49506800
 C                 -3.26535700   -6.04704800    0.34685300
 C                 11.30413000   -7.33107200    0.67131200
 C                -10.77960100   -5.29445300    2.14618600
 C                  1.59325700   -1.85106800    7.76536200
 C                  9.97192300   -7.75396800    0.61311100
 C                 -9.54487400   -5.94869300    2.05031300
 C                 -4.66628300   -6.66523400    0.40568100
 C                  0.50434600   -1.39846900    8.74111400
 C                  6.63009900   -5.59862900    4.11437800
 C                 -4.70953300   -8.13938400   -0.00340000
 C                  7.29412900   -6.96848000    3.95661900
 C                  0.89949300   -1.55743600   10.21119200
 C                 -0.19238900   -1.10941700   11.18587700
 C                 -6.10039900   -8.76197700    0.13249700
 C                  8.77312300   -6.95950000    4.35158700
 C                  0.19799800   -1.27512600   12.65645700
 C                  9.50183400   -8.27357300    4.06251100
 C                 -0.89506700   -0.82879100   13.63146200
 C                 11.01851700   -8.16964400    4.24557900
 C                 -0.49704700   -1.00168400   15.09846400
 C                 11.78216100   -9.40434200    3.76005500
 C                 13.30088700   -9.25323800    3.86500500
 C                 14.06890700  -10.46963400    3.34228800
 C                 15.58679400  -10.30466500    3.43722100
 N                  2.43525000    4.24024900    1.23753800
 N                 -0.06666200    4.43919800    1.52743800
 S                  5.26680200    2.23723700    1.00180400
 S                 -3.09948000    2.92498200    1.95698400
 C                  8.61711400    1.14422900    0.91763700
 C                 -6.53428700    2.52834500    2.54695100
 N                  2.54069400   -0.49967600    1.22166400
 N                 -0.88728700   -0.23262200    1.51517500
 C                 13.07916800   -3.35675100    1.05482800
 C                -11.79570800   -1.06540600    2.57217300
 S                  5.91442200   -1.96213900    0.89026400
 S                 -4.58429800   -1.04607900    2.05064200
 C                 11.78221200   -1.37530300    1.07463600
 C                -10.14661000    0.64486200    2.59122000
 O                  7.14092400   -4.39910100    0.76360100
 O                 -6.16200400   -3.16767800    2.23331100
 F                 12.26497000   -8.26310300    0.61964500
 F                -11.89016600   -6.03305200    2.04002500
 F                  9.71826100   -9.06701800    0.52384700
 F                 -9.53660200   -7.27482000    1.85460500
 C                  8.33912300    2.64318300    0.81134100
 C                  9.60828700    3.49727200    0.84035800
 C                  9.28590300    4.98067600    0.65490600
 C                 10.50656000    5.90017200    0.70200600
 C                 10.13353000    7.37505000    0.53164000
 C                 11.32389300    8.33079900    0.63573700
 C                 10.92784800    9.80316200    0.49837900
 C                 12.10560700   10.77057800    0.63817900
 C                 11.70016400   12.24190100    0.51411600
 C                 12.87737000   13.20792900    0.65844300
 C                 -6.01014400    3.96600000    2.50189900
 C                 -7.13052200    4.97012900    2.78737000
 C                 -6.69397600    6.42963800    2.63782000
 C                 -7.84986600    7.40672600    2.86657600
 C                 -7.46672700    8.88615500    2.76683900
 C                 -8.64664500    9.82962200    3.02508700
 C                 -8.26652400   11.31198800    2.97132000
 C                 -9.41693700   12.26423500    3.31481100
 C                 -8.99779200   13.73681400    3.30944500
 C                -10.11474500   14.68870700    3.74351800
 N                 14.16218600   -3.78402100    1.07368000
 N                -12.93575900   -1.30084000    2.61231800
 N                 11.80858200   -0.20986700    1.07265200
 N                 -9.95828400    1.79467600    2.64226500
 S                  1.26902500    5.41511500    1.36608100
 H                  9.56305800   -1.08407600    0.89523600
 H                 -7.94310900    0.53551200    2.49546200
 H                  1.53839600   -2.36079700    1.13310900
 H                  3.21352300   -2.36260400    0.67936400
 H                 -0.07076900   -2.07865600    2.00911900
 H                 -0.25358900   -1.77791200    0.27408300
 H                 -2.73040900   -1.99316000    0.56146900
 H                 -2.47104000   -2.41896300    2.25154300
 H                  3.80869400   -1.77668200    3.07166000
 H                  1.48325500   -1.01416700    3.68479100
 H                  0.97124300   -2.70037500    3.69916900
 H                  2.55242100   -4.49614900    3.22833900
 H                  3.53512200   -4.20130800    1.80696000
 H                 -1.21759100   -4.46094600    1.51158600
 H                 -1.41807200   -3.97224300   -0.17010100
 H                  2.54569100   -3.20212800    5.54025500
 H                  3.18496400   -1.56789100    5.47574900
 H                 -3.93269500   -4.00782600    0.14082600
 H                 -3.71721400   -4.51428600    1.79055800
 H                  5.40501000   -3.38443800    3.25508600
 H                  4.49899800   -3.84537500    4.68404700
 H                 12.69568000   -5.73050300    0.81768300
 H                -11.86515500   -3.47849200    2.35083500
 H                  0.93704700   -0.65401600    6.09047500
 H                  0.26871900   -2.27693200    6.11444500
 H                  7.90202300   -7.16094700    0.64749700
 H                 -7.39921100   -5.72485300    2.01043400
 H                  4.55866500   -6.23959600    3.95120000
 H                  5.30807900   -5.75874900    2.42909100
 H                 -2.58855600   -6.63141900    0.98646500
 H                 -2.86793200   -6.12697100   -0.67464400
 H                  1.85133200   -2.90044000    7.96742900
 H                  2.51032500   -1.27375600    7.95000500
 H                 -5.34714800   -6.07589000   -0.22519500
 H                 -5.04903600   -6.56448700    1.43168200
 H                  0.25433000   -0.34640400    8.54297900
 H                 -0.41606200   -1.96836800    8.54879900
 H                  7.26620400   -4.84245800    3.63395700
 H                  6.58691700   -5.32739400    5.17848100
 H                 -3.99704600   -8.70073900    0.61608400
 H                 -4.35582400   -8.24165100   -1.03796900
 H                  6.74906100   -7.72192000    4.54141500
 H                  7.21246200   -7.28596800    2.90694100
 H                  1.15338400   -2.60904700   10.40727200
 H                  1.81756500   -0.98456500   10.40520100
 H                 -0.44216000   -0.05639600   10.99207400
 H                 -1.11213900   -1.67849000   10.98792800
 H                 -6.09511500   -9.82036500   -0.14770700
 H                 -6.83505600   -8.26271700   -0.50447800
 H                 -6.46466900   -8.69446500    1.16431000
 H                  9.27264200   -6.15399100    3.79416400
 H                  8.87760500   -6.69877700    5.41349100
 H                  0.44886700   -2.32813100   12.84995200
 H                  1.11702000   -0.70527800   12.85596800
 H                  9.10120000   -9.07901300    4.69302300
 H                  9.28944800   -8.57648000    3.02868200
 H                 -1.14324800    0.22383900   13.43814100
 H                 -1.81308900   -1.39754800   13.42928800
 H                 11.37788800   -7.29220500    3.68992300
 H                 11.25726600   -7.96967200    5.29919400
 H                 -1.29511400   -0.67551100   15.77338400
 H                 -0.27580400   -2.05097700   15.32562300
 H                  0.39992700   -0.41782400   15.33535900
 H                 11.45582100  -10.28905700    4.32470900
 H                 11.51617200   -9.59743500    2.71311900
 H                 13.61037600   -8.36588100    3.29669800
 H                 13.58295200   -9.06125600    4.91019200
 H                 13.75841600  -11.36357600    3.90070300
 H                 13.78210700  -10.64880100    2.29714800
 H                 16.11304400  -11.18552200    3.05473700
 H                 15.92463100   -9.43656000    2.85966500
 H                 15.90249800  -10.15164200    4.47578800
 H                  9.17575000    0.95007300    1.84099500
 H                  9.30267200    0.85777400    0.11389300
 H                 -7.35491300    2.44543100    1.82436200
 H                 -7.00532100    2.35370900    3.52280000
 H                  7.79018300    2.84771600   -0.11773300
 H                  7.69095700    2.96017300    1.63655200
 H                 10.12529300    3.34403400    1.79681200
 H                 10.30792500    3.16305800    0.06327300
 H                  8.77249200    5.11631300   -0.30534400
 H                  8.57534900    5.29093700    1.43502100
 H                 11.02298500    5.76744900    1.66332200
 H                 11.22293600    5.60316400   -0.07557400
 H                  9.63095700    7.51387300   -0.43560700
 H                  9.39403000    7.64631500    1.29943900
 H                 11.82024700    8.18167700    1.60536200
 H                 12.07099700    8.07515600   -0.12851300
 H                 10.43696400    9.96032300   -0.47203400
 H                 10.17207900   10.04482800    1.26008000
 H                 12.59400400   10.60993600    1.61011000
 H                 12.86397600   10.53605400   -0.12237700
 H                 11.21364800   12.39947300   -0.45673500
 H                 10.93908600   12.47175400    1.27292000
 H                 12.55541800   14.25023300    0.56203200
 H                 13.36270400   13.09672800    1.63495500
 H                 13.63656800   13.02070400   -0.10962400
 H                 -5.20874400    4.10562200    3.23733800
 H                 -5.58591700    4.16952800    1.51308500
 H                 -7.97333600    4.77367800    2.11124400
 H                 -7.52390300    4.80157000    3.79919400
 H                 -5.87961100    6.64465000    3.34379700
 H                 -6.27576200    6.58507300    1.63315200
 H                 -8.63117700    7.19597200    2.12194700
 H                 -8.29986500    7.21074300    3.84996000
 H                 -6.66286800    9.10538300    3.48400300
 H                 -7.04690300    9.08779900    1.77087200
 H                 -9.43850300    9.62619300    2.29125400
 H                 -9.07795800    9.60151200    4.01053300
 H                 -7.43535300   11.49294200    3.66817400
 H                 -7.87748300   11.55329000    1.97156800
 H                -10.24301500   12.11555700    2.60693400
 H                 -9.81455600   12.00482000    4.30672000
 H                 -8.13333900   13.86340800    3.97581200
 H                 -8.64548700   14.01016100    2.30538100
 H                 -9.77352700   15.72921000    3.74808500
 H                -10.97916900   14.62601600    3.07240900
 H                -10.46501900   14.44784300    4.75386200
 C                 -2.26836300    4.52924500   -1.65827700
 C                 -0.86227600    4.73523800   -1.86176700
 C                 -2.77778400    3.19836800   -1.63726100
 C                 -0.02129300    3.59345400   -2.00129100
 C                 -4.09831700    2.76590900   -1.46487800
 C                  1.36640900    3.51750400   -2.17454100
 C                  3.80065100    3.28959400   -2.42321100
 C                 -6.35348400    1.80953300   -1.12027800
 C                  5.19670300    3.21982000   -2.53733300
 C                 -7.64863700    1.30253300   -0.93572200
 C                 -1.93972500    2.03528500   -1.74983200
 C                 -0.51721500    2.25303800   -1.92856700
 C                 -4.08386200    1.37119200   -1.46770400
 C                  1.74327600    2.16323700   -2.19741400
 C                 -5.36392700    0.80768700   -1.27727900
 C                  3.15173100    2.02592400   -2.34783000
 C                 -7.64841000   -0.12621700   -0.95391400
 C                  5.63850400    1.86658900   -2.56372200
 C                 -8.85234200   -0.85325900   -0.84639300
 C                  7.00223800    1.52219300   -2.58277400
 C                 -2.61780900   -0.54183800   -1.60561300
 C                  0.48589600   -0.05331200   -1.91172400
 C                -11.76881800   -2.01157400   -0.66063700
 C                 10.11597400    1.15722800   -2.44538700
 C                 -9.20961100   -2.19416100   -0.89165300
 C                  7.69244100    0.32062100   -2.54216200
 C                  1.78040500   -0.80172900   -2.11670700
 C                 -3.02689700   -1.27633700   -2.89932400
 C                  9.14281300    0.17099600   -2.45363300
 C                -10.58087600   -2.71168200   -0.81700500
 C                 -2.16136700   -0.88003400   -4.10431200
 C                 -8.29945600   -3.35028300   -1.00640000
 C                  7.09994500   -1.03099800   -2.54423200
 C                 -3.02455900   -2.79329600   -2.59435000
 C                  1.67507800   -2.31938300   -1.94525900
 C                -10.49888000   -4.19071600   -0.93570700
 C                  9.43423700   -1.28420700   -2.36713500
 C                 -9.14767100   -4.55990000   -1.04138200
 C                 -2.70288500   -1.33585900   -5.46189100
 C                  8.22020000   -1.98887500   -2.45107500
 C                  3.07329800   -2.93662400   -2.06039600
 C                 -4.17569400   -3.59019900   -3.21638500
 C                -11.48323300   -5.18674700   -0.94239700
 C                 10.62861500   -1.99787800   -2.22345300
 C                 -1.87159300   -0.81206000   -6.63564500
 C                 -8.73328700   -5.88131000   -1.13926000
 C                  8.14117700   -3.37286000   -2.42364300
 C                 -4.16954000   -5.05337300   -2.77318200
 C                  3.16958400   -4.43510900   -1.77963000
 C                -11.07072800   -6.50872500   -1.04399300
 C                 10.55045800   -3.38479700   -2.18432900
 C                 -2.38510700   -1.28719600   -7.99682300
 C                 -9.71772600   -6.85567800   -1.13826400
 C                  9.33329300   -4.06869200   -2.29308200
 C                  4.60456100   -4.93795900   -1.96534800
 C                 -1.55314300   -0.77579700   -9.17533600
 C                 -5.31023700   -5.87308900   -3.37759700
 C                  4.80545600   -6.42811200   -1.68463100
 C                 -5.30520800   -7.33248000   -2.91750600
 C                 -2.06752200   -1.25808100  -10.53400100
 C                 -1.23556600   -0.75412200  -11.71584100
 C                  6.23397900   -6.88184700   -1.99037200
 C                 -6.45175700   -8.16796300   -3.49137300
 C                 -1.75180200   -1.23929000  -13.07274400
 C                 -6.49176900   -9.59703600   -2.94619900
 C                 -0.92107700   -0.73819100  -14.25737700
 C                 -7.69493900  -10.40256900   -3.44172700
 C                 -1.44694500   -1.22868300  -15.60787000
 C                 -7.78512200  -11.80056900   -2.82626400
 C                 -8.99909700  -12.59852500   -3.30831300
 C                 -9.09930100  -13.99513600   -2.68899200
 C                -10.31787700  -14.78129400   -3.17683300
 N                 -2.96641200    5.64704000   -1.49579600
 N                 -0.49037500    6.00953600   -1.85792900
 S                 -5.67545400    3.45190600   -1.22789200
 S                  2.67100800    4.64863000   -2.33803600
 C                 -8.91211200    2.10603300   -0.73291400
 C                  6.18353300    4.36078400   -2.57739300
 N                 -2.78651400    0.91518100   -1.63703000
 N                  0.58147100    1.39705200   -2.05166600
 C                -13.03924500   -2.65249900   -0.57340700
 C                 11.50620000    0.86950500   -2.31740500
 S                 -6.01920800   -0.78726700   -1.19215300
 S                  4.29413400    0.73026600   -2.46678700
 C                -11.86265900   -0.59351700   -0.55825200
 C                  9.84343000    2.55247900   -2.54993800
 O                 -7.07080400   -3.35064600   -1.06411200
 O                  5.91458700   -1.34444000   -2.61580200
 F                -11.97548600   -7.49149100   -1.05186100
 F                 11.66323600   -4.10736900   -1.99797100
 F                 -9.40005800   -8.15487700   -1.22840400
 F                  9.34473700   -5.40850700   -2.23229600
 C                 -8.73982500    3.62354900   -0.70236300
 C                -10.03254200    4.36161500   -0.34592900
 C                 -9.80888100    5.87324100   -0.28518300
 C                -11.04958400    6.67963400    0.10464300
 C                -10.77459700    8.18479000    0.15362900
 C                -11.98005000    9.02155300    0.58944700
 C                -11.69712300   10.52658400    0.63057600
 C                -12.91786000   11.35873000    1.03599900
 C                -12.66223300   12.86904400    1.04533800
 C                -13.89827200   13.68207200    1.43599600
 C                  5.65540600    5.78965500   -2.43764400
 C                  6.82045100    6.78281600   -2.46694800
 C                  6.40443400    8.24891400   -2.33738500
 C                  7.60953000    9.19224000   -2.38893000
 C                  7.25534800   10.67660300   -2.27774200
 C                  8.49126200   11.57834000   -2.33914300
 C                  8.18292000   13.07306500   -2.22707100
 C                  9.43785900   13.94838300   -2.28765200
 C                  9.15115100   15.44789200   -2.17313800
 C                 10.41972900   16.30166500   -2.23042200
 N                -14.08200800   -3.16477800   -0.49544400
 N                 12.64795300    0.65859700   -2.22474600
 N                -11.95658700    0.56454200   -0.46613000
 N                  9.65781400    3.70163200   -2.62072700
 S                 -1.87286400    6.89580600   -1.59438600
 H                 -9.68393700   -0.17948300   -0.70905600
 H                  7.63023000    2.40128000   -2.60922700
 H                 -1.60926700   -0.79478600   -1.31636700
 H                 -3.26042700   -0.88718800   -0.79281700
 H                 -0.25257500   -0.40371500   -2.62701600
 H                  0.12405500   -0.25490900   -0.90118400
 H                  2.50458000   -0.44553000   -1.38273200
 H                  2.17538200   -0.58745600   -3.11460100
 H                 -4.05502700   -0.97075800   -3.12871900
 H                 -2.05376300    0.21359600   -4.12163000
 H                 -1.15180800   -1.29561600   -3.98357500
 H                 -2.06387400   -3.22688700   -2.90735200
 H                 -3.07287900   -2.94038600   -1.50697400
 H                  0.99662100   -2.75379900   -2.69177600
 H                  1.24094200   -2.55474800   -0.96391700
 H                 -2.72869600   -2.43125700   -5.50213800
 H                 -3.74366400   -1.00088800   -5.57048600
 H                  3.75302000   -2.40992300   -1.37900700
 H                  3.47328500   -2.72481800   -3.05954300
 H                 -5.12931600   -3.13920400   -2.92230100
 H                 -4.12380500   -3.53412500   -4.31021200
 H                -12.54084200   -4.98924800   -0.85276100
 H                 11.60004500   -1.53434000   -2.12434300
 H                 -1.86056800    0.28689300   -6.61234200
 H                 -0.82557600   -1.12731200   -6.51036100
 H                 -7.68526300   -6.14320100   -1.20840100
 H                  7.19022700   -3.88772500   -2.48211700
 H                 -3.20914800   -5.51992300   -3.03793800
 H                 -4.23832000   -5.09059600   -1.67775400
 H                  2.49246200   -4.99194900   -2.44264300
 H                  2.83313200   -4.64437400   -0.75308500
 H                 -2.40356100   -2.38623400   -8.01420100
 H                 -3.42893800   -0.96616500   -8.12196000
 H                  5.27148800   -4.36148900   -1.31208900
 H                  4.91534600   -4.71780000   -2.99723500
 H                 -1.53890600    0.32332700   -9.16094900
 H                 -0.50819500   -1.09274600   -9.04770900
 H                 -6.26669200   -5.40460700   -3.11140800
 H                 -5.24583000   -5.83376700   -4.47435300
 H                  4.09589500   -7.01786500   -2.28097100
 H                  4.56675200   -6.63248400   -0.63199500
 H                 -4.34667800   -7.79703800   -3.18881600
 H                 -5.34624500   -7.36552900   -1.81916200
 H                 -2.08696500   -2.35723500  -10.54559400
 H                 -3.11121400   -0.93704800  -10.66133200
 H                 -1.21772900    0.34508700  -11.70553100
 H                 -0.19141700   -1.07370500  -11.58801300
 H                  6.38734000   -7.93974500   -1.75255900
 H                  6.96059200   -6.29977500   -1.41714900
 H                  6.47244300   -6.74505000   -3.05183900
 H                 -7.40787300   -7.67224100   -3.27582100
 H                 -6.37035200   -8.19101900   -4.58717000
 H                 -1.77164300   -2.33860200  -13.08272900
 H                 -2.79567500   -0.91837900  -13.20061700
 H                 -5.56281000  -10.11791200   -3.21835300
 H                 -6.51124400   -9.56304300   -1.84866300
 H                 -0.90256600    0.36020100  -14.24607800
 H                  0.12161300   -1.05933000  -14.12881100
 H                 -8.61496200   -9.85037500   -3.20928900
 H                 -7.65476300  -10.48566800   -4.53728700
 H                 -0.83665300   -0.85614000  -16.43704200
 H                 -1.44524500   -2.32369800  -15.65761100
 H                 -2.47718900   -0.89353200  -15.77463600
 H                 -6.86675200  -12.36113400   -3.05266600
 H                 -7.82220100  -11.70897600   -1.73120300
 H                 -9.91612900  -12.03574700   -3.08222400
 H                 -8.96362100  -12.68902500   -4.40367900
 H                 -8.18293600  -14.55735800   -2.91566200
 H                 -9.13437800  -13.90268600   -1.59480200
 H                -10.36572200  -15.77532700   -2.72009500
 H                -11.24889400  -14.25675400   -2.93274800
 H                -10.29108900  -14.91448300   -4.26458600
 H                 -9.63836200    1.84706000   -1.51140400
 H                 -9.38089900    1.79107200    0.20607500
 H                  6.91454400    4.20078600   -1.77576800
 H                  6.76480700    4.29046100   -3.50562500
 H                 -7.97991700    3.89933400    0.03841100
 H                 -8.37341300    3.97392600   -1.67521100
 H                -10.81481400    4.12245300   -1.07836900
 H                -10.39860800    3.99590600    0.62233900
 H                 -9.01146700    6.07690000    0.44691400
 H                 -9.42965400    6.22594100   -1.25467500
 H                -11.86614900    6.47465600   -0.60152800
 H                -11.40569500    6.33905300    1.08700200
 H                 -9.94212800    8.36645200    0.84530800
 H                -10.42868200    8.52533200   -0.83263100
 H                -12.82145500    8.83058100   -0.09171700
 H                -12.31410600    8.68628600    1.58167000
 H                -10.87546700   10.72795400    1.33159100
 H                -11.34302900   10.85652900   -0.35659200
 H                -13.74914800   11.13931400    0.35050600
 H                -13.25857100   11.04199000    2.03227400
 H                -11.84650700   13.09928500    1.74293500
 H                -12.31079200   13.18252600    0.05282900
 H                -13.68918900   14.75707100    1.43733800
 H                -14.72608500   13.50343900    0.74010700
 H                -14.24636600   13.40863500    2.43875100
 H                  4.95621500    6.02252200   -3.25039200
 H                  5.10265200    5.89818500   -1.49696900
 H                  7.52140000    6.53401900   -1.65657600
 H                  7.38461500    6.64663300   -3.39978100
 H                  5.69779700    8.50648200   -3.13886300
 H                  5.86121600    8.39611700   -1.39315300
 H                  8.30462800    8.92720800   -1.58054000
 H                  8.16026400    9.02146700   -3.32489700
 H                  6.55684300   10.95124400   -3.08092000
 H                  6.71924700   10.85545700   -1.33474300
 H                  9.18056600   11.29180500   -1.53373900
 H                  9.03181400   11.38827800   -3.27749900
 H                  7.49182300   13.36713200   -3.02994200
 H                  7.65073400   13.26561000   -1.28446100
 H                 10.12532400   13.65116800   -1.48349800
 H                  9.97347500   13.75156000   -3.22759700
 H                  8.46582300   15.74913200   -2.97720300
 H                  8.61804500   15.64265000   -1.23241000
 H                 10.19291700   17.36941300   -2.14419800
 H                 11.10684100   16.03908900   -1.41768300
 H                 10.95465700   16.14853200   -3.17479700
