# Supplementary material for: A dendritic hexamer acceptor enables 19.4% efficiency with exceptional stability in organic solar cells
Source: Nat Commun. 2025 Jan 20;16:871. doi: 10.1038/s41467-025-56225-x (PMC11747272; doi:10.1038/s41467-025-56225-x)
Supplement: Supplementary file 4 — Supplementary Data 2 [file 41467_2025_56225_MOESM4_ESM.txt]

Atomic coordinates of Six-IC for DFT calculations

 C                 -0.22621100   -4.36260000   -1.18260900
 C                  0.73885800   -3.79825100   -1.99680400
 C                 -1.54870200   -3.89005300   -1.26507400
 C                  0.46073800   -2.77049200   -2.90636700
 C                 -1.84055500   -2.89057200   -2.18530500
 C                  3.46918800   -1.48315800   -2.22055000
 C                 -0.85860200   -2.31577700   -3.00445000
 C                  1.61190700   -2.21742300   -3.73332200
 C                  4.25344700   -0.56378700   -1.54777400
 C                  2.40789200   -1.11194300   -3.05509500
 C                 -1.29991200   -1.21931500   -3.96467400
 C                  3.98211100    0.80737400   -1.70453400
 C                  2.14648500    0.25251800   -3.22255700
 C                  1.03774500    0.79136900   -4.11624600
 C                  2.94585600    1.18718000   -2.54914400
 C                 -1.34706700    0.17280500   -3.35268500
 C                 -0.27831700    1.08221500   -3.40805000
 C                 -2.52524400    0.56484100   -2.70999200
 C                 -0.42964000    2.32812500   -2.79191800
 C                 -2.66840900    1.80413400   -2.10428200
 C                 -1.58977800    2.69638900   -2.12674400
 O                  0.14478000   -5.32310500   -0.27345700
 O                 -2.46000500   -4.46671500   -0.42822900
 O                  5.23587400   -1.01502300   -0.70032800
 O                  4.77895500    1.67326900   -1.01204500
 O                 -3.85097000    2.11640500   -1.46973900
 O                 -1.67932900    3.94968100   -1.56127300
 C                 -3.79028200   -3.94894900   -0.39432000
 C                 -4.56041600   -4.70085200    0.67700800
 C                 -6.00786900   -4.21887500    0.80242900
 C                 -6.80003700   -4.96538200    1.87877700
 C                 -8.24832400   -4.48910800    2.01212700
 C                 -9.04164700   -5.23410200    3.08812500
 C                -10.49039500   -4.75900000    3.22320600
 C                -11.27511100   -5.50873600    4.30028800
 C                 -4.68428400    3.06458700   -2.16642200
 C                 -5.92837500    3.31060700   -1.33341100
 C                 -6.89746500    4.28749000   -2.00439200
 C                 -8.15712600    4.55434400   -1.17649700
 C                 -9.13198800    5.52721500   -1.84382300
 C                -10.39153500    5.79718800   -1.01749400
 C                -11.36775600    6.76910400   -1.68472300
 C                -12.62286800    7.03321900   -0.85229300
 C                 -1.62228800    3.96907400   -0.12018500
 C                 -1.75308500    5.40752400    0.34441800
 C                 -1.68122500    5.53787000    1.86808500
 C                 -1.81704800    6.98146500    2.35894300
 C                 -1.74452200    7.11813300    3.88151900
 C                 -1.88162000    8.56011600    4.37554000
 C                 -1.80867100    8.69766000    5.89823100
 C                 -1.94688800   10.14125900    6.38293900
 C                  4.49697100    3.07099200   -1.07313800
 C                  5.48292700    3.78975900   -0.16888200
 C                  5.26364500    5.30459000   -0.15224100
 C                  6.25180600    6.04644100    0.75138000
 C                  6.03792200    7.56162600    0.77646000
 C                  7.02583900    8.30496400    1.67845600
 C                  6.81287500    9.82046900    1.70560200
 C                  7.80436600   10.55470500    2.60881100
 C                  6.59207800   -0.79522100   -1.12608600
 C                  7.51711300   -1.35312400   -0.06034800
 C                  8.99550900   -1.18670700   -0.42017700
 C                  9.94299000   -1.74242100    0.64601900
 C                 11.42349400   -1.57982200    0.29412400
 C                 12.37177500   -2.13460500    1.35954900
 C                 13.85297300   -1.97288600    1.00920700
 C                 14.79250900   -2.52974200    2.07938400
 C                 -0.32597900   -6.65760300   -0.53107300
 C                  0.18376000   -7.55962300    0.57767700
 C                 -0.24824800   -9.01654300    0.39435300
 C                  0.25597500   -9.94086700    1.50551200
 C                 -0.17282000  -11.39946500    1.32989600
 C                  0.33020800  -12.32490500    2.44014400
 C                 -0.09820400  -13.78402300    2.26600300
 C                  0.40864800  -14.70091500    3.37978300
 H                  1.74693600   -4.18376500   -1.90268900
 H                 -2.85685100   -2.53342300   -2.27436000
 H                  3.70678400   -2.53017500   -2.07561800
 H                  1.25225000   -1.88143900   -4.70471600
 H                  2.29790200   -3.04090800   -3.94360100
 H                 -0.66899600   -1.22060700   -4.85146900
 H                 -2.30430700   -1.46462500   -4.31677200
 H                  0.87046900    0.11508200   -4.95250300
 H                  1.38894700    1.72574000   -4.55962800
 H                  2.74103300    2.23826100   -2.69660700
 H                 -3.37721700   -0.10396400   -2.68067500
 H                  0.37343300    3.05449700   -2.82819000
 H                 -3.76345600   -2.87637200   -0.16991500
 H                 -4.26754100   -4.07947300   -1.37338200
 H                 -4.54216900   -5.76881000    0.44039500
 H                 -4.04056600   -4.57908700    1.63136400
 H                 -6.01762800   -3.14636200    1.02806200
 H                 -6.51695100   -4.33264600   -0.16180500
 H                 -6.79115100   -6.03822600    1.65430800
 H                 -6.29176000   -4.85268100    2.84319500
 H                 -8.25632300   -3.41590500    2.23597600
 H                 -8.75601800   -4.60135700    1.04684000
 H                 -9.03429700   -6.30765100    2.86509400
 H                 -8.53471400   -5.12225600    4.05388700
 H                -10.49798700   -3.68660100    3.44679300
 H                -10.99733100   -4.87103300    2.25851800
 H                -12.30306100   -5.14626600    4.37089200
 H                -11.31534200   -6.58010000    4.08610000
 H                -10.81231400   -5.38667000    5.28323800
 H                 -4.12808500    3.99263800   -2.32607400
 H                 -4.94973200    2.64955500   -3.14623400
 H                 -6.42693500    2.35351600   -1.15283600
 H                 -5.62666800    3.69747800   -0.35534200
 H                 -6.38502700    5.23729300   -2.19566800
 H                 -7.18904800    3.89613400   -2.98590000
 H                 -8.66927900    3.60481100   -0.98261400
 H                 -7.86723000    4.94845400   -0.19559200
 H                 -8.61837500    6.47591000   -2.03925600
 H                 -9.42172800    5.13204000   -2.82460500
 H                -10.90575300    4.84886700   -0.82102200
 H                -10.10293700    6.19362500   -0.03673500
 H                -10.85439700    7.71678500   -1.88082800
 H                -11.65686200    6.37287900   -2.66427900
 H                -13.29725200    7.72931300   -1.35599200
 H                -13.17710100    6.10880500   -0.66893200
 H                -12.36871200    7.46310000    0.12030100
 H                 -2.42738900    3.35021500    0.28586200
 H                 -0.66523900    3.54187500    0.20187800
 H                 -0.96089300    6.00231700   -0.12026400
 H                 -2.70310400    5.81047900   -0.01955800
 H                 -2.46876700    4.92733200    2.32440500
 H                 -0.73107200    5.12454000    2.22558400
 H                 -1.03039200    7.59348100    1.90265800
 H                 -2.76776300    7.39541300    2.00346600
 H                 -2.53055400    6.50434200    4.33689300
 H                 -0.79344400    6.70391900    4.23631600
 H                 -1.09590600    9.17500500    3.92061700
 H                 -2.83304400    8.97502800    4.02198400
 H                 -2.59380200    8.08377500    6.35295100
 H                 -0.85793700    8.28391600    6.25177100
 H                 -1.89056400   10.20424000    7.47193200
 H                 -1.15458700   10.77332400    5.97292000
 H                 -2.90367800   10.57150400    6.07506400
 H                  4.59243400    3.42755600   -2.10608400
 H                  3.46719800    3.25507000   -0.74485000
 H                  5.38816700    3.38564400    0.84286900
 H                  6.49888000    3.56394400   -0.50590700
 H                  5.34471700    5.69806000   -1.17221300
 H                  4.24147800    5.52244500    0.17828800
 H                  6.17304600    5.65276000    1.77119000
 H                  7.27435300    5.83082900    0.42081400
 H                  6.11514100    7.95447900   -0.24420200
 H                  5.01502100    7.77656300    1.10740400
 H                  6.94965000    7.91244600    2.69941000
 H                  8.04917600    8.09125300    1.34775500
 H                  6.88925700   10.21297100    0.68569100
 H                  5.79077200   10.03434100    2.03679500
 H                  7.62526100   11.63216500    2.60576900
 H                  7.72765400   10.20880700    3.64309700
 H                  6.75155400   -1.30445000   -2.08491600
 H                  6.76645800    0.27421500   -1.26962500
 H                  7.30267500   -0.84693600    0.88538400
 H                  7.28493400   -2.41181400    0.08908600
 H                  9.19834600   -1.68495400   -1.37544400
 H                  9.21608800   -0.12453300   -0.57797800
 H                  9.74137000   -1.24489700    1.60163800
 H                  9.72337800   -2.80444300    0.80499700
 H                 11.62431900   -2.07745200   -0.66202300
 H                 11.64227600   -0.51733500    0.13445500
 H                 12.17190300   -1.63732000    2.31614300
 H                 12.15388200   -3.19719000    1.51990200
 H                 14.05320000   -2.47036100    0.05390800
 H                 14.07114500   -0.91124400    0.84943300
 H                 14.64065800   -2.02736200    3.03850400
 H                 14.62251000   -3.59818800    2.23703600
 H                 -1.41837100   -6.66481100   -0.56537200
 H                  0.05397600   -6.98736600   -1.50627800
 H                  1.27537000   -7.49410900    0.61204700
 H                 -0.18518600   -7.17722000    1.53384800
 H                 -1.34230200   -9.07066300    0.35128300
 H                  0.11315000   -9.38694400   -0.57215500
 H                  1.34990000   -9.88807800    1.54956600
 H                 -0.10446600   -9.57157300    2.47250700
 H                 -1.26714200  -11.45130100    1.28525600
 H                  0.18758000  -11.76794300    0.36215300
 H                  1.42458300  -12.27417700    2.48540500
 H                 -0.02975500  -11.95730000    3.40843800
 H                 -1.19163400  -13.83511600    2.22126900
 H                  0.26200300  -14.15186800    1.29898800
 H                  0.08598400  -15.73309100    3.22586000
 H                  1.50094200  -14.69856100    3.42692600
 H                  0.03646700  -14.37929400    4.35620000
 N                  9.18923159   10.33186353    2.16905087
 C                  9.69223484   10.56949785    0.90523776
 C                 10.23018893    9.84374976    2.94964571
 C                  9.19972768   11.01813347   -0.32944642
 C                 11.04613173   10.22062181    0.86458080
 C                 10.28540843    9.45629277    4.31701675
 C                 11.39594474    9.74006288    2.13854864
 C                 10.21527371   11.01168855   -1.30537653
 S                  7.70009484   11.58110900   -0.95026249
 S                 11.76560872   10.44853399   -0.69578791
 C                 11.44140645    8.79173394    4.81666357
 N                  9.37909217    9.61250510    5.35882558
 C                 12.58289265    9.14238868    2.65084469
 C                  9.79992138   11.45576511   -2.55636005
 C                  8.42890707   11.81146260   -2.54880925
 C                 11.19177632    8.50951688    6.17104143
 C                 12.58884555    8.61698350    3.99122187
 C                  9.92959616    9.02627196    6.48131472
 C                  8.27774611   10.55900159    5.45682791
 N                 13.72871349    8.95589634    2.00625045
 C                 10.69667392   11.53964977   -3.75164601
 C                  7.80603126   12.28209923   -3.71659366
 S                 11.98607312    7.78070775    7.52834390
 N                 13.73839925    8.04395749    4.32790521
 C                  9.57892970    8.85662777    7.82910539
 H                  8.42546291   11.37132282    4.75077780
 H                  7.31272161   10.08650337    5.27548015
 H                  8.27228469   10.98187910    6.45972439
 S                 14.72335127    8.17241630    3.03430308
 H                 10.34104314   10.90940863   -4.56818644
 H                 10.75672728   12.55677019   -4.14148953
 H                 11.70504393   11.21866250   -3.49529288
 C                  6.53079382   12.69633921   -4.02950748
 H                  8.50896433   12.31608858   -4.53439338
 C                 10.60083100    8.18889776    8.53172254
 S                  8.23570208    9.23431915    8.83127336
 C                  5.38530732   12.74938837   -3.10403137
 C                  6.07336114   13.16005538   -5.33401755
 C                 10.31642389    7.97635169    9.87657071
 C                  9.04487175    8.49505221   10.22350502
 C                  4.23530378   13.25470713   -3.88201374
 O                  5.36445308   12.44306033   -1.92484197
 C                  6.79326358   13.28061167   -6.50141607
 C                  4.63668935   13.49921384   -5.20115785
 C                 11.24557808    7.28830297   10.82692407
 C                  8.56449033    8.38947281   11.53928731
 C                  2.94448916   13.47389131   -3.43820933
 C                  6.22608989   13.74960323   -7.71876593
 C                  8.17167497   12.95375500   -6.62425015
 C                  3.70764971   13.98466776   -6.11943117
 H                 11.53474824    7.94067173   11.65228165
 H                 10.78775411    6.40289940   11.27028879
 H                 12.15323549    6.97508933   10.31348915
 C                  7.40895689    8.77955928   12.17828248
 H                  9.28311210    7.88509911   12.16638896
 C                  2.03178803   13.95511071   -4.35684908
 H                  2.65591590   13.27839388   -2.41458602
 N                  5.79486632   14.12620337   -8.72032102
 N                  9.28951705   12.69661471   -6.75400769
 C                  2.41510170   14.20435529   -5.67590624
 H                  3.93726483   14.19801296   -7.15083391
 C                  6.27115351    9.48204642   11.55910942
 C                  7.09320508    8.57167962   13.58651336
 F                  0.76654738   14.19070001   -4.00005583
 F                  1.49553241   14.66918210   -6.52542667
 C                  5.26973607    9.68860278   12.62569582
 O                  6.15421003    9.83395391   10.39839985
 C                  7.85733160    7.96005749   14.55483204
 C                  5.75073724    9.15211751   13.82646832
 C                  4.03656551   10.30457996   12.52047690
 C                  9.14510468    7.40468491   14.32000787
 C                  7.43281029    7.81920063   15.90521043
 C                  4.96536084    9.23394379   14.97472528
 C                  3.26640583   10.38020072   13.66486661
 H                  3.68442003   10.71208885   11.58280540
 N                 10.19196187    6.94553451   14.15938111
 N                  7.11637286    7.68998974   17.00705589
 C                  3.73062153    9.85051231   14.87022929
 H                  5.26325797    8.84604590   15.93536220
 F                  2.06410289   10.96109791   13.63908779
 F                  2.94832044    9.94881551   15.94805069
 N                 16.20232309   -2.35358488    1.70216669
 C                 16.67958780   -2.07349105    0.43706917
 C                 17.29705617   -2.43866676    2.55392729
 C                 16.14399610   -1.89422491   -0.84717669
 C                 18.07577459   -1.99521612    0.46772498
 C                 17.39059000   -2.68275868    3.95197815
 C                 18.48296040   -2.24520167    1.78984715
 C                 17.16674860   -1.66711550   -1.78856582
 S                 14.58122460   -1.86538143   -1.56003431
 S                 18.77846336   -1.68155443   -1.08539653
 C                 18.66351876   -2.92222194    4.54352403
 N                 16.42308252   -2.72926902    4.94844348
 C                 19.76451454   -2.41075606    2.38877768
 C                 16.70688231   -1.46993711   -3.08638129
 C                 15.29417874   -1.54954094   -3.15111035
 C                 18.43587210   -3.16033920    5.91019087
 C                 19.85417633   -2.80291488    3.77111961
 C                 17.06152657   -3.03023825    6.13525119
 C                 15.08420887   -2.15882329    4.92765330
 N                 20.94715569   -2.28895449    1.79741416
 C                 17.60149048   -1.21043132   -4.25780915
 C                 14.62415004   -1.38389377   -4.37455470
 S                 19.33633347   -3.50399541    7.35081916
 N                 21.10243176   -2.97019316    4.19191000
 C                 16.70416465   -3.19280580    7.48215507
 H                 15.01933651   -1.39791353    4.15499510
 H                 14.31782104   -2.91559899    4.76226250
 H                 14.89616781   -1.68070803    5.88718595
 S                 22.07302642   -2.64918069    2.92110883
 H                 17.49789525   -1.98086202   -5.02339390
 H                 17.37399625   -0.25712701   -4.73694962
 H                 18.64390127   -1.18777469   -3.94407957
 C                 13.30273834   -1.40378363   -4.76083943
 H                 15.32837086   -1.20131695   -5.17130139
 C                 17.83915392   -3.46028411    8.27213683
 S                 15.25623224   -3.16533469    8.40627029
 C                 12.14504505   -1.63019894   -3.87769622
 C                 12.79986187   -1.20497044   -6.11494889
 C                 17.55795030   -3.64361175    9.62194990
 C                 16.17206754   -3.51165527    9.88305325
 C                 10.94117648   -1.56181437   -4.73159070
 O                 12.15214773   -1.83517239   -2.67657390
 C                 13.51352572   -0.96237245   -7.26709592
 C                 11.32269620   -1.31049015   -6.05534064
 C                 18.59704925   -3.93928174   10.65769248
 C                 15.67370121   -3.65544459   11.18848497
 C                  9.62177503   -1.71246416   -4.34728494
 C                 12.89976384   -0.78518467   -8.53811151
 C                 14.93096928   -0.86214750   -7.31953787
 C                 10.34292973   -1.20458480   -7.04065673
 H                 18.63022429   -3.16741249   11.42810588
 H                 18.40324937   -4.88459936   11.16654487
 H                 19.58385571   -4.00009851   10.20154062
 C                 14.42082355   -3.58738852   11.75541154
 H                 16.47496752   -3.86619077   11.87958911
 C                  8.65885789   -1.60562762   -5.33210522
 H                  9.34925424   -1.90598244   -3.31889710
 N                 12.43129713   -0.63740006   -9.58194707
 N                 16.07974645   -0.77569831   -7.39279501
 C                  9.02174204   -1.35530690   -6.65672540
 H                 10.55437996   -1.01270106   -8.08012791
 C                 13.16041266   -3.31571908   11.04195508
 C                 14.10486646   -3.77088589   13.16698059
 F                  7.36367982   -1.73971144   -5.03516590
 F                  8.05339588   -1.26072194   -7.57144722
 C                 12.08584034   -3.34148847   12.05572982
 O                 13.00738176   -3.10803161    9.85106935
 C                 14.96285532   -4.04290000   14.20884214
 C                 12.63880641   -3.61029985   13.31390394
 C                 10.73223728   -3.14083409   11.85899360
 C                 16.36901570   -4.19596132   14.06315130
 C                 14.52637367   -4.20044776   15.55355150
 C                 11.80293640   -3.68224233   14.42662641
 C                  9.91293591   -3.21433177   12.96887449
 H                 10.32620920   -2.93461809   10.87822150
 N                 17.51274823   -4.32530946   13.97554437
 N                 14.20303815   -4.33342442   16.65294355
 C                 10.44762185   -3.48144823   14.23051032
 H                 12.15014476   -3.88458111   15.42689444
 F                  8.59488310   -3.03136049   12.85531059
 F                  9.61361757   -3.54231786   15.27170638
