# Supplementary material for: A dendritic hexamer acceptor enables 19.4% efficiency with exceptional stability in organic solar cells
Source: Nat Commun. 2025 Jan 20;16:871. doi: 10.1038/s41467-025-56225-x (PMC11747272; doi:10.1038/s41467-025-56225-x)
Supplement: Supplementary file 5 — Supplementary Data 3 [file 41467_2025_56225_MOESM5_ESM.txt]

Final configuration of DTC8 for MD simulations


    1MOL      C    1   1.408   0.816   2.402 -0.3811  0.3210 -0.2533
    1MOL      C    2   1.280   0.842   2.349 -0.5298 -0.6361 -0.0813
    1MOL      C    3   1.475   0.923   2.467 -0.5761  0.1771  0.4347
    1MOL      C    4   1.212   0.962   2.373 -0.3571 -0.7340  0.9884
    1MOL      C    5   1.601   0.930   2.521 -0.3977 -0.0287 -0.1044
    1MOL      C    6   1.092   1.000   2.329 -0.0238 -0.4679 -0.1734
    1MOL      C    7   0.875   1.093   2.262 -1.0583 -0.6144 -0.0913
    1MOL      C    8   1.819   0.976   2.607 -0.1600  0.0943  0.4601
    1MOL      C    9   0.750   1.125   2.233 -0.8706  0.3131  0.3340
    1MOL      C   10   1.945   1.003   2.649 -0.6538  0.2148  0.1708
    1MOL      C   11   1.403   1.042   2.494  0.0119 -0.0877 -0.0918
    1MOL      C   12   1.269   1.062   2.448 -0.2017 -0.4126 -0.4151
    1MOL      C   13   1.612   1.054   2.567  0.0823 -0.5870  0.2636
    1MOL      C   14   1.065   1.123   2.379 -0.0495 -0.3816 -0.6518
    1MOL      C   15   1.732   1.076   2.615 -0.2590  0.2487  0.1977
    1MOL      C   16   0.942   1.169   2.350  0.4238 -0.0178  0.2543
    1MOL      C   17   1.956   1.138   2.686 -0.0246 -0.1189 -0.3146
    1MOL      C   18   0.708   1.228   2.301  0.1483 -1.5467  0.0958
    1MOL      C   19   2.067   1.188   2.734  0.1133  0.5822  0.2829
    1MOL      C   20   0.580   1.282   2.307 -0.2340  0.0213 -0.4438
    1MOL      C   21   1.487   1.273   2.604 -0.2289 -0.2575  0.5520
    1MOL      C   22   1.148   1.231   2.587 -0.1768  0.4140  0.2053
    1MOL      C   23   2.344   1.305   2.662 -0.3113  0.6424  0.2987
    1MOL      C   24   0.536   1.273   2.626 -0.7094  0.1330  0.6194
    1MOL      C   25   2.105   1.329   2.761 -0.8642 -0.3559  0.4541
    1MOL      C   26   0.546   1.393   2.394  0.7839  0.0818 -0.1890
    1MOL      C   27   1.135   1.378   2.569  0.9385 -0.7462 -0.0638
    1MOL      C   28   1.544   1.398   2.533 -0.1433 -0.1705  0.6183
    1MOL      C   29   0.529   1.391   2.539  0.5617  0.3327  0.6629
    1MOL      C   30   2.246   1.369   2.746 -0.5624  0.1051  0.3156
    1MOL      C   31   1.477   1.417   2.391 -0.4125 -0.3860  1.0684
    1MOL      C   32   2.025   1.430   2.828  0.3632 -0.5304  0.1474
    1MOL      C   33   0.504   1.521   2.327 -0.6811  0.6194 -0.1678
    1MOL      C   34   1.544   1.532   2.621 -0.4909  1.0474  0.8538
    1MOL      C   35   1.144   1.447   2.711 -0.2173 -0.5559  0.4452
    1MOL      C   36   2.241   1.504   2.788  0.4302  0.3004 -0.2077
    1MOL      C   37   0.479   1.527   2.561 -0.0226  0.2609 -0.6147
    1MOL      C   38   2.117   1.541   2.845  0.5339  0.2001 -0.6560
    1MOL      C   39   1.561   1.438   2.257 -0.4434 -0.4812  0.0052
    1MOL      C   40   0.457   1.595   2.440  0.2663  0.2812 -0.2604
    1MOL      C   41   1.121   1.602   2.711 -0.5337  0.8171  0.0600
    1MOL      C   42   1.604   1.526   2.761 -0.1656  0.0939 -0.3102
    1MOL      C   43   2.352   1.588   2.806 -0.3284 -0.3283 -0.4428
    1MOL      C   44   0.452   1.599   2.682 -0.2077  0.4148 -0.5505
    1MOL      C   45   1.622   1.584   2.249  0.2924  0.2584  0.0584
    1MOL      C   46   2.097   1.674   2.900 -0.4632  0.2465  0.8281
    1MOL      C   47   0.394   1.720   2.431 -0.5156  0.4571  0.5335
    1MOL      C   48   1.623   1.667   2.826 -0.3021 -0.2777 -0.7384
    1MOL      C   49   1.215   1.668   2.817 -0.4425 -0.5264  0.1954
    1MOL      C   50   2.332   1.718   2.856 -0.4094 -0.4999 -0.0428
    1MOL      C   51   0.394   1.722   2.672 -0.7583  0.0041 -0.6814
    1MOL      C   52   1.514   1.694   2.267 -0.3486 -0.2245 -0.1539
    1MOL      C   53   2.208   1.760   2.919 -0.1126  0.3884 -0.2565
    1MOL      C   54   0.358   1.778   2.549  0.0886  0.7070  0.3173
    1MOL      C   55   1.175   1.820   2.847 -0.1631  0.2697 -1.1744
    1MOL      C   56   1.537   1.828   2.186  0.1298  0.3026  0.1870
    1MOL      C   57   1.722   1.757   2.753  0.8511  0.4540 -0.2334
    1MOL      C   58   1.263   1.883   2.953  0.1144 -0.1425 -0.1333
    1MOL      C   59   1.742   1.881   2.843  0.0384  0.5180 -0.3235
    1MOL      C   60   1.430   1.936   2.189  0.1734 -0.0947 -0.0894
    1MOL      C   61   1.392   1.992   2.335 -0.4983 -0.0636 -0.3263
    1MOL      C   62   1.255   1.825   3.104  0.0786 -0.3302  0.2985
    1MOL      C   63   1.813   2.000   2.775 -0.0032 -0.3957 -0.4821
    1MOL      C   64   1.295   2.107   2.319  0.4649 -0.5566  0.0717
    1MOL      C   65   1.949   1.964   2.723 -0.5068 -0.5841  0.5816
    1MOL      C   66   1.224   2.153   2.451  0.0956  0.0047  0.6212
    1MOL      C   67   1.947   1.930   2.573  0.0283 -0.0933  0.0436
    1MOL      C   68   1.118   2.254   2.419 -0.5265 -0.4012 -0.4185
    1MOL      C   69   2.082   1.882   2.535  0.1152 -0.3992  0.0359
    1MOL      C   70   2.094   1.836   2.391  0.0862  0.9200  0.2206
    1MOL      C   71   2.027   1.710   2.347  0.3100 -0.8303  0.0607
    1MOL      C   72   2.048   1.595   2.443 -0.1616 -0.1901 -0.2251
    1MOL      N   73   1.454   0.695   2.391 -0.1860 -0.0210  0.7706
    1MOL      N   74   1.230   0.742   2.278  0.2332 -0.0107  0.4170
    1MOL      S   75   1.749   0.838   2.544  0.0936 -0.3531  0.3379
    1MOL      S   76   0.964   0.944   2.225 -0.0828 -0.0850  0.2034
    1MOL      C   77   2.054   0.896   2.636 -0.3396  0.2087 -0.1705
    1MOL      C   78   0.658   1.041   2.147  0.2692 -0.1508 -0.4758
    1MOL      N   79   1.501   1.131   2.546  0.5363 -0.4774  0.2049
    1MOL      N   80   1.175   1.163   2.458 -0.6099 -0.1704 -1.1238
    1MOL      C   81   2.334   1.293   2.521  0.3731 -0.1693 -0.1007
    1MOL      C   82   0.578   1.285   2.766  0.1082  0.1611 -0.1871
    1MOL      S   83   1.801   1.215   2.681  0.4735 -0.4434  0.0363
    1MOL      S   84   0.839   1.301   2.398 -0.0908  0.3160  0.3247
    1MOL      C   85   2.476   1.277   2.712 -0.1681 -0.0421 -0.5009
    1MOL      C   86   0.479   1.145   2.609  0.6567  0.1115  0.5833
    1MOL      O   87   1.916   1.424   2.883  0.3006  0.3993  0.0554
    1MOL      O   88   0.513   1.546   2.210  0.2719  0.0122  0.4120
    1MOL      F   89   2.437   1.793   2.863  0.2966 -0.2759 -0.0076
    1MOL      F   90   0.355   1.786   2.784  0.2939 -0.1654  0.1391
    1MOL      F   91   2.196   1.880   2.975 -0.6160 -0.8410  0.0138
    1MOL      F   92   0.310   1.899   2.543  0.7198  0.6652  0.0743
    1MOL      C   93   2.140   0.908   2.504 -0.3979 -0.3397 -0.5603
    1MOL      C   94   2.166   0.774   2.423  0.5611 -0.1756 -0.3196
    1MOL      C   95   2.261   0.795   2.301  0.5038  0.6198  0.0291
    1MOL      C   96   2.197   0.871   2.186 -0.1757  0.2160 -0.3105
    1MOL      C   97   2.271   0.871   2.051 -0.4301 -0.2473 -0.6214
    1MOL      C   98   2.242   0.741   1.971  0.0298 -0.3523 -0.4931
    1MOL      C   99   2.332   0.741   1.844  0.1811  0.4380  0.2165
    1MOL      C  100   2.301   0.619   1.750  0.5864  0.0629 -0.0371
    1MOL      C  101   2.421   0.579   1.663  0.0587 -0.0551 -0.0993
    1MOL      C  102   2.379   0.493   1.542  0.4949 -0.1360 -0.0958
    1MOL      C  103   0.596   0.920   2.230 -0.4216  0.4773 -0.1210
    1MOL      C  104   0.537   0.809   2.139  0.2480  0.3655 -0.3209
    1MOL      C  105   0.456   0.702   2.220  0.2775 -0.2781 -0.4813
    1MOL      C  106   0.386   0.589   2.134  0.3308 -0.2535 -0.3833
    1MOL      C  107   0.496   0.499   2.064 -0.5402 -0.3372  0.8300
    1MOL      C  108   0.442   0.396   1.959  0.1943 -1.4178  0.8664
    1MOL      C  109   0.535   0.280   1.922  0.6905  0.3367 -0.3525
    1MOL      C  110   0.484   0.193   1.801  0.6250  0.4033 -0.3773
    1MOL      C  111   0.565   0.075   1.740 -0.1132 -0.1891  0.4172
    1MOL      C  112   0.507   0.025   1.610  0.2587 -0.0399  0.1998
    1MOL      N  113   2.325   1.292   2.403  0.3428 -0.3924 -0.4602
    1MOL      N  114   0.613   1.299   2.873  0.2252 -0.1062  0.4596
    1MOL      N  115   2.578   1.274   2.769  0.5001 -0.5873 -0.4320
    1MOL      N  116   0.438   1.038   2.592  0.4364  0.0734 -0.1923
    1MOL      S  117   1.337   0.618   2.300 -0.0972 -0.3045  0.1446
    1MOL      H  118   2.147   1.116   2.750 -0.6497 -0.3092  0.1648
    1MOL      H  119   0.494   1.244   2.253 -1.9895 -0.7034  2.7450
    1MOL      H  120   1.382   1.303   2.601  0.0626  0.7611  0.3764
    1MOL      H  121   1.526   1.265   2.706  0.9632  2.3600  0.3268
    1MOL      H  122   1.217   1.205   2.667 -1.4194 -2.5473  0.3794
    1MOL      H  123   1.056   1.190   2.630  1.0408 -1.3918  1.1069
    1MOL      H  124   1.036   1.407   2.532  1.2968  1.7144  0.8259
    1MOL      H  125   1.212   1.422   2.504  0.2102  1.0315  0.2596
    1MOL      H  126   1.644   1.361   2.508  1.1671  3.3069  0.5549
    1MOL      H  127   1.417   1.329   2.365 -1.2647  0.4947  0.0138
    1MOL      H  128   1.410   1.503   2.399 -0.3478 -0.0297 -1.6576
    1MOL      H  129   1.593   1.611   2.562 -0.3316  1.6999  1.8436
    1MOL      H  130   1.438   1.561   2.624 -0.7548  0.0638  1.2588
    1MOL      H  131   1.232   1.414   2.768  0.2861 -0.4489 -0.2565
    1MOL      H  132   1.060   1.404   2.766 -0.9867 -1.4079 -1.3606
    1MOL      H  133   1.641   1.364   2.251 -1.4235 -1.5705  0.0456
    1MOL      H  134   1.497   1.422   2.169  1.3852  1.8747 -1.8182
    1MOL      H  135   1.020   1.625   2.747 -0.0040  3.1019  0.1283
    1MOL      H  136   1.133   1.635   2.607 -0.1564  1.4404  0.3025
    1MOL      H  137   1.548   1.465   2.833  1.0231  0.6277  1.1001
    1MOL      H  138   1.710   1.497   2.759 -0.0128  0.6757 -0.7917
    1MOL      H  139   2.454   1.554   2.786 -1.1901 -4.5285  1.6121
    1MOL      H  140   0.467   1.551   2.778  3.2409 -0.7770 -1.6117
    1MOL      H  141   1.692   1.600   2.333 -2.1591  3.6552  1.5788
    1MOL      H  142   1.670   1.604   2.153  0.0012  1.0094  0.0674
    1MOL      H  143   2.011   1.709   2.957 -0.6226  0.3247  0.5414
    1MOL      H  144   0.379   1.776   2.340 -0.5826 -2.7275 -1.4940
    1MOL      H  145   1.527   1.720   2.832  0.9809  2.1724 -1.2272
    1MOL      H  146   1.662   1.658   2.928  1.0595 -0.2304 -1.2419
    1MOL      H  147   1.323   1.665   2.796 -0.3103  0.9337  0.6027
    1MOL      H  148   1.195   1.621   2.914 -1.3533  1.6118  1.0643
    1MOL      H  149   1.423   1.654   2.220  0.1521 -1.2085 -0.2968
    1MOL      H  150   1.495   1.713   2.374 -0.7966  0.2834 -0.3211
    1MOL      H  151   1.073   1.810   2.887  0.4964 -0.6005  0.3155
    1MOL      H  152   1.168   1.882   2.757 -0.3615 -0.0932 -1.4129
    1MOL      H  153   1.628   1.870   2.231  0.9615 -1.8238  0.5126
    1MOL      H  154   1.555   1.794   2.083  2.5869  1.5890  0.1601
    1MOL      H  155   1.813   1.697   2.742  0.1857 -0.3716 -1.3782
    1MOL      H  156   1.683   1.788   2.655 -3.4891 -1.2530  0.8406
    1MOL      H  157   1.228   1.986   2.961  1.9096  0.4396  0.5015
    1MOL      H  158   1.368   1.877   2.921  0.2328 -0.0701  0.2345
    1MOL      H  159   1.646   1.922   2.878  1.0097  0.0452  3.0763
    1MOL      H  160   1.796   1.853   2.934 -1.1148 -2.0086 -0.3764
    1MOL      H  161   1.458   2.014   2.117  1.5145  1.3113  1.9143
    1MOL      H  162   1.335   1.904   2.145 -1.7862  1.0826  3.1129
    1MOL      H  163   1.348   1.905   2.386 -0.2549 -0.2252 -0.3922
    1MOL      H  164   1.478   2.025   2.395 -2.1898  1.0666  1.5185
    1MOL      H  165   1.294   1.723   3.112  0.8846 -0.0334  0.2779
    1MOL      H  166   1.156   1.839   3.149 -0.0153  0.6868 -0.2102
    1MOL      H  167   1.323   1.878   3.172 -0.2756  0.9094 -0.3045
    1MOL      H  168   1.752   2.031   2.689  1.2972  0.6280 -1.0427
    1MOL      H  169   1.817   2.084   2.846  1.5866 -0.9536  0.1055
    1MOL      H  170   1.346   2.190   2.270 -1.3199 -0.4932 -1.7640
    1MOL      H  171   1.214   2.080   2.250  0.6604 -0.5331 -0.1682
    1MOL      H  172   2.000   2.061   2.734 -1.9223 -0.1969  4.2978
    1MOL      H  173   1.980   1.879   2.785  1.3374 -0.8202 -0.6259
    1MOL      H  174   1.173   2.063   2.487 -0.0125 -0.7824 -1.4162
    1MOL      H  175   1.288   2.187   2.533  1.2344 -0.9103  0.1111
    1MOL      H  176   1.874   1.850   2.555  0.1331 -0.1984  0.0874
    1MOL      H  177   1.913   2.019   2.519  4.9477  1.1450 -1.1967
    1MOL      H  178   1.087   2.307   2.510  0.0064 -0.9546  0.0819
    1MOL      H  179   1.159   2.330   2.352 -0.9781  0.1770 -0.0449
    1MOL      H  180   1.031   2.202   2.377 -2.0718  0.7308  1.3178
    1MOL      H  181   2.152   1.964   2.556 -1.5531  0.8624  0.7971
    1MOL      H  182   2.113   1.806   2.608  2.7632 -0.0217 -0.6465
    1MOL      H  183   2.067   1.925   2.333  0.4679  0.1725 -1.1227
    1MOL      H  184   2.202   1.820   2.374 -0.3591 -1.9460 -0.1637
    1MOL      H  185   1.918   1.712   2.334  0.3074 -1.2482  0.0052
    1MOL      H  186   2.076   1.690   2.251 -0.2656  1.8194 -0.8124
    1MOL      H  187   2.149   1.579   2.481 -0.4479 -2.3960 -0.2969
    1MOL      H  188   1.972   1.609   2.521 -0.3858  2.6346 -0.8841
    1MOL      H  189   2.040   1.498   2.390  0.6581 -0.2363 -0.2607
    1MOL      H  190   2.124   0.899   2.720 -1.4136 -0.3073  0.7662
    1MOL      H  191   2.009   0.797   2.651  0.2584  0.1437  1.2229
    1MOL      H  192   0.573   1.099   2.108 -1.5522 -1.2993  1.6713
    1MOL      H  193   0.704   1.000   2.057 -0.0590 -3.5846  0.8378
    1MOL      H  194   2.089   0.974   2.432  0.2738  0.3630 -0.3991
    1MOL      H  195   2.230   0.967   2.524 -0.9119  1.0597 -2.2585
    1MOL      H  196   2.216   0.709   2.495 -1.9933 -0.1414  1.5680
    1MOL      H  197   2.072   0.724   2.398 -0.1873  0.3274  1.4611
    1MOL      H  198   2.354   0.843   2.333  1.5815  0.4267 -2.6930
    1MOL      H  199   2.299   0.702   2.256 -1.5209 -0.6390  0.8303
    1MOL      H  200   2.097   0.826   2.173 -0.2999  0.8893 -1.8110
    1MOL      H  201   2.178   0.975   2.215  0.0399  0.3342 -0.5980
    1MOL      H  202   2.232   0.957   1.995 -1.6954 -0.6506 -0.3974
    1MOL      H  203   2.379   0.880   2.061 -0.2039  1.2322 -3.9917
    1MOL      H  204   2.259   0.651   2.030 -1.5934 -0.5872 -0.3627
    1MOL      H  205   2.140   0.744   1.931 -0.6334 -1.7084  1.0455
    1MOL      H  206   2.310   0.834   1.790  0.6225 -0.9015 -2.3444
    1MOL      H  207   2.435   0.731   1.881  0.0562  0.4806  0.5775
    1MOL      H  208   2.261   0.545   1.820 -2.0068 -0.9657 -2.5337
    1MOL      H  209   2.217   0.646   1.685 -1.1190 -0.1575  2.0099
    1MOL      H  210   2.473   0.663   1.616  1.3916  0.2084  1.7624
    1MOL      H  211   2.487   0.525   1.732 -0.2377 -0.5358 -0.1849
    1MOL      H  212   2.351   0.561   1.460  0.1483 -0.2983 -0.1144
    1MOL      H  213   2.463   0.434   1.504 -0.3231 -1.0693 -0.4628
    1MOL      H  214   2.296   0.424   1.564  0.5761  0.0564  0.8422
    1MOL      H  215   0.675   0.889   2.300 -1.1787 -1.5671 -0.1563
    1MOL      H  216   0.518   0.965   2.292 -0.5904  1.0404 -0.7368
    1MOL      H  217   0.477   0.855   2.059  0.0872 -0.4951 -0.6960
    1MOL      H  218   0.622   0.772   2.080 -0.1853  0.3960 -0.9697
    1MOL      H  219   0.523   0.642   2.282 -1.1827 -0.7414  0.6744
    1MOL      H  220   0.384   0.752   2.286 -1.7708 -0.6860 -2.3380
    1MOL      H  221   0.318   0.533   2.198  0.7454 -0.0863  0.2123
    1MOL      H  222   0.329   0.639   2.055  0.0603  0.7559  0.4426
    1MOL      H  223   0.566   0.565   2.012  1.6914 -1.8506  1.8623
    1MOL      H  224   0.560   0.447   2.135  0.9920  0.6949  0.2246
    1MOL      H  225   0.350   0.350   1.996 -0.4718 -0.7614  0.0274
    1MOL      H  226   0.398   0.450   1.875 -1.1086 -0.2806  2.2545
    1MOL      H  227   0.626   0.330   1.886  0.5147  0.5273 -0.5385
    1MOL      H  228   0.554   0.221   2.012 -0.0658  0.0538 -0.3786
    1MOL      H  229   0.393   0.141   1.834  1.6065 -0.9419  0.2675
    1MOL      H  230   0.462   0.267   1.723  0.6765 -0.1478 -0.9215
    1MOL      H  231   0.668   0.107   1.724  0.9763 -2.6954  2.1731
    1MOL      H  232   0.565  -0.001   1.819 -0.5072 -0.5189  0.1070
    1MOL      H  233   0.554  -0.060   1.560 -1.7366 -0.6041 -0.7880
    1MOL      H  234   0.406  -0.015   1.627 -0.4431  0.9873 -1.4160
    1MOL      H  235   0.498   0.113   1.544 -0.8313  0.7836  1.4172
    2MOL      C  236   2.178   2.772   1.587  0.5113 -0.1504  0.3661
    2MOL      C  237   2.212   2.702   1.475  0.0181  0.4753  0.1536
    2MOL      C  238   2.261   2.877   1.638  0.3206 -0.3098 -0.1507
    2MOL      C  239   2.330   2.734   1.405  0.0802  0.0624  0.7270
    2MOL      C  240   2.245   2.966   1.745  0.1035  0.3202  0.0920
    2MOL      C  241   2.381   2.697   1.282 -0.3057 -0.3552 -0.0482
    2MOL      C  242   2.470   2.662   1.061  0.0022 -0.6587  0.2367
    2MOL      C  243   2.258   3.123   1.926  0.3087  0.2879  0.3221
    2MOL      C  244   2.507   2.647   0.931  0.2961 -0.0119  0.5129
    2MOL      C  245   2.261   3.200   2.034 -0.9111  0.1874 -0.8585
    2MOL      C  246   2.386   2.892   1.573  0.2754  0.3177  0.2755
    2MOL      C  247   2.419   2.829   1.454  0.9092 -0.5412 -0.8429
    2MOL      C  248   2.361   3.029   1.752 -0.2953 -0.4422  0.1555
    2MOL      C  249   2.488   2.770   1.254  0.0007  0.3576  0.3523
    2MOL      C  250   2.366   3.113   1.855  0.0039  0.2602  0.3270
    2MOL      C  251   2.537   2.753   1.129 -0.0077  0.1506  0.5048
    2MOL      C  252   2.379   3.264   2.050 -0.1344  0.1230  0.2663
    2MOL      C  253   2.608   2.730   0.897 -0.5050  0.1886 -0.3546
    2MOL      C  254   2.411   3.338   2.162 -0.2760 -0.3834 -0.0661
    2MOL      C  255   2.669   2.745   0.776  0.6183  0.2290  0.8419
    2MOL      C  256   2.591   2.993   1.671 -0.1052  0.7701  0.1490
    2MOL      C  257   2.534   3.001   1.314 -0.2758 -0.0716  0.6306
    2MOL      C  258   2.606   3.189   2.366  0.5635  0.3735  0.1253
    2MOL      C  259   2.964   2.720   0.654 -0.4030  0.1335  0.3444
    2MOL      C  260   2.541   3.377   2.200  0.5446  0.5427 -0.7809
    2MOL      C  261   2.757   2.855   0.734 -1.4059 -0.4741 -0.3504
    2MOL      C  262   2.402   3.070   1.249  0.1748  0.4854 -0.4967
    2MOL      C  263   2.644   2.916   1.799 -0.5275  0.0645 -0.5454
    2MOL      C  264   2.889   2.845   0.672 -0.1082  0.5238  0.6554
    2MOL      C  265   2.633   3.313   2.296  0.3632  0.8236 -0.8636
    2MOL      C  266   2.658   2.768   1.784 -0.1934  0.9068 -0.5654
    2MOL      C  267   2.613   3.488   2.132  1.1059 -0.0015 -0.1468
    2MOL      C  268   2.717   2.999   0.739  0.3379 -0.2290 -0.0530
    2MOL      C  269   2.780   2.981   1.845 -0.0020 -0.3936 -0.1521
    2MOL      C  270   2.415   3.218   1.212 -0.5513  0.0856  0.2775
    2MOL      C  271   2.752   3.401   2.303 -0.3708 -0.6286  1.0998
    2MOL      C  272   2.932   2.985   0.644  0.4587  0.1433  0.0652
    2MOL      C  273   2.744   3.501   2.206  0.7055 -0.7203  0.2974
    2MOL      C  274   2.722   2.682   1.896  0.5310  0.2734  0.0951
    2MOL      C  275   2.829   3.071   0.673  0.3057 -0.5928 -0.0327
    2MOL      C  276   2.481   3.243   1.075 -0.2504  0.3022  0.9527
    2MOL      C  277   2.898   2.965   1.741  0.0530 -0.6110 -0.3414
    2MOL      C  278   2.858   3.384   2.383 -0.6844  0.3654 -0.5103
    2MOL      C  279   3.047   3.026   0.580  0.5734  0.1446 -0.3844
    2MOL      C  280   2.645   2.693   2.034  0.3627  0.1884  0.3343
    2MOL      C  281   2.843   3.594   2.199 -1.1937  0.0447  0.3859
    2MOL      C  282   2.841   3.209   0.650  0.4965 -0.1292 -0.0711
    2MOL      C  283   3.037   2.984   1.804 -1.3780  0.2312 -0.0844
    2MOL      C  284   2.469   3.390   1.034 -0.2562 -0.0186  0.5161
    2MOL      C  285   2.966   3.473   2.378  1.0047 -0.2459  0.3364
    2MOL      C  286   3.058   3.162   0.544 -0.5629  0.6168  0.3324
    2MOL      C  287   2.709   2.606   2.149  0.0906  0.5718 -0.3177
    2MOL      C  288   2.951   3.580   2.286  0.5395 -0.4980 -0.0420
    2MOL      C  289   2.959   3.256   0.584 -0.6996  0.1479 -0.6434
    2MOL      C  290   2.504   3.414   0.887 -0.1703 -0.1974 -0.1644
    2MOL      C  291   2.852   2.648   2.200  0.1095  0.0311  0.0807
    2MOL      C  292   3.064   2.897   1.932 -0.4129 -0.1601 -0.5448
    2MOL      C  293   2.514   3.555   0.834 -0.2918  0.8575  0.0358
    2MOL      C  294   3.208   2.878   1.973 -0.6521  0.2890 -0.2513
    2MOL      C  295   2.882   2.598   2.341 -0.1486  0.0644 -0.1702
    2MOL      C  296   3.026   2.637   2.379 -0.1894 -0.7309 -0.1363
    2MOL      C  297   2.577   3.562   0.692  0.0036  0.6358  0.5716
    2MOL      C  298   3.227   2.766   2.081 -0.5233 -0.0699  0.6181
    2MOL      C  299   3.078   2.566   2.513  0.5326  0.2633 -0.3710
    2MOL      C  300   3.375   2.742   2.117 -0.0920  0.2276 -0.1253
    2MOL      C  301   3.178   2.649   2.602  0.8591 -0.2772  0.4638
    2MOL      C  302   3.391   2.638   2.225  0.5194 -0.3709  0.8069
    2MOL      C  303   3.193   2.572   2.731 -0.2794 -0.2554 -0.0890
    2MOL      C  304   3.535   2.611   2.273  0.0344 -0.9277  0.0096
    2MOL      C  305   3.543   2.496   2.376 -0.4215 -0.1033  0.1187
    2MOL      C  306   3.688   2.478   2.432 -0.3292  0.2251  0.4544
    2MOL      C  307   3.702   2.339   2.511 -0.0522  0.5599 -0.3143
    2MOL      N  308   2.055   2.746   1.632 -0.5868  0.3874  0.3963
    2MOL      N  309   2.119   2.623   1.427 -0.5582 -0.0566  1.3582
    2MOL      S  310   2.130   3.026   1.860 -0.1005  0.1925 -0.0965
    2MOL      S  311   2.340   2.586   1.154 -0.0338  0.0556  0.3282
    2MOL      C  312   2.140   3.225   2.118  0.1692  0.0119  0.5035
    2MOL      C  313   2.437   2.553   0.842 -0.3849  0.8300  0.2760
    2MOL      N  314   2.451   2.985   1.648  0.6253 -0.3602  0.5310
    2MOL      N  315   2.511   2.863   1.356 -0.3075  0.1130  0.2456
    2MOL      C  316   2.683   3.070   2.362  1.1710 -0.1774 -0.1488
    2MOL      C  317   2.911   2.594   0.637  0.1514  0.6022  0.4854
    2MOL      S  318   2.488   3.216   1.916 -0.0348  0.1011 -0.2286
    2MOL      S  319   2.656   2.836   1.036 -0.0640  0.2865  0.3150
    2MOL      C  320   2.523   3.183   2.483  0.2135  0.6609  0.6605
    2MOL      C  321   3.099   2.711   0.696  0.4604 -0.3592  0.5260
    2MOL      O  322   2.567   3.555   2.041 -0.0045  0.0392  0.5918
    2MOL      O  323   2.609   3.043   0.774  0.1391  0.0963 -0.0438
    2MOL      F  324   3.077   3.460   2.458 -0.0811  0.2992 -0.0474
    2MOL      F  325   3.174   3.208   0.486  0.1013  0.2395  0.2684
    2MOL      F  326   3.042   3.681   2.283 -0.8594  0.4799 -0.2565
    2MOL      F  327   2.966   3.385   0.548 -0.0631  0.2168  0.8934
    2MOL      C  328   2.119   3.108   2.217  0.0629  0.1741 -0.6679
    2MOL      C  329   1.990   3.114   2.304 -0.0984  0.4769  0.0080
    2MOL      C  330   1.959   2.990   2.386  0.5614 -0.1562 -0.1969
    2MOL      C  331   1.824   3.004   2.456  0.3173 -0.4481  0.9761
    2MOL      C  332   1.771   2.872   2.516  0.4095 -1.1597  0.0028
    2MOL      C  333   1.825   2.844   2.660 -0.3301 -0.8926  0.6570
    2MOL      C  334   1.762   2.722   2.730  0.2054 -0.6259 -0.2708
    2MOL      C  335   1.784   2.709   2.883  0.0412  0.7614 -0.1597
    2MOL      C  336   1.752   2.567   2.938  0.3475 -0.0608  0.0885
    2MOL      C  337   1.860   2.459   2.898 -0.1209  0.0493 -1.0947
    2MOL      C  338   2.353   2.630   0.731  0.0750 -0.3912 -0.5698
    2MOL      C  339   2.277   2.761   0.769 -0.7714 -0.3410 -0.2115
    2MOL      C  340   2.162   2.747   0.865 -0.5937  0.5480 -0.2348
    2MOL      C  341   2.050   2.648   0.832 -0.9344  0.2540 -0.4160
    2MOL      C  342   1.910   2.646   0.901 -0.4167  0.0773 -0.0025
    2MOL      C  343   1.910   2.630   1.057 -0.1046  0.3918  0.4811
    2MOL      C  344   1.771   2.661   1.102 -0.4579  0.6946 -0.6776
    2MOL      C  345   1.766   2.668   1.258 -0.1656  0.7012  0.5295
    2MOL      C  346   1.629   2.723   1.296 -0.2576  0.0542  0.3463
    2MOL      C  347   1.596   2.740   1.447  0.5382  0.1442 -0.0422
    2MOL      N  348   2.735   2.969   2.363  0.2133 -0.5762  0.4317
    2MOL      N  349   2.868   2.490   0.619 -0.1585  0.3223 -0.5372
    2MOL      N  350   2.469   3.161   2.579 -0.1798  0.0139 -0.3765
    2MOL      N  351   3.206   2.731   0.731  0.2233 -0.0169 -0.4452
    2MOL      S  352   1.990   2.638   1.527 -0.0286  0.0835  0.2220
    2MOL      H  353   2.326   3.374   2.220 -1.9657 -1.4380 -1.8437
    2MOL      H  354   2.645   2.686   0.688 -0.1655  3.0962 -0.9424
    2MOL      H  355   2.641   2.946   1.585  0.7513  1.2860  0.3643
    2MOL      H  356   2.598   3.102   1.670 -3.0095  1.0155  1.4832
    2MOL      H  357   2.616   3.011   1.242  0.2477  0.0863  1.2428
    2MOL      H  358   2.562   3.066   1.398 -0.2185  0.8388 -0.0782
    2MOL      H  359   2.321   3.066   1.323 -0.1161 -1.1448 -0.8804
    2MOL      H  360   2.369   3.021   1.156 -0.2752 -0.9737  0.4187
    2MOL      H  361   2.569   2.916   1.878 -1.3351  1.6632 -1.2822
    2MOL      H  362   2.560   2.727   1.756  0.6058 -0.7830 -0.9895
    2MOL      H  363   2.714   2.745   1.692  0.6219  0.4061  0.0431
    2MOL      H  364   2.757   3.086   1.866  1.0840  0.0521 -1.1917
    2MOL      H  365   2.809   2.943   1.944 -0.3890 -0.6800 -0.1450
    2MOL      H  366   2.481   3.270   1.283  0.0029 -1.0721  0.6371
    2MOL      H  367   2.316   3.263   1.223 -0.8255 -0.3257 -0.4485
    2MOL      H  368   2.719   2.579   1.860  0.2824  0.5049 -0.5511
    2MOL      H  369   2.829   2.704   1.900  0.5679  0.0249  0.5165
    2MOL      H  370   2.430   3.189   0.995 -1.5603  2.1619  0.4953
    2MOL      H  371   2.584   3.207   1.074 -0.5704 -0.5784 -0.5585
    2MOL      H  372   2.903   2.866   1.694  0.6538 -1.5137  1.5963
    2MOL      H  373   2.886   3.037   1.658  0.6426  0.6527  0.6557
    2MOL      H  374   2.859   3.299   2.450 -1.8050 -1.0928 -2.2731
    2MOL      H  375   3.132   2.959   0.570  1.0026  0.7487 -0.8165
    2MOL      H  376   2.641   2.797   2.069 -1.6109  0.7911 -1.5331
    2MOL      H  377   2.541   2.661   2.021  1.3881 -3.6517  1.0768
    2MOL      H  378   2.834   3.683   2.138 -0.5072 -0.0815  0.0895
    2MOL      H  379   2.755   3.270   0.673  1.0359  0.1742  1.1827
    2MOL      H  380   3.105   2.948   1.725 -0.9625  1.9243 -0.5209
    2MOL      H  381   3.069   3.087   1.819 -1.8710  0.4122 -0.2665
    2MOL      H  382   2.529   3.449   1.104  0.5721  0.3380 -0.4850
    2MOL      H  383   2.368   3.428   1.050  0.4012  1.4791  1.1749
    2MOL      H  384   2.645   2.611   2.238  0.0926 -0.4480 -0.2550
    2MOL      H  385   2.710   2.502   2.115 -1.5986  0.1286  0.9365
    2MOL      H  386   2.424   3.361   0.835 -1.4481  1.4469  0.0787
    2MOL      H  387   2.599   3.359   0.879  0.1842  0.3635  0.0756
    2MOL      H  388   2.925   2.607   2.129  1.8949  0.5005  1.6253
    2MOL      H  389   2.857   2.758   2.198 -2.7127  0.1984 -0.4254
    2MOL      H  390   3.025   2.952   2.019  0.3887  0.0759 -0.3319
    2MOL      H  391   3.027   2.796   1.911 -0.4087 -0.3575  0.3750
    2MOL      H  392   2.571   3.616   0.906 -1.6827  1.2012  0.8739
    2MOL      H  393   2.411   3.590   0.821 -0.7233 -0.0545  0.9487
    2MOL      H  394   3.267   2.835   1.891 -2.0120 -2.7229  0.2927
    2MOL      H  395   3.249   2.976   1.999 -1.0842  0.6705 -0.9832
    2MOL      H  396   2.809   2.639   2.411  1.7171 -0.1258  1.9626
    2MOL      H  397   2.877   2.489   2.343 -1.5103  0.1372  1.8027
    2MOL      H  398   3.090   2.601   2.298  3.4242  1.9060  1.4351
    2MOL      H  399   3.022   2.744   2.402  0.2448 -0.5204 -1.0245
    2MOL      H  400   2.550   3.483   0.620 -0.0849  1.9213 -0.8268
    2MOL      H  401   2.686   3.558   0.699  0.0062  0.1389  0.2663
    2MOL      H  402   2.543   3.657   0.648 -1.1843 -0.7736 -1.6888
    2MOL      H  403   3.178   2.800   2.172 -0.2827  1.6705  0.1303
    2MOL      H  404   3.181   2.673   2.047 -0.4955 -0.3852  1.4468
    2MOL      H  405   2.992   2.538   2.575  0.8005  1.4419  0.5740
    2MOL      H  406   3.114   2.466   2.489 -0.6815 -0.4825  0.8534
    2MOL      H  407   3.428   2.716   2.024  2.3555 -0.7946  1.5130
    2MOL      H  408   3.417   2.836   2.153 -2.2553  1.7720 -1.5046
    2MOL      H  409   3.274   2.665   2.551  0.5172  1.0777  0.2522
    2MOL      H  410   3.137   2.747   2.625  0.9061  0.1799 -1.3639
    2MOL      H  411   3.323   2.658   2.309  0.1697 -0.7696  0.6249
    2MOL      H  412   3.356   2.543   2.183  1.1910  0.0794 -0.7933
    2MOL      H  413   3.105   2.515   2.762  0.1310  0.7104  3.0652
    2MOL      H  414   3.274   2.501   2.710 -1.0963 -1.4099  0.6469
    2MOL      H  415   3.227   2.639   2.812 -3.2916  0.2019  0.8557
    2MOL      H  416   3.594   2.601   2.181  0.2391  1.2502 -0.1085
    2MOL      H  417   3.554   2.709   2.318 -0.9063  0.1748 -1.9454
    2MOL      H  418   3.467   2.501   2.455 -0.6050  0.9088 -0.1043
    2MOL      H  419   3.511   2.406   2.322  0.7037  0.0496 -0.8255
    2MOL      H  420   3.759   2.498   2.351 -0.9416  1.2262  0.1554
    2MOL      H  421   3.691   2.560   2.505 -1.7491  1.2803 -0.6477
    2MOL      H  422   3.697   2.252   2.444  1.3713 -0.2797  0.6451
    2MOL      H  423   3.800   2.340   2.560 -0.3493 -0.1754  0.2944
    2MOL      H  424   3.621   2.331   2.585  0.0075  1.7564 -0.1137
    2MOL      H  425   2.131   3.326   2.160 -0.3354  0.5288 -0.8537
    2MOL      H  426   2.051   3.217   2.055  0.6597 -1.9245  0.0209
    2MOL      H  427   2.504   2.489   0.783 -1.8805 -0.2801 -0.2470
    2MOL      H  428   2.368   2.485   0.893  1.1785 -1.1365 -0.1663
    2MOL      H  429   2.110   3.023   2.148 -2.7428  0.8111 -1.1584
    2MOL      H  430   2.212   3.091   2.272  0.3111 -0.2650 -1.2135
    2MOL      H  431   1.991   3.204   2.367 -2.2224  1.3333 -1.1240
    2MOL      H  432   1.901   3.146   2.248  0.0484  0.3567 -0.2956
    2MOL      H  433   1.958   2.904   2.319  0.4288  0.0261 -0.4294
    2MOL      H  434   2.039   2.967   2.457  2.2477 -1.1051 -2.3486
    2MOL      H  435   1.832   3.070   2.543 -2.3052 -0.7459  1.4720
    2MOL      H  436   1.755   3.049   2.384  1.5875  0.8448  0.5387
    2MOL      H  437   1.661   2.877   2.519  0.4476 -0.4615  0.4489
    2MOL      H  438   1.795   2.788   2.451  2.4261 -0.0377 -0.7300
    2MOL      H  439   1.931   2.830   2.638 -0.5736 -1.8491  0.0353
    2MOL      H  440   1.812   2.934   2.721  1.6993  1.4892 -2.3077
    2MOL      H  441   1.653   2.722   2.714  0.0779 -1.3676  0.5605
    2MOL      H  442   1.806   2.638   2.675  0.6033  0.2062 -1.2505
    2MOL      H  443   1.883   2.739   2.918 -0.5164  0.3088  1.8599
    2MOL      H  444   1.704   2.761   2.936  0.6829  0.4481  1.1204
    2MOL      H  445   1.750   2.587   3.046 -0.1420 -1.2461  0.3082
    2MOL      H  446   1.656   2.534   2.896  0.4549 -2.9293  1.9948
    2MOL      H  447   1.959   2.498   2.923 -0.8355  0.8492  0.5463
    2MOL      H  448   1.846   2.356   2.934 -2.9820  0.4349 -0.9491
    2MOL      H  449   1.850   2.443   2.790  0.4528  1.5590 -1.3882
    2MOL      H  450   2.413   2.662   0.645  0.0785 -0.9123 -0.7643
    2MOL      H  451   2.280   2.560   0.689 -0.5519 -1.0146  1.4710
    2MOL      H  452   2.355   2.829   0.806  0.5331 -1.9456  0.1022
    2MOL      H  453   2.247   2.805   0.674  0.3366  1.0818  0.0862
    2MOL      H  454   2.211   2.716   0.958  0.7857 -2.1952 -1.8000
    2MOL      H  455   2.117   2.847   0.875 -3.1130 -0.6534  0.8154
    2MOL      H  456   2.024   2.664   0.727 -1.1809  2.9776  0.0156
    2MOL      H  457   2.095   2.548   0.830  0.2446  0.7910 -1.5621
    2MOL      H  458   1.857   2.740   0.884  0.1518  0.1394 -1.5248
    2MOL      H  459   1.851   2.561   0.865  0.8277 -0.8825  0.1616
    2MOL      H  460   1.945   2.527   1.070 -0.8550  0.0615 -0.1030
    2MOL      H  461   1.982   2.700   1.102  0.6913 -0.4346  0.5082
    2MOL      H  462   1.745   2.764   1.074  0.5313  0.4885 -2.4800
    2MOL      H  463   1.696   2.604   1.047  0.9544 -0.0331 -1.8789
    2MOL      H  464   1.777   2.563   1.289 -2.3356 -0.0053 -0.9063
    2MOL      H  465   1.841   2.739   1.294 -0.4941  0.9829  0.6559
    2MOL      H  466   1.620   2.822   1.249 -0.6731 -0.1067  0.0910
    2MOL      H  467   1.557   2.654   1.253  1.9028 -1.6544 -0.6308
    2MOL      H  468   1.589   2.639   1.490  0.1520 -0.2605 -1.0444
    2MOL      H  469   1.662   2.805   1.505 -2.2266  0.6453  2.6700
    2MOL      H  470   1.489   2.761   1.465  0.4998 -0.1163  0.0480
    3MOL      C  471   2.406   1.463   1.857 -0.3491  1.0861 -0.4233
    3MOL      C  472   2.530   1.404   1.826  0.4691 -0.3958 -0.8674
    3MOL      C  473   2.329   1.537   1.764 -0.4781 -0.3962 -0.0046
    3MOL      C  474   2.575   1.417   1.697 -0.9313 -0.0443  0.0086
    3MOL      C  475   2.207   1.602   1.788 -0.3668 -1.0949 -0.4253
    3MOL      C  476   2.680   1.351   1.643  0.0351 -0.0212  0.0278
    3MOL      C  477   2.876   1.281   1.534 -0.2000  0.0430  0.0435
    3MOL      C  478   2.001   1.712   1.779 -0.1923  0.1339 -0.5615
    3MOL      C  479   2.990   1.239   1.480  0.8097  0.5390  0.2883
    3MOL      C  480   1.881   1.769   1.778  0.1107  0.5176  0.6048
    3MOL      C  481   2.382   1.553   1.637  0.2016 -0.2484  0.7704
    3MOL      C  482   2.506   1.496   1.602  0.0039 -0.5877  0.0771
    3MOL      C  483   2.183   1.665   1.667 -0.2029 -0.4365 -0.7681
    3MOL      C  484   2.691   1.395   1.517  0.4104 -0.4302  0.6621
    3MOL      C  485   2.068   1.730   1.665  0.4517 -0.0221 -0.0223
    3MOL      C  486   2.802   1.356   1.457  1.1257  0.2608  0.0554
    3MOL      C  487   1.849   1.824   1.660  0.2605 -0.0278  0.0208
    3MOL      C  488   3.003   1.285   1.356 -0.0914  1.4545 -0.3825
    3MOL      C  489   1.728   1.881   1.625 -0.0413  0.6477 -0.5198
    3MOL      C  490   3.102   1.248   1.268 -0.2479 -0.3163  0.2634
    3MOL      C  491   2.302   1.721   1.461  0.1336  0.3053 -0.1144
    3MOL      C  492   2.609   1.568   1.361  0.0540 -0.0046 -0.5268
    3MOL      C  493   1.661   2.189   1.610  1.0978  0.3385  0.9128
    3MOL      C  494   3.004   1.076   1.034  0.2504 -0.1492 -0.4439
    3MOL      C  495   1.706   1.955   1.504 -0.0099 -0.0807  0.4065
    3MOL      C  496   3.111   1.285   1.132 -0.0880 -0.2405  0.5742
    3MOL      C  497   2.565   1.517   1.229 -0.5828 -0.5525  0.1272
    3MOL      C  498   2.334   1.871   1.469  1.1152 -0.2597 -0.4613
    3MOL      C  499   3.052   1.210   1.021 -0.1330 -0.5633 -0.3521
    3MOL      C  500   1.676   2.098   1.501  0.0781  0.1220 -0.2166
    3MOL      C  501   2.486   1.907   1.480 -0.1215  0.8260 -0.6429
    3MOL      C  502   1.711   1.899   1.367  0.1069  0.3306 -0.5682
    3MOL      C  503   3.167   1.416   1.091 -0.9749  0.0987  0.6188
    3MOL      C  504   2.264   1.957   1.356  0.4254  0.1740  0.9944
    3MOL      C  505   2.628   1.603   1.123  0.1846 -0.8972  0.5632
    3MOL      C  506   1.664   2.125   1.359  0.3717  0.5120 -0.7278
    3MOL      C  507   3.068   1.306   0.908 -0.0049  0.2454  0.2136
    3MOL      C  508   1.680   2.011   1.284 -0.4768 -0.0303  0.0804
    3MOL      C  509   2.561   1.860   1.618  0.9563  0.7088  0.5652
    3MOL      C  510   3.126   1.428   0.946  0.6161  0.2022 -0.0393
    3MOL      C  511   2.561   1.593   0.980  0.8670 -0.6665 -0.7437
    3MOL      C  512   2.299   1.897   1.215 -0.8593 -0.7293  0.0129
    3MOL      C  513   1.628   2.242   1.294  0.0365 -0.2105 -0.5960
    3MOL      C  514   3.019   1.298   0.776 -0.6251 -0.5361  0.2002
    3MOL      C  515   2.696   1.933   1.631 -0.3124 -0.1501 -0.1383
    3MOL      C  516   1.680   2.012   1.141  0.9408 -0.4617  0.5334
    3MOL      C  517   3.150   1.534   0.859 -0.2423  0.8643  0.1449
    3MOL      C  518   2.232   1.982   1.099 -0.6371  0.4121  0.1217
    3MOL      C  519   2.647   1.642   0.859  0.4527 -0.5277  0.2196
    3MOL      C  520   1.618   2.247   1.151 -0.1480  0.2197 -0.2787
    3MOL      C  521   3.043   1.404   0.686 -0.1285 -0.3825  0.3541
    3MOL      C  522   2.780   1.881   1.750 -0.7277  0.2798 -0.3107
    3MOL      C  523   1.650   2.134   1.078 -0.3314 -0.1024 -0.0905
    3MOL      C  524   3.107   1.521   0.729 -0.4246 -0.6070 -0.8394
    3MOL      C  525   2.585   1.590   0.724  0.2343 -0.2893 -0.4181
    3MOL      C  526   2.897   1.981   1.789 -0.0137 -0.5112  0.1282
    3MOL      C  527   2.081   2.001   1.114 -0.3651  0.4425 -0.4144
    3MOL      C  528   2.684   1.568   0.606 -0.6911 -0.8145 -0.4196
    3MOL      C  529   2.014   2.100   1.022  0.2071 -0.0803 -0.9654
    3MOL      C  530   3.017   1.919   1.864  0.4787  0.5651  0.3614
    3MOL      C  531   3.132   2.016   1.892  0.0152  0.0986 -0.6152
    3MOL      C  532   2.760   1.698   0.561 -0.8055 -0.1878 -0.1376
    3MOL      C  533   1.980   2.052   0.883 -0.8488 -0.0335  0.3163
    3MOL      C  534   3.248   1.943   1.951 -0.3938 -0.1273  0.0453
    3MOL      C  535   1.973   2.178   0.793 -0.3381 -0.4451 -0.2796
    3MOL      C  536   3.362   2.038   2.013 -0.1493 -0.1252  0.4104
    3MOL      C  537   2.107   2.253   0.758 -0.6561  0.2162  0.1161
    3MOL      C  538   3.467   1.951   2.084 -0.2747  0.4543  1.2119
    3MOL      C  539   2.208   2.144   0.705 -0.8083 -0.1823 -0.0680
    3MOL      C  540   2.336   2.218   0.660 -0.4096 -0.2663  0.2179
    3MOL      C  541   2.320   2.296   0.521 -0.6513 -0.4003  0.4424
    3MOL      C  542   2.261   2.217   0.405 -0.5861 -0.1837  0.1710
    3MOL      N  543   2.358   1.434   1.974  0.1281  0.0500 -0.3943
    3MOL      N  544   2.580   1.329   1.916 -0.6547  0.3037 -0.7085
    3MOL      S  545   2.078   1.622   1.899  0.1325  0.1796  0.2404
    3MOL      S  546   2.813   1.242   1.687  0.4963 -0.0463  0.6522
    3MOL      C  547   1.785   1.778   1.894  0.3107  0.1084 -0.8341
    3MOL      C  548   3.083   1.149   1.556  0.1129  0.2076 -0.1102
    3MOL      N  549   2.289   1.640   1.580  0.0177 -0.3733  0.2424
    3MOL      N  550   2.584   1.484   1.487  0.9848 -0.3805  0.7665
    3MOL      C  551   1.573   2.166   1.720  0.2143  0.1448  0.3955
    3MOL      C  552   2.932   1.008   0.928  0.3394 -0.4359 -0.6488
    3MOL      S  553   1.987   1.823   1.558  0.0313  0.0989  0.2935
    3MOL      S  554   2.870   1.385   1.309 -0.0445 -0.1779  0.3296
    3MOL      C  555   1.696   2.322   1.594 -0.5615 -0.4404 -0.1073
    3MOL      C  556   3.003   1.004   1.159 -0.2840 -0.2992  0.2578
    3MOL      O  557   1.740   1.787   1.330 -0.1552 -0.0679  0.6238
    3MOL      O  558   3.232   1.491   1.161 -0.3392 -0.0463 -0.5231
    3MOL      F  559   1.575   2.365   1.092 -0.0289  0.1903 -0.4681
    3MOL      F  560   2.991   1.397   0.562 -0.6196  0.0894  0.2739
    3MOL      F  561   1.645   2.140   0.946  0.2167  0.1779 -0.6333
    3MOL      F  562   3.149   1.609   0.639 -0.0419 -0.0880 -0.2913
    3MOL      C  563   1.788   1.923   1.953  0.6479  0.9273 -0.1349
    3MOL      C  564   1.897   1.929   2.064 -0.7861 -0.1406 -0.4601
    3MOL      C  565   1.951   2.071   2.093 -0.0721  0.3804  0.1727
    3MOL      C  566   1.854   2.188   2.113 -0.0398 -0.2458  0.0802
    3MOL      C  567   1.772   2.161   2.244  0.4744  0.0954  0.4797
    3MOL      C  568   1.644   2.252   2.261  0.3976 -1.0567 -0.3870
    3MOL      C  569   1.667   2.387   2.330  0.6082  0.2574  0.9015
    3MOL      C  570   1.683   2.368   2.486  0.4160  0.9917 -1.0092
    3MOL      C  571   1.563   2.307   2.555  0.4068 -0.5795 -0.5718
    3MOL      C  572   1.570   2.321   2.709 -0.0365  0.0896  0.1813
    3MOL      C  573   3.179   1.219   1.654 -0.7355 -0.1317  0.2199
    3MOL      C  574   3.289   1.125   1.701 -0.4521  0.0816  0.1091
    3MOL      C  575   3.245   1.017   1.803  0.6314  0.0515  0.3004
    3MOL      C  576   3.177   1.084   1.932  0.0764 -0.4012  0.0713
    3MOL      C  577   3.159   0.985   2.052 -0.4584 -0.0656 -0.0580
    3MOL      C  578   3.073   1.047   2.168  0.6959  0.3236 -0.6494
    3MOL      C  579   3.154   1.161   2.236 -0.4430  0.5696  0.5023
    3MOL      C  580   3.071   1.235   2.349  0.4404 -0.0386  0.6478
    3MOL      C  581   3.153   1.306   2.454 -0.2055 -0.5367  0.1954
    3MOL      C  582   3.064   1.381   2.564 -0.0364 -0.6410 -0.0384
    3MOL      N  583   1.503   2.150   1.812  0.0926 -0.1595  0.1852
    3MOL      N  584   2.879   0.956   0.840 -0.6875 -0.1625 -0.4102
    3MOL      N  585   1.734   2.427   1.565 -0.2381 -0.5380 -0.2207
    3MOL      N  586   3.017   0.945   1.256  0.1878  0.4052 -0.1850
    3MOL      S  587   2.463   1.323   2.034  0.0118 -0.1331 -0.2866
    3MOL      H  588   1.641   1.871   1.689 -0.1866 -0.4183 -0.8729
    3MOL      H  589   3.188   1.186   1.292  0.6057  0.2785 -1.1515
    3MOL      H  590   2.362   1.666   1.388  1.2310  0.0149  0.9920
    3MOL      H  591   2.197   1.725   1.428 -0.0896 -0.9530  0.4342
    3MOL      H  592   2.715   1.598   1.362  0.0627 -0.0002  2.1658
    3MOL      H  593   2.570   1.670   1.375 -0.6944 -0.3099 -0.3311
    3MOL      H  594   2.455   1.520   1.224 -0.6110 -2.2188 -0.3915
    3MOL      H  595   2.590   1.411   1.216  1.1676  0.1237 -2.6186
    3MOL      H  596   2.288   1.916   1.558 -1.8516 -0.2396 -1.9437
    3MOL      H  597   2.539   1.870   1.392  0.9602  0.0411  0.3222
    3MOL      H  598   2.501   2.016   1.476  2.0013  0.5095 -2.1963
    3MOL      H  599   2.157   1.943   1.375 -0.0199  1.5678 -0.4220
    3MOL      H  600   2.298   2.059   1.373  2.1007 -0.6582  2.8455
    3MOL      H  601   2.730   1.571   1.102  0.0718 -0.4164 -0.8303
    3MOL      H  602   2.628   1.708   1.155 -1.7632 -0.1797 -1.5927
    3MOL      H  603   2.494   1.875   1.704  1.1360 -2.9115  1.3939
    3MOL      H  604   2.585   1.753   1.622 -1.4612  0.0712 -1.0788
    3MOL      H  605   2.469   1.653   0.991  0.8742 -0.7587 -0.1152
    3MOL      H  606   2.538   1.486   0.975  0.8571 -0.6165 -1.8658
    3MOL      H  607   2.406   1.877   1.202 -0.8520  0.5590 -2.1493
    3MOL      H  608   2.254   1.797   1.204  1.7378 -2.0157  0.7230
    3MOL      H  609   1.612   2.339   1.340  0.1299 -1.1390  1.4036
    3MOL      H  610   2.966   1.212   0.738 -0.2919  1.1955 -4.5204
    3MOL      H  611   2.750   1.921   1.535 -1.0868  1.1616 -0.7492
    3MOL      H  612   2.673   2.039   1.645  3.9126  0.4525  3.1299
    3MOL      H  613   1.713   1.928   1.081  0.6343  1.8365 -2.9908
    3MOL      H  614   3.188   1.631   0.889 -2.1440  1.9879 -1.0233
    3MOL      H  615   2.274   2.082   1.087  0.5569 -0.1937 -0.9903
    3MOL      H  616   2.270   1.939   1.005  1.9273 -0.4187  1.4887
    3MOL      H  617   2.754   1.618   0.866  0.2449 -1.6012 -0.0983
    3MOL      H  618   2.641   1.750   0.875 -1.8484 -0.2928 -1.9687
    3MOL      H  619   2.705   1.861   1.827 -1.9083  1.8207 -1.0355
    3MOL      H  620   2.823   1.782   1.727  0.4771  0.3321  1.5947
    3MOL      H  621   2.506   1.658   0.692 -1.3191 -3.4748 -3.7661
    3MOL      H  622   2.539   1.493   0.746  0.5531 -0.3398  0.0246
    3MOL      H  623   2.937   2.031   1.700 -0.8003  0.0144  0.0724
    3MOL      H  624   2.853   2.061   1.849  0.5454 -1.2248  1.5393
    3MOL      H  625   2.034   1.901   1.109  0.0232  0.1670  1.1826
    3MOL      H  626   2.048   2.032   1.214 -1.4152  0.6384 -0.8158
    3MOL      H  627   2.627   1.526   0.522 -2.0276  0.9264 -0.4012
    3MOL      H  628   2.771   1.504   0.629  1.3846  2.2002  0.4456
    3MOL      H  629   1.917   2.119   1.070  0.3563  0.8299 -1.0177
    3MOL      H  630   2.075   2.191   1.029 -0.8663  0.6248 -0.5960
    3MOL      H  631   2.989   1.883   1.964 -0.3933  0.2500  0.0072
    3MOL      H  632   3.062   1.843   1.800 -1.9174 -0.3783 -0.2624
    3MOL      H  633   3.172   2.062   1.800  1.3187 -1.3825 -0.8068
    3MOL      H  634   3.102   2.098   1.959 -1.3314  1.0853 -2.3802
    3MOL      H  635   2.705   1.735   0.474 -0.5242 -0.7023 -0.5395
    3MOL      H  636   2.868   1.691   0.541 -0.6418  2.2721 -0.2973
    3MOL      H  637   2.767   1.774   0.640  0.3865 -0.8184  0.3870
    3MOL      H  638   2.048   1.979   0.838 -1.0222 -1.0889  1.7339
    3MOL      H  639   1.883   2.002   0.887 -0.8089 -0.1445 -0.0779
    3MOL      H  640   3.210   1.886   2.036 -0.9456 -0.6011 -0.5171
    3MOL      H  641   3.293   1.883   1.870  0.9135 -1.8640  2.0051
    3MOL      H  642   1.933   2.146   0.696 -1.0345 -0.2115 -0.0770
    3MOL      H  643   1.907   2.256   0.833 -0.8000 -1.5023  1.0577
    3MOL      H  644   3.414   2.088   1.931  1.2575  0.1248  1.4520
    3MOL      H  645   3.309   2.107   2.080  0.1011  0.7297 -0.2661
    3MOL      H  646   2.092   2.327   0.678 -0.2087  1.2541  0.9790
    3MOL      H  647   2.138   2.297   0.853 -1.1333  1.5840 -0.3487
    3MOL      H  648   3.560   2.003   2.111 -1.4186  1.9256  2.3425
    3MOL      H  649   3.418   1.919   2.176 -2.6090 -0.2088 -0.2280
    3MOL      H  650   3.482   1.861   2.023 -1.4724  0.8236  0.3600
    3MOL      H  651   2.236   2.083   0.792 -0.6148  1.1702  0.8488
    3MOL      H  652   2.162   2.076   0.633  0.2625 -0.2715 -0.6752
    3MOL      H  653   2.383   2.282   0.736 -0.2384 -0.1245 -0.0063
    3MOL      H  654   2.417   2.150   0.629  0.1491  0.0777  0.9132
    3MOL      H  655   2.249   2.377   0.544 -1.0339 -1.5271  3.5042
    3MOL      H  656   2.413   2.348   0.495 -1.8665  1.1776 -0.8862
    3MOL      H  657   2.328   2.139   0.367 -1.2195  0.4773 -2.4007
    3MOL      H  658   2.160   2.183   0.432 -0.6897  0.5469  0.7224
    3MOL      H  659   2.254   2.293   0.326 -2.3622 -0.1528  0.3365
    3MOL      H  660   1.682   1.755   1.865  0.0460 -0.2725  0.3888
    3MOL      H  661   1.807   1.714   1.981  1.6009  2.4882  0.6698
    3MOL      H  662   3.026   1.071   1.608  1.9217 -1.5661 -0.7283
    3MOL      H  663   3.142   1.098   1.479 -1.0995  0.2976 -1.1173
    3MOL      H  664   1.818   1.990   1.871  0.6655 -0.8934 -1.6519
    3MOL      H  665   1.697   1.964   1.996 -2.1756 -3.0056 -2.0220
    3MOL      H  666   1.867   1.885   2.160 -0.5658 -0.9396 -0.7569
    3MOL      H  667   1.977   1.862   2.032  0.2173  0.6238  0.4065
    3MOL      H  668   2.016   2.067   2.181  1.3323  0.3290 -0.8598
    3MOL      H  669   2.016   2.101   2.009 -0.7310  1.6262  0.0820
    3MOL      H  670   1.901   2.286   2.123 -0.4442 -0.0957  0.5199
    3MOL      H  671   1.786   2.191   2.028 -0.3995  0.4180  0.3925
    3MOL      H  672   1.724   2.063   2.234  0.8625  0.1661 -2.7577
    3MOL      H  673   1.837   2.159   2.332  1.7081 -0.5347 -0.4278
    3MOL      H  674   1.589   2.276   2.168 -0.3690 -0.4578  0.2127
    3MOL      H  675   1.575   2.194   2.323 -2.4359  2.7119  0.1918
    3MOL      H  676   1.750   2.448   2.291 -0.5349  0.9074 -0.5495
    3MOL      H  677   1.578   2.449   2.316 -0.5803 -1.4634  0.7119
    3MOL      H  678   1.772   2.314   2.519 -0.1705  0.2670 -0.6217
    3MOL      H  679   1.690   2.464   2.539 -1.8979  0.5627  0.1352
    3MOL      H  680   1.480   2.358   2.504 -0.3742  2.1840  3.2317
    3MOL      H  681   1.549   2.201   2.532 -2.1085 -0.8604  2.0251
    3MOL      H  682   1.569   2.427   2.735 -0.2778  0.1216  0.0414
    3MOL      H  683   1.486   2.266   2.752 -0.6864  0.8500 -0.1108
    3MOL      H  684   1.666   2.280   2.743 -0.1802  0.6367  1.2715
    3MOL      H  685   3.226   1.298   1.595 -0.2028  0.0738  0.9208
    3MOL      H  686   3.114   1.263   1.730 -1.1454  0.4782 -0.4753
    3MOL      H  687   3.333   1.070   1.617  0.7734 -0.6961  1.2224
    3MOL      H  688   3.372   1.179   1.749 -0.4571  1.6844 -1.6471
    3MOL      H  689   3.169   0.952   1.759  2.3087 -1.0702 -0.9918
    3MOL      H  690   3.332   0.955   1.827  0.2764 -0.4364  0.3249
    3MOL      H  691   3.236   1.172   1.959 -1.4928  0.2618  1.4396
    3MOL      H  692   3.079   1.120   1.899 -0.8078 -2.0319  0.8434
    3MOL      H  693   3.102   0.898   2.017 -3.5288  2.1982 -0.9526
    3MOL      H  694   3.254   0.956   2.097 -0.2131 -0.2946 -0.7148
    3MOL      H  695   2.988   1.093   2.117 -0.8544 -0.6850  0.9604
    3MOL      H  696   3.030   0.965   2.227  2.2828  0.4188  0.6825
    3MOL      H  697   3.247   1.119   2.276 -0.2770  0.3914 -0.0575
    3MOL      H  698   3.178   1.237   2.161 -0.0237 -0.9494 -0.9298
    3MOL      H  699   3.000   1.306   2.304  0.6673 -1.1334 -1.4794
    3MOL      H  700   3.017   1.156   2.402  1.3167 -1.6288 -0.7840
    3MOL      H  701   3.216   1.242   2.518 -0.3506  0.8741  1.7696
    3MOL      H  702   3.220   1.375   2.402  0.4477 -1.8920 -0.8061
    3MOL      H  703   3.061   1.316   2.653 -1.3451 -1.2588 -0.5207
    3MOL      H  704   3.104   1.475   2.603  0.6841 -0.4425 -1.2189
    3MOL      H  705   2.960   1.390   2.532  0.0900 -3.4076 -1.4587
    4MOL      C  706   0.925   0.566   1.839 -0.7373  0.7089  0.0439
    4MOL      C  707   1.050   0.541   1.888 -0.5027  0.3257  1.1405
    4MOL      C  708   0.910   0.654   1.733  0.4588  0.0467  0.1751
    4MOL      C  709   1.159   0.607   1.824 -0.1049 -0.6360 -0.6615
    4MOL      C  710   0.793   0.697   1.684  0.0186 -0.0971  0.8882
    4MOL      C  711   1.294   0.595   1.850  0.7305 -0.3676  0.2137
    4MOL      C  712   1.528   0.594   1.875 -0.5458 -0.5964  0.7671
    4MOL      C  713   0.604   0.797   1.571  0.4348  0.0802 -0.2462
    4MOL      C  714   1.658   0.607   1.909 -0.7560 -0.0380 -0.4804
    4MOL      C  715   0.496   0.847   1.513  0.6987 -0.6410  0.2231
    4MOL      C  716   1.016   0.721   1.675 -0.5459 -0.2922  0.5504
    4MOL      C  717   1.146   0.692   1.710 -0.5435  0.2184 -0.2902
    4MOL      C  718   0.824   0.790   1.593 -0.7160 -0.1223  0.5071
    4MOL      C  719   1.355   0.670   1.754  0.5640  0.1244  0.3593
    4MOL      C  720   0.720   0.857   1.543 -0.9036  0.4960  0.0925
    4MOL      C  721   1.489   0.664   1.766  0.2185  0.4502 -0.5221
    4MOL      C  722   0.532   0.956   1.439 -0.4364 -0.3932  0.4228
    4MOL      C  723   1.726   0.683   1.817  0.2657  0.8858 -0.4775
    4MOL      C  724   0.448   1.016   1.355 -0.7310  0.3949  0.8259
    4MOL      C  725   1.857   0.709   1.827 -0.4006  0.1547  0.3153
    4MOL      C  726   0.998   0.953   1.607 -0.0398 -0.7902 -0.6052
    4MOL      C  727   1.313   0.733   1.517  0.4741  0.0055 -0.3892
    4MOL      C  728   0.564   1.324   1.412  0.0677  0.1315 -0.2097
    4MOL      C  729   1.992   0.556   1.586  0.5002 -0.0517 -0.1906
    4MOL      C  730   0.483   1.133   1.258  0.2963  0.0889 -0.0657
    4MOL      C  731   1.925   0.771   1.711  0.6702  0.7272  0.5231
    4MOL      C  732   1.374   0.862   1.464  0.5620  1.0368  0.3389
    4MOL      C  733   0.985   1.033   1.743  0.2306  0.9203 -0.6915
    4MOL      C  734   1.995   0.697   1.604 -0.1630 -0.4949  0.1448
    4MOL      C  735   0.539   1.261   1.285  0.1900  0.2471  0.4284
    4MOL      C  736   1.118   1.050   1.814 -0.0622  0.6944  0.8077
    4MOL      C  737   0.443   1.120   1.115  0.5120  0.2450 -0.2285
    4MOL      C  738   1.907   0.915   1.684 -0.0489  0.5281  0.0121
    4MOL      C  739   0.913   1.166   1.723  0.8049 -0.3023 -0.1055
    4MOL      C  740   1.406   0.853   1.317  0.1891  0.2263 -0.1878
    4MOL      C  741   0.537   1.327   1.154  0.6786  0.1236 -0.0729
    4MOL      C  742   2.013   0.804   1.506 -0.2161  0.0187  0.2225
    4MOL      C  743   0.491   1.249   1.056 -0.0538 -0.1897 -0.2275
    4MOL      C  744   1.217   1.149   1.751  0.9865 -0.3437  0.0349
    4MOL      C  745   1.965   0.927   1.551  0.1453 -0.9422 -0.6753
    4MOL      C  746   1.525   0.951   1.280  0.2475 -0.9271 -0.9406
    4MOL      C  747   0.900   1.260   1.848 -0.6214  0.3716  0.3664
    4MOL      C  748   0.573   1.459   1.130 -0.2481  0.5322  0.0412
    4MOL      C  749   2.068   0.793   1.374  0.2811 -0.0046 -0.1825
    4MOL      C  750   1.348   1.154   1.828 -0.5521 -0.0929 -0.7414
    4MOL      C  751   0.482   1.289   0.923  0.5748 -0.7204 -0.0490
    4MOL      C  752   1.947   1.025   1.457 -0.0316 -0.5098  0.2601
    4MOL      C  753   0.841   1.398   1.822  0.0772 -0.7791  0.0237
    4MOL      C  754   1.559   0.950   1.132  0.4223  0.2360 -0.5771
    4MOL      C  755   0.564   1.508   1.000  0.1016  0.1380 -0.6131
    4MOL      C  756   2.056   0.899   1.280  0.5909  0.3301 -0.2517
    4MOL      C  757   1.427   1.023   1.809  0.1984 -0.0943  0.3241
    4MOL      C  758   0.521   1.423   0.898 -0.9190  0.0430 -0.1073
    4MOL      C  759   1.995   1.014   1.325  0.1621 -0.2201 -0.2031
    4MOL      C  760   1.672   1.041   1.088 -0.0494  0.0383 -0.8608
    4MOL      C  761   1.550   1.022   1.900  0.6629 -0.0797  0.3811
    4MOL      C  762   0.695   1.397   1.854  0.2590 -0.1836  0.2125
    4MOL      C  763   1.704   1.027   0.945  0.7466  1.0253 -0.0851
    4MOL      C  764   0.621   1.520   1.797 -0.4544  0.1237  0.4102
    4MOL      C  765   1.525   0.993   2.052  0.1890  0.3490 -0.0495
    4MOL      C  766   1.656   0.963   2.127 -0.1851  0.9438  0.5426
    4MOL      C  767   1.845   1.074   0.903  0.1464  0.0960  0.5511
    4MOL      C  768   0.469   1.527   1.794  0.1922  0.2520  0.7784
    4MOL      C  769   1.735   1.085   2.172  0.2237  0.5471 -0.5667
    4MOL      C  770   0.397   1.546   1.929 -0.0391 -0.0597 -0.6420
    4MOL      C  771   1.866   1.054   2.253 -0.3562  0.3993 -0.5013
    4MOL      C  772   0.244   1.571   1.909  0.0326  0.8200 -0.4125
    4MOL      C  773   1.922   1.175   2.324  0.1440 -0.0471 -0.6284
    4MOL      C  774   0.156   1.576   2.040 -0.5047 -0.6021  0.4431
    4MOL      C  775   0.001   1.550   2.017  0.3730  0.1987  0.1791
    4MOL      C  776  -0.090   1.572   2.141  0.3969 -0.2139  0.1145
    4MOL      C  777  -0.142   1.714   2.155  0.2187  0.0915  0.0856
    4MOL      N  778   0.831   0.502   1.902  0.1397  0.2488  0.0888
    4MOL      N  779   1.068   0.463   1.992  0.8498 -0.5862  0.1082
    4MOL      S  780   0.620   0.664   1.676  0.0758 -0.7447 -0.0038
    4MOL      S  781   1.399   0.520   1.962 -0.0655 -0.2478 -0.2587
    4MOL      C  782   0.354   0.794   1.532  0.0603 -0.7693 -0.6750
    4MOL      C  783   1.724   0.529   2.033 -0.1076 -0.0320  0.3745
    4MOL      N  784   0.960   0.818   1.592 -0.4985 -0.2002 -0.3035
    4MOL      N  785   1.270   0.728   1.661 -0.0109  0.7970  0.5906
    4MOL      C  786   0.467   1.425   1.456 -0.9426  0.0753 -0.2326
    4MOL      C  787   1.949   0.495   1.466  0.7522 -0.2740 -0.5621
    4MOL      S  788   0.699   0.996   1.449 -0.1008  0.3288 -0.0109
    4MOL      S  789   1.623   0.729   1.686  0.0025 -0.5488 -0.0934
    4MOL      C  790   0.700   1.341   1.438 -0.6462 -0.4590  0.3667
    4MOL      C  791   1.996   0.458   1.688 -0.0282 -0.3537  0.0744
    4MOL      O  792   0.369   1.040   1.054 -0.7990 -0.0903 -0.0277
    4MOL      O  793   1.851   1.000   1.756 -0.2473  0.0945  0.3788
    4MOL      F  794   0.600   1.632   0.973 -0.3229  0.2496  0.4742
    4MOL      F  795   2.104   0.880   1.160  0.4009 -0.0099  0.7070
    4MOL      F  796   0.505   1.471   0.769  0.1697  0.5129  0.6022
    4MOL      F  797   1.957   1.108   1.239 -0.5716  0.0197  0.2301
    4MOL      C  798   0.318   0.706   1.415 -0.3785 -0.4397 -0.2647
    4MOL      C  799   0.221   0.593   1.458  0.1053 -0.4855  0.7446
    4MOL      C  800   0.291   0.486   1.546  0.1838  0.0795  0.7390
    4MOL      C  801   0.238   0.339   1.512  0.1098 -0.2902  0.3749
    4MOL      C  802   0.279   0.287   1.374  0.2098  0.1523 -0.4454
    4MOL      C  803   0.192   0.166   1.323  0.1350  0.2068 -0.4000
    4MOL      C  804   0.247   0.086   1.200  0.0534  0.3341 -1.2049
    4MOL      C  805   0.241   0.162   1.069 -0.2584 -0.4138 -0.5874
    4MOL      C  806   0.278   0.076   0.946  0.2039  0.1632 -0.3407
    4MOL      C  807   0.300   0.166   0.822  0.5460 -0.1486  0.3711
    4MOL      C  808   1.746   0.618   2.153 -0.0592  0.0827 -0.0874
    4MOL      C  809   1.788   0.546   2.281 -0.1783 -0.0732  1.1260
    4MOL      C  810   1.680   0.436   2.323  0.6632  0.6652 -0.0792
    4MOL      C  811   1.695   0.401   2.472 -0.3148  0.9968 -0.9011
    4MOL      C  812   1.580   0.305   2.526 -0.1708  0.8839 -0.5226
    4MOL      C  813   1.601   0.259   2.674 -0.0380  0.2698  0.6867
    4MOL      C  814   1.475   0.195   2.738 -0.2365 -0.3508 -0.4200
    4MOL      C  815   1.435   0.067   2.674 -0.4314  0.3747  0.2834
    4MOL      C  816   1.317  -0.004   2.744  0.3615  0.4636  0.3417
    4MOL      C  817   1.351  -0.049   2.889  0.1584  0.1180  0.4467
    4MOL      N  818   0.387   1.512   1.471 -0.2548  0.4238 -0.6451
    4MOL      N  819   1.922   0.446   1.363 -0.4188  0.3247  0.4865
    4MOL      N  820   0.812   1.360   1.457  0.1863 -0.0598 -0.2870
    4MOL      N  821   1.988   0.371   1.766  0.3194 -0.3100  0.2934
    4MOL      S  822   0.916   0.409   2.016 -0.2720  0.3227 -0.0099
    4MOL      H  823   0.345   0.982   1.355  0.4308 -3.4186  0.7985
    4MOL      H  824   1.919   0.675   1.910  0.0091  1.7765  0.6770
    4MOL      H  825   1.104   0.961   1.578  0.1027 -1.6732 -0.3311
    4MOL      H  826   0.955   1.012   1.525 -2.0550 -2.1547 -0.5473
    4MOL      H  827   1.226   0.711   1.454  0.6721 -1.4108 -0.1798
    4MOL      H  828   1.371   0.642   1.499  1.6073  0.8773 -1.1691
    4MOL      H  829   1.466   0.867   1.524 -0.0165 -0.1956  1.3398
    4MOL      H  830   1.303   0.944   1.481  0.9986  1.5073 -0.1022
    4MOL      H  831   0.913   0.977   1.804  1.1359  0.9727  0.4291
    4MOL      H  832   1.117   1.069   1.923 -0.1708 -0.5923  1.0355
    4MOL      H  833   1.162   0.951   1.801  1.1266  1.1190  1.4186
    4MOL      H  834   0.973   1.220   1.648  1.0832 -0.1120  0.2576
    4MOL      H  835   0.810   1.150   1.686  0.7529 -0.4202  0.0908
    4MOL      H  836   1.320   0.878   1.253 -0.9802  0.7944  1.5764
    4MOL      H  837   1.440   0.751   1.295 -1.7527 -0.7110  1.0208
    4MOL      H  838   1.248   1.127   1.648 -1.3822 -3.2286 -0.1308
    4MOL      H  839   1.168   1.246   1.748 -0.8191 -1.1145  2.6388
    4MOL      H  840   1.609   0.915   1.341 -0.5873 -0.7075  0.3662
    4MOL      H  841   1.495   1.055   1.296  2.0862 -0.1756 -2.1679
    4MOL      H  842   0.834   1.203   1.915 -1.2748  0.7088  0.0085
    4MOL      H  843   0.997   1.266   1.901 -0.5484  0.8203  0.1843
    4MOL      H  844   0.605   1.526   1.210 -0.0978  0.3462  0.1391
    4MOL      H  845   2.115   0.700   1.342  2.3740  0.7922  0.4831
    4MOL      H  846   1.410   1.234   1.786 -0.2386 -0.7197 -1.4920
    4MOL      H  847   1.323   1.177   1.932 -0.2547  0.8633 -0.8768
    4MOL      H  848   0.447   1.223   0.845 -2.2901  1.2350 -0.4668
    4MOL      H  849   1.882   1.105   1.493  0.1023 -0.9152  1.4403
    4MOL      H  850   0.894   1.472   1.884 -2.0741  0.9727 -0.1805
    4MOL      H  851   0.860   1.431   1.719  0.5116  1.0569  0.6680
    4MOL      H  852   1.476   0.968   1.062  0.5187  0.5179 -0.6173
    4MOL      H  853   1.578   0.845   1.106 -2.8676 -0.3196 -0.9484
    4MOL      H  854   1.369   0.933   1.834 -1.5338  0.9136  0.0221
    4MOL      H  855   1.460   1.016   1.704  0.1018 -2.5317  0.4114
    4MOL      H  856   1.762   1.011   1.144 -1.8055 -0.2010  1.9197
    4MOL      H  857   1.649   1.144   1.119 -1.8676 -0.3049 -1.0442
    4MOL      H  858   1.608   0.931   1.878  1.4721 -0.4096  3.6233
    4MOL      H  859   1.619   1.107   1.887  0.8136 -0.2350  0.1478
    4MOL      H  860   0.641   1.309   1.816 -0.5571  0.2643  0.3295
    4MOL      H  861   0.680   1.392   1.963 -3.2900  1.1625 -0.1741
    4MOL      H  862   1.625   1.068   0.882 -1.3841 -1.0435  1.1708
    4MOL      H  863   1.704   0.921   0.916 -0.4783  1.1218 -0.4414
    4MOL      H  864   0.663   1.611   1.841  0.0904  1.9987 -3.6968
    4MOL      H  865   0.663   1.529   1.696  1.5107 -0.6201  1.1340
    4MOL      H  866   1.477   1.076   2.104  0.8561 -1.0529  2.8806
    4MOL      H  867   1.460   0.904   2.059  0.5266  0.2274  1.5543
    4MOL      H  868   1.631   0.895   2.210 -0.4210 -0.6660 -0.8055
    4MOL      H  869   1.723   0.904   2.063  0.6604  1.8451  0.5953
    4MOL      H  870   1.861   1.176   0.940 -2.4020  0.2440  1.3654
    4MOL      H  871   1.855   1.068   0.794 -1.8028 -0.5461  0.3837
    4MOL      H  872   1.922   1.006   0.943  1.4286 -0.1965 -2.3107
    4MOL      H  873   0.444   1.615   1.732 -2.5197  0.2376  1.8166
    4MOL      H  874   0.439   1.437   1.740 -0.2028 -1.0302  3.1037
    4MOL      H  875   1.750   1.148   2.084  2.5487  0.0694 -0.5263
    4MOL      H  876   1.664   1.144   2.232 -1.8483 -0.1082 -2.2796
    4MOL      H  877   0.409   1.458   1.994 -0.7195  1.7750  2.0341
    4MOL      H  878   0.446   1.627   1.984  0.1658 -0.0082 -0.8983
    4MOL      H  879   1.856   0.981   2.334  3.1560  2.0340  1.4972
    4MOL      H  880   1.940   0.996   2.196  0.7597 -0.4140  1.7225
    4MOL      H  881   0.217   1.663   1.857 -1.3599  1.1533  0.8542
    4MOL      H  882   0.206   1.489   1.847  1.5228  0.0787 -0.3770
    4MOL      H  883   1.851   1.223   2.392  1.2354 -0.7025  0.9997
    4MOL      H  884   2.012   1.161   2.385  1.4934 -0.6402 -2.6990
    4MOL      H  885   1.951   1.245   2.245  0.9900 -0.2877 -0.5353
    4MOL      H  886   0.195   1.499   2.108  2.7908 -0.7266 -1.4804
    4MOL      H  887   0.170   1.677   2.080  2.6532 -0.0100 -2.0280
    4MOL      H  888  -0.040   1.606   1.932  0.5312  3.2623  2.0273
    4MOL      H  889  -0.003   1.444   1.989  0.5396 -0.1393  1.4176
    4MOL      H  890  -0.173   1.501   2.125 -0.3235  0.7823 -0.7029
    4MOL      H  891  -0.044   1.539   2.235 -1.8009 -0.3128  1.1905
    4MOL      H  892  -0.206   1.711   2.244  0.3399  0.6622  0.1933
    4MOL      H  893  -0.049   1.769   2.175  0.5424 -0.1976 -0.6072
    4MOL      H  894  -0.206   1.760   2.080 -1.1676 -1.7116  0.1241
    4MOL      H  895   0.353   0.740   1.627  1.6813  1.8904  0.8929
    4MOL      H  896   0.284   0.878   1.539 -0.0735 -1.0572  1.6731
    4MOL      H  897   1.665   0.439   2.053 -0.1864  0.3351  1.7982
    4MOL      H  898   1.812   0.480   1.990 -0.7373 -1.4085  0.6393
    4MOL      H  899   0.264   0.769   1.344 -1.0718  1.3403  1.8001
    4MOL      H  900   0.404   0.658   1.368  0.8195  1.2745  0.1263
    4MOL      H  901   0.131   0.629   1.509  0.3107  0.3263  0.5470
    4MOL      H  902   0.188   0.542   1.367  0.0099  0.5179  0.2004
    4MOL      H  903   0.399   0.482   1.527  0.4318  0.0011  2.1156
    4MOL      H  904   0.295   0.519   1.650  0.9182 -0.5278  0.9095
    4MOL      H  905   0.284   0.270   1.585 -1.2495 -0.8850  0.6752
    4MOL      H  906   0.129   0.336   1.524  0.0919 -0.4424  0.1765
    4MOL      H  907   0.282   0.372   1.304  0.6149  0.2835 -0.2674
    4MOL      H  908   0.381   0.247   1.383  0.3669  1.2903  3.5400
    4MOL      H  909   0.168   0.086   1.394 -1.6314  0.7807 -0.3096
    4MOL      H  910   0.094   0.207   1.296  0.5570  0.1915 -1.9949
    4MOL      H  911   0.351   0.057   1.220 -0.2177  0.4349  0.4130
    4MOL      H  912   0.195  -0.010   1.191  0.9483 -0.8006  3.7997
    4MOL      H  913   0.140   0.201   1.050 -1.1068 -1.6303  1.3152
    4MOL      H  914   0.313   0.245   1.078 -1.3087  0.1926  3.9158
    4MOL      H  915   0.364   0.010   0.962  1.5277  2.2932  1.5734
    4MOL      H  916   0.196   0.007   0.921 -3.5949  3.6004  2.1205
    4MOL      H  917   0.381   0.239   0.832  0.6032  0.2615 -2.6581
    4MOL      H  918   0.324   0.103   0.736  1.9477  1.6756 -0.6042
    4MOL      H  919   0.209   0.210   0.780  1.8859  0.7656 -1.6818
    4MOL      H  920   1.824   0.691   2.127  1.4457 -2.0985 -1.8609
    4MOL      H  921   1.657   0.675   2.181  0.2513  0.3065  0.4461
    4MOL      H  922   1.885   0.496   2.274  0.2475  1.1249 -2.2990
    4MOL      H  923   1.786   0.622   2.360  0.2795 -0.1073  1.1720
    4MOL      H  924   1.579   0.477   2.310  0.7159  0.6199 -0.6368
    4MOL      H  925   1.689   0.339   2.271 -2.4228 -0.1490  0.7912
    4MOL      H  926   1.792   0.350   2.478 -0.5424  0.6781  0.4790
    4MOL      H  927   1.695   0.492   2.533 -1.1765 -0.1042  0.7901
    4MOL      H  928   1.488   0.364   2.517 -1.5851 -1.2866 -0.7536
    4MOL      H  929   1.566   0.215   2.465  0.3938  0.9681 -0.7726
    4MOL      H  930   1.687   0.192   2.683 -0.4615 -0.9456 -3.5032
    4MOL      H  931   1.616   0.351   2.733  0.4014 -0.4647  1.7435
    4MOL      H  932   1.484   0.181   2.847  1.8217 -0.7969 -0.6372
    4MOL      H  933   1.391   0.264   2.723 -1.7357 -2.1296 -0.3365
    4MOL      H  934   1.408   0.096   2.571  0.9618  0.0509 -0.1788
    4MOL      H  935   1.520  -0.002   2.669 -0.5256  0.2961 -0.4017
    4MOL      H  936   1.227   0.058   2.748  0.2143  0.1904  1.7053
    4MOL      H  937   1.289  -0.095   2.689  2.2315  0.8030 -1.2169
    4MOL      H  938   1.254  -0.076   2.932  0.8815 -2.8170  0.2891
    4MOL      H  939   1.410  -0.141   2.898  0.5590  0.2418 -0.8586
    4MOL      H  940   1.404   0.020   2.957  3.7710 -0.5902 -1.5437
    5MOL      C  941   1.925   1.330   1.782 -0.4042 -0.1757  0.4862
    5MOL      C  942   2.052   1.290   1.740  0.8412  0.4875 -0.0303
    5MOL      C  943   1.836   1.374   1.687  0.6087  0.3528  0.4538
    5MOL      C  944   2.091   1.311   1.612  0.1862  0.7430 -0.2114
    5MOL      C  945   1.709   1.432   1.709  0.0196  0.3950  0.0327
    5MOL      C  946   2.211   1.266   1.557  0.9626 -0.0552  0.1225
    5MOL      C  947   2.379   1.166   1.427  0.8224 -0.5647 -0.4286
    5MOL      C  948   1.513   1.552   1.721  0.3496  0.5760 -0.2529
    5MOL      C  949   2.481   1.114   1.362 -0.2130  0.3832  0.0222
    5MOL      C  950   1.408   1.633   1.741 -0.4581  0.2816 -0.4030
    5MOL      C  951   1.871   1.398   1.553  0.6171 -0.0955  0.4282
    5MOL      C  952   2.001   1.357   1.517  0.0916 -0.1352 -0.1952
    5MOL      C  953   1.674   1.474   1.588  0.0563  0.2957 -0.5448
    5MOL      C  954   2.189   1.277   1.425 -0.0510  0.3354  0.2810
    5MOL      C  955   1.562   1.543   1.596 -0.2317  0.3727 -0.3754
    5MOL      C  956   2.284   1.219   1.352 -1.0061  0.2578  0.2066
    5MOL      C  957   1.375   1.696   1.623  0.0539  1.0024  0.0772
    5MOL      C  958   2.461   1.116   1.229 -0.3477  0.0155 -0.5311
    5MOL      C  959   1.280   1.793   1.611  0.8329 -0.0801  0.9106
    5MOL      C  960   2.548   1.066   1.140 -0.3548 -0.7775  0.7098
    5MOL      C  961   1.708   1.363   1.368 -0.3260  0.5566 -0.1692
    5MOL      C  962   2.044   1.410   1.262  0.0108 -0.2107  0.0268
    5MOL      C  963   1.053   1.672   1.464  0.1802  0.1474 -0.1558
    5MOL      C  964   2.363   0.877   0.970 -0.0863 -0.1960 -0.2810
    5MOL      C  965   1.226   1.853   1.489 -0.5493  0.0249 -0.4831
    5MOL      C  966   2.539   1.069   0.994 -0.2753 -0.3424 -0.1225
    5MOL      C  967   2.144   1.520   1.214 -0.5657 -0.6870 -0.4150
    5MOL      C  968   1.637   1.431   1.247 -0.1072 -0.6076 -0.1512
    5MOL      C  969   2.449   0.985   0.917  0.4542 -0.2160  0.5769
    5MOL      C  970   1.122   1.793   1.417 -0.5774  0.0047  0.3132
    5MOL      C  971   1.709   1.407   1.108  0.2839  0.0712  0.4244
    5MOL      C  972   1.294   1.963   1.426  0.2115 -0.3054  0.7413
    5MOL      C  973   2.629   1.149   0.912 -0.0464 -0.1359  0.3304
    5MOL      C  974   1.492   1.403   1.240  0.7702  0.1097  0.2566
    5MOL      C  975   2.141   1.551   1.056  0.0670  1.2231  0.7999
    5MOL      C  976   1.111   1.878   1.297  0.9706 -0.7293 -0.1986
    5MOL      C  977   2.487   1.024   0.780  0.0267  0.4052  0.0658
    5MOL      C  978   1.208   1.978   1.302 -0.6823  0.1535 -0.5360
    5MOL      C  979   1.758   1.539   1.047  0.5910 -0.7046  0.1820
    5MOL      C  980   2.586   1.116   0.782  0.1438 -0.1593 -0.4692
    5MOL      C  981   2.200   1.435   0.971 -0.1644 -0.0427 -0.4779
    5MOL      C  982   1.409   1.491   1.135 -0.3685 -0.3112 -0.5170
    5MOL      C  983   1.022   1.866   1.188 -0.3256 -0.0506 -0.7153
    5MOL      C  984   2.422   0.995   0.658  0.2054  0.1622  0.3324
    5MOL      C  985   1.788   1.549   0.895  0.5306 -0.2344  0.0100
    5MOL      C  986   1.222   2.069   1.195 -0.3068  0.7865  0.4320
    5MOL      C  987   2.643   1.161   0.658 -0.0097 -0.5346  0.0398
    5MOL      C  988   1.386   1.645   1.158  0.2024  0.0771 -0.0023
    5MOL      C  989   2.197   1.457   0.820  0.2201  0.2926  0.4874
    5MOL      C  990   1.036   1.963   1.086 -0.8352 -0.1128 -0.1442
    5MOL      C  991   2.472   1.048   0.537  0.6786  0.2420 -0.5804
    5MOL      C  992   1.842   1.685   0.837  0.0658  0.1869  0.0342
    5MOL      C  993   1.129   2.069   1.084 -0.1541  0.2717  0.1179
    5MOL      C  994   2.591   1.125   0.538  0.2497  0.0425  0.6957
    5MOL      C  995   2.207   1.334   0.725  0.5966 -0.1092  0.0058
    5MOL      C  996   1.872   1.673   0.691 -0.2256 -0.3669  0.1952
    5MOL      C  997   1.341   1.732   1.039 -0.4500 -0.0575 -0.4997
    5MOL      C  998   2.068   1.277   0.697  1.4392  0.4168  0.3661
    5MOL      C  999   1.435   1.748   0.922 -0.0008  0.1136  0.4589
    5MOL      C 1000   1.964   1.786   0.640 -0.0013 -0.2805 -0.5695
    5MOL      C 1001   1.984   1.789   0.483 -0.4096 -0.1879 -0.4768
    5MOL      C 1002   2.066   1.161   0.598 -0.2640  0.7102 -0.2127
    5MOL      C 1003   1.392   1.853   0.812 -0.6161  0.5097 -0.0121
    5MOL      C 1004   2.079   1.676   0.430 -0.4846 -0.3041  0.3044
    5MOL      C 1005   1.497   1.872   0.705 -0.9344 -0.7868 -0.1551
    5MOL      C 1006   2.231   1.669   0.464 -0.7249 -0.1557 -0.1557
    5MOL      C 1007   1.460   1.979   0.601 -0.8190  1.4582 -0.4747
    5MOL      C 1008   2.308   1.793   0.417 -0.1418 -0.0056  0.6385
    5MOL      C 1009   1.578   1.986   0.500 -0.3124  0.3239  0.5789
    5MOL      C 1010   1.589   2.120   0.432 -0.2120 -0.5831  1.0996
    5MOL      C 1011   1.699   2.132   0.326 -0.4021  0.1223 -0.4005
    5MOL      C 1012   1.704   2.021   0.222  0.0793  0.2365  0.1399
    5MOL      N 1013   1.905   1.334   1.911  0.1927  0.5752 -0.2016
    5MOL      N 1014   2.127   1.244   1.835  0.0152 -0.1451 -0.0087
    5MOL      S 1015   1.596   1.465   1.842 -0.3415 -0.2485 -0.5274
    5MOL      S 1016   2.350   1.175   1.601  0.1470  0.1033 -0.0666
    5MOL      C 1017   1.352   1.662   1.879 -1.3456  0.1905 -0.0906
    5MOL      C 1018   2.609   1.061   1.438 -0.1731 -0.3958 -1.1443
    5MOL      N 1019   1.757   1.445   1.478 -0.1487  0.8351  0.8223
    5MOL      N 1020   2.070   1.347   1.394 -0.1492 -0.3291  0.4074
    5MOL      C 1021   1.101   1.536   1.484  0.6912  0.6571 -0.4150
    5MOL      C 1022   2.370   0.814   1.094 -0.6035  0.1234 -0.8749
    5MOL      S 1023   1.467   1.632   1.487  0.1232 -0.2839 -0.4648
    5MOL      S 1024   2.309   1.201   1.184 -0.1985  0.1013 -0.0824
    5MOL      C 1025   0.911   1.682   1.469 -0.1210 -0.3332  0.8227
    5MOL      C 1026   2.238   0.851   0.914  0.0304 -0.2124 -0.0498
    5MOL      O 1027   1.392   2.030   1.458  1.1719 -0.2656  0.2771
    5MOL      O 1028   2.719   1.226   0.945  0.0371 -0.0221  0.2189
    5MOL      F 1029   0.962   1.959   0.971 -1.1892  0.4876 -0.5926
    5MOL      F 1030   2.423   1.016   0.419 -0.0083 -0.1627  0.1811
    5MOL      F 1031   1.157   2.145   0.980 -0.1835 -0.1014  0.5655
    5MOL      F 1032   2.642   1.167   0.421 -0.1354 -0.1761 -0.0803
    5MOL      C 1033   1.233   1.570   1.924 -0.0282  0.2910 -0.1162
    5MOL      C 1034   1.168   1.625   2.053  0.3385  0.1023 -0.5916
    5MOL      C 1035   1.070   1.532   2.132  0.1648  0.0816  0.5690
    5MOL      C 1036   0.934   1.597   2.159  0.4511 -0.1464 -0.3415
    5MOL      C 1037   0.947   1.708   2.268  0.7880 -0.6908  0.5461
    5MOL      C 1038   0.812   1.779   2.302  0.4579 -0.1561 -0.0548
    5MOL      C 1039   0.833   1.903   2.400  0.2923 -0.1783  0.1250
    5MOL      C 1040   0.862   1.858   2.543 -0.3051  0.2351  0.4941
    5MOL      C 1041   0.870   1.985   2.635 -0.3560 -0.3050 -0.7460
    5MOL      C 1042   0.734   2.028   2.698  0.4845 -0.0945 -0.2296
    5MOL      C 1043   2.603   0.911   1.451  0.5872 -0.0427 -0.7650
    5MOL      C 1044   2.728   0.845   1.510  0.2404 -0.0045  0.2715
    5MOL      C 1045   2.783   0.894   1.644  0.7776 -0.3078 -0.3868
    5MOL      C 1046   2.679   0.913   1.762 -0.0877 -0.3925  0.0542
    5MOL      C 1047   2.742   0.953   1.896  0.2922  0.8062 -0.4065
    5MOL      C 1048   2.636   0.974   2.013  0.2972 -0.8220 -0.3024
    5MOL      C 1049   2.710   1.024   2.143  0.1008  0.0882  0.0057
    5MOL      C 1050   2.607   1.032   2.259 -0.4403  0.1200  1.0222
    5MOL      C 1051   2.668   1.099   2.382  0.9885  0.7480  0.3527
    5MOL      C 1052   2.693   1.253   2.375  0.0330 -0.5958 -0.6411
    5MOL      N 1053   1.141   1.435   1.512 -0.1518  0.6898  0.7727
    5MOL      N 1054   2.380   0.762   1.197 -0.0030  0.2094 -0.1397
    5MOL      N 1055   0.802   1.703   1.468 -0.6314 -0.2423  0.1161
    5MOL      N 1056   2.133   0.828   0.871 -0.4447  0.0233 -0.3329
    5MOL      S 1057   2.047   1.277   1.976  0.3118  0.4148  0.3391
    5MOL      H 1058   1.235   1.839   1.698 -1.5942  1.2485 -0.9742
    5MOL      H 1059   2.644   1.027   1.171 -1.0779 -1.7957  1.7353
    5MOL      H 1060   1.792   1.305   1.329 -1.3497  0.1760 -1.8565
    5MOL      H 1061   1.639   1.294   1.417 -1.5852  1.2599 -0.9388
    5MOL      H 1062   1.950   1.467   1.264  0.0843 -0.0528 -0.9485
    5MOL      H 1063   2.033   1.334   1.184  0.9054  1.8054 -2.1146
    5MOL      H 1064   2.247   1.493   1.240 -0.3552  1.5882  1.2500
    5MOL      H 1065   2.119   1.610   1.272 -0.2734 -0.3186 -0.8471
    5MOL      H 1066   1.638   1.538   1.271  1.2591 -0.3112 -1.5215
    5MOL      H 1067   1.785   1.330   1.123 -0.7931 -1.0647  0.1704
    5MOL      H 1068   1.633   1.367   1.039 -0.3049  0.6944  0.7008
    5MOL      H 1069   1.487   1.301   1.202  0.9602  0.6483 -1.2466
    5MOL      H 1070   1.446   1.404   1.339  1.3934 -0.5008  0.5492
    5MOL      H 1071   2.182   1.649   1.029  1.7976  0.1125 -0.6867
    5MOL      H 1072   2.034   1.560   1.034 -0.2932 -1.9139  1.0816
    5MOL      H 1073   1.689   1.619   1.076  1.0115 -0.2984  0.0649
    5MOL      H 1074   1.846   1.571   1.105 -1.5331  1.6995  2.1700
    5MOL      H 1075   2.145   1.343   0.997  0.7149 -0.0841  1.2849
    5MOL      H 1076   2.305   1.424   0.998 -0.5828 -2.1560  0.3904
    5MOL      H 1077   1.447   1.471   1.034  3.3299  1.8801  0.3639
    5MOL      H 1078   1.310   1.444   1.144 -0.3345  0.0832  2.5769
    5MOL      H 1079   0.952   1.783   1.179 -0.4153 -0.3199  2.0747
    5MOL      H 1080   2.341   0.922   0.655  0.1306  0.3320 -3.0214
    5MOL      H 1081   1.864   1.471   0.878  1.8570  1.2370 -0.9271
    5MOL      H 1082   1.697   1.516   0.843 -2.4167  1.5295  3.8052
    5MOL      H 1083   1.300   2.144   1.201  1.2914 -0.6842 -1.2275
    5MOL      H 1084   2.733   1.221   0.666  0.3597 -0.9772 -0.8071
    5MOL      H 1085   1.314   1.654   1.241 -0.6550 -2.3578 -0.4366
    5MOL      H 1086   1.474   1.699   1.196 -1.5182  1.3380  2.4064
    5MOL      H 1087   2.284   1.523   0.808  0.9761 -0.8109 -0.1604
    5MOL      H 1088   2.110   1.521   0.802  0.2923  0.3454  0.3231
    5MOL      H 1089   1.761   1.759   0.843  0.0502  0.2336 -0.7096
    5MOL      H 1090   1.931   1.711   0.895  1.1459 -2.6928 -0.2681
    5MOL      H 1091   2.274   1.252   0.755  2.3425  0.7179 -1.5295
    5MOL      H 1092   2.241   1.367   0.626  0.5211  2.0249  0.6610
    5MOL      H 1093   1.925   1.578   0.677  0.5250  0.0663  0.0504
    5MOL      H 1094   1.775   1.666   0.640  0.0616 -1.5182 -0.2036
    5MOL      H 1095   1.243   1.707   0.997 -0.1650 -1.2256 -0.4887
    5MOL      H 1096   1.329   1.834   1.077 -0.3276  0.2949 -1.3829
    5MOL      H 1097   2.006   1.356   0.651 -0.4138 -0.5912  1.0866
    5MOL      H 1098   2.002   1.254   0.782  0.9935  2.5737  0.6331
    5MOL      H 1099   1.522   1.795   0.967 -0.8149 -0.5761  2.8316
    5MOL      H 1100   1.469   1.654   0.876 -2.0284 -0.9477  1.0463
    5MOL      H 1101   1.919   1.881   0.671  0.1568 -0.1313 -0.7914
    5MOL      H 1102   2.057   1.773   0.697 -0.6637 -0.9486  0.3726
    5MOL      H 1103   1.889   1.773   0.430 -1.1956 -0.2257  0.9315
    5MOL      H 1104   2.029   1.887   0.462  0.8511 -0.0088  2.7631
    5MOL      H 1105   2.107   1.183   0.498  0.4711 -2.2448 -0.6175
    5MOL      H 1106   1.961   1.132   0.592 -0.0337  0.2704 -2.5456
    5MOL      H 1107   2.123   1.077   0.641  0.1483 -0.1357 -2.3417
    5MOL      H 1108   1.302   1.820   0.759 -2.2927  4.7170 -0.0120
    5MOL      H 1109   1.380   1.952   0.858 -0.1377  0.6466 -0.1760
    5MOL      H 1110   2.033   1.583   0.468 -0.2371 -0.3017  0.6074
    5MOL      H 1111   2.068   1.670   0.321 -0.3598 -3.7822  0.4246
    5MOL      H 1112   1.594   1.897   0.750 -1.0877 -0.7117  0.1368
    5MOL      H 1113   1.508   1.775   0.655  0.7641 -0.5457 -0.2875
    5MOL      H 1114   2.236   1.658   0.573  1.5154 -0.1919 -0.2424
    5MOL      H 1115   2.280   1.583   0.418  0.1794 -0.1103  0.7020
    5MOL      H 1116   1.362   1.950   0.560 -0.7043  0.7095 -0.2220
    5MOL      H 1117   1.447   2.074   0.655  2.0074  1.3890  0.4023
    5MOL      H 1118   2.293   1.812   0.310 -1.7727  0.4983  0.9402
    5MOL      H 1119   2.258   1.875   0.470  1.2143  1.3757 -0.1851
    5MOL      H 1120   2.414   1.798   0.443 -0.1724 -1.4499  1.0854
    5MOL      H 1121   1.677   1.985   0.547  0.5721  1.2214 -1.1986
    5MOL      H 1122   1.565   1.904   0.429 -1.2024 -1.3807  2.6660
    5MOL      H 1123   1.490   2.147   0.391 -0.3518 -1.8355  0.5798
    5MOL      H 1124   1.624   2.196   0.502  2.9471  1.2448 -2.2759
    5MOL      H 1125   1.682   2.226   0.272  0.2949  0.6336  0.2578
    5MOL      H 1126   1.793   2.144   0.382 -1.4761  2.3330  0.9956
    5MOL      H 1127   1.774   2.040   0.139  1.9627 -1.3651  1.3203
    5MOL      H 1128   1.733   1.924   0.263  0.0013 -0.0212 -0.4068
    5MOL      H 1129   1.605   1.995   0.183  0.5512 -0.9675 -0.2895
    5MOL      H 1130   1.434   1.649   1.950 -1.8919  0.1369  0.5321
    5MOL      H 1131   1.305   1.761   1.890 -1.8896 -0.2253  1.3670
    5MOL      H 1132   2.704   1.093   1.393 -1.2418  2.5856 -1.3700
    5MOL      H 1133   2.606   1.118   1.532  0.8372  0.9417 -1.8950
    5MOL      H 1134   1.163   1.556   1.840  0.4119 -1.0893 -0.2595
    5MOL      H 1135   1.270   1.471   1.952 -0.1720 -0.5178 -2.6133
    5MOL      H 1136   1.249   1.641   2.125  0.7762  0.7138 -1.2081
    5MOL      H 1137   1.119   1.720   2.030 -2.8063 -1.0539  1.0508
    5MOL      H 1138   1.080   1.439   2.075 -1.0979  0.8435 -0.9176
    5MOL      H 1139   1.107   1.506   2.232  1.5471 -0.1067  0.0223
    5MOL      H 1140   0.897   1.635   2.062 -0.3325 -0.6112 -0.2330
    5MOL      H 1141   0.859   1.526   2.196  1.4160 -1.6301 -1.2210
    5MOL      H 1142   0.995   1.668   2.359  2.2200  0.4684  0.3093
    5MOL      H 1143   1.010   1.785   2.224  0.2609  0.1959  1.3239
    5MOL      H 1144   0.771   1.811   2.206 -0.4108 -0.5365  0.1899
    5MOL      H 1145   0.741   1.705   2.341  0.5845 -0.0103  0.4583
    5MOL      H 1146   0.918   1.960   2.362 -2.0250  2.5814 -1.0891
    5MOL      H 1147   0.745   1.968   2.400 -0.0758 -0.6743  0.3498
    5MOL      H 1148   0.779   1.793   2.572 -0.6585  0.5233  0.1306
    5MOL      H 1149   0.954   1.799   2.542  0.0734  0.8375 -1.5204
    5MOL      H 1150   0.936   1.967   2.720 -2.0664 -0.9219  0.4798
    5MOL      H 1151   0.918   2.073   2.590 -0.7021 -1.4683 -3.5240
    5MOL      H 1152   0.742   2.109   2.771  0.6604  1.5030 -1.9769
    5MOL      H 1153   0.667   2.061   2.617  0.2994  0.4201  0.1373
    5MOL      H 1154   0.681   1.944   2.743 -1.9174  1.5138  0.0113
    5MOL      H 1155   2.517   0.881   1.512  1.2342 -1.9989 -0.7708
    5MOL      H 1156   2.601   0.869   1.349  0.6509 -1.4457 -0.1996
    5MOL      H 1157   2.695   0.741   1.516  2.0898 -0.6548 -0.3716
    5MOL      H 1158   2.808   0.853   1.435 -1.2339  0.5516 -1.2677
    5MOL      H 1159   2.863   0.826   1.676 -0.4101 -1.0714  1.0031
    5MOL      H 1160   2.841   0.986   1.629  1.3270 -0.0639  2.8563
    5MOL      H 1161   2.611   0.993   1.731  0.6824 -0.0884 -0.8613
    5MOL      H 1162   2.619   0.821   1.765 -1.7261  0.6792  1.0404
    5MOL      H 1163   2.815   0.878   1.929 -1.3650 -0.2613  0.8880
    5MOL      H 1164   2.796   1.046   1.877  2.5789 -0.6264 -1.1032
    5MOL      H 1165   2.564   1.049   1.978  0.3106 -0.9804 -0.6737
    5MOL      H 1166   2.587   0.876   2.024 -1.8207  0.1026 -1.1822
    5MOL      H 1167   2.775   0.946   2.184  0.3659  0.2155 -0.1670
    5MOL      H 1168   2.767   1.116   2.122  0.6251 -0.2722 -0.1744
    5MOL      H 1169   2.520   1.096   2.242  0.7363  1.2309 -0.9038
    5MOL      H 1170   2.578   0.927   2.271  1.9777 -0.7519 -0.4671
    5MOL      H 1171   2.601   1.086   2.469 -0.1495 -0.9951 -0.7578
    5MOL      H 1172   2.757   1.039   2.404 -0.3937 -1.6605 -0.5010
    5MOL      H 1173   2.718   1.290   2.275 -0.1697  0.8362 -0.1741
    5MOL      H 1174   2.612   1.321   2.401  0.5361 -0.2840  0.1343
    5MOL      H 1175   2.777   1.277   2.442 -0.4728  0.8884 -0.5248
    6MOL      C 1176   0.720   0.552   1.310 -0.1863 -0.2539 -0.3063
    6MOL      C 1177   0.848   0.521   1.349 -0.1082 -0.3682 -0.1052
    6MOL      C 1178   0.696   0.621   1.194  0.9546 -0.4326  1.2002
    6MOL      C 1179   0.962   0.571   1.273  0.0534  0.2151 -0.8503
    6MOL      C 1180   0.575   0.618   1.118  0.1665  0.2403  0.3028
    6MOL      C 1181   1.094   0.524   1.282 -0.3947  0.2509  1.3356
    6MOL      C 1182   1.320   0.457   1.259  0.3756  0.1081 -0.3308
    6MOL      C 1183   0.403   0.608   0.944 -0.1517  0.7086 -0.4862
    6MOL      C 1184   1.446   0.412   1.254  0.5300  0.1156 -0.3750
    6MOL      C 1185   0.310   0.590   0.848 -0.4077  0.2996 -0.5987
    6MOL      C 1186   0.803   0.675   1.118 -0.0239 -0.1436  0.8743
    6MOL      C 1187   0.936   0.644   1.161  0.3635 -0.1390 -0.4965
    6MOL      C 1188   0.614   0.671   1.000 -0.1950 -0.0663 -0.6007
    6MOL      C 1189   1.152   0.569   1.173 -0.2280 -0.2339  0.7958
    6MOL      C 1190   0.517   0.671   0.904  0.2980  0.3083 -0.3505
    6MOL      C 1191   1.279   0.527   1.155  0.9307 -0.8780  0.9485
    6MOL      C 1192   0.351   0.643   0.731 -0.3200 -0.4096  0.0664
    6MOL      C 1193   1.504   0.438   1.135  0.0692  0.2340 -0.7221
    6MOL      C 1194   0.283   0.640   0.614 -0.0237  0.2966 -0.8665
    6MOL      C 1195   1.621   0.400   1.090  0.4452  0.3678 -0.5266
    6MOL      C 1196   0.783   0.822   0.910 -0.3355 -0.8331  0.5404
    6MOL      C 1197   1.085   0.655   0.946  0.1730 -0.2082  0.1259
    6MOL      C 1198   0.175   0.922   0.536  0.2452  0.5389  0.0537
    6MOL      C 1199   1.873   0.598   1.051  0.3806  0.2182 -0.5465
    6MOL      C 1200   0.309   0.708   0.491  0.2472 -0.3014 -0.5746
    6MOL      C 1201   1.673   0.437   0.964 -0.3012 -0.0166 -0.4247
    6MOL      C 1202   1.201   0.752   0.901  0.1469  0.3476 -0.2622
    6MOL      C 1203   0.725   0.965   0.947  0.6015  0.0977 -0.2577
    6MOL      C 1204   1.789   0.532   0.944  0.3192  0.0822 -0.0240
    6MOL      C 1205   0.253   0.836   0.452 -0.0989 -0.5849 -0.0391
    6MOL      C 1206   0.767   1.009   1.091 -1.1479  0.3998 -0.3642
    6MOL      C 1207   0.358   0.644   0.363  0.2914  0.2113  0.1138
    6MOL      C 1208   1.619   0.388   0.840 -0.0200 -0.0347  0.1979
    6MOL      C 1209   0.752   1.070   0.825  0.1840  0.0647  0.2616
    6MOL      C 1210   1.263   0.705   0.766 -0.2548 -0.6086  0.2171
    6MOL      C 1211   0.282   0.860   0.311 -0.0348  0.7240 -0.0974
    6MOL      C 1212   1.807   0.528   0.800  0.4574 -0.5116  0.0228
    6MOL      C 1213   0.341   0.745   0.254 -0.0999  0.2589  0.5419
    6MOL      C 1214   0.921   1.016   1.127  0.3408  0.1423  0.0567
    6MOL      C 1215   1.717   0.448   0.738  0.6686  0.8495  0.1766
    6MOL      C 1216   1.397   0.773   0.728  0.2871  0.0507 -0.0920
    6MOL      C 1217   0.660   1.048   0.708  0.0080  0.4782 -0.3669
    6MOL      C 1218   0.273   0.977   0.234  0.3840 -0.5906 -0.3633
    6MOL      C 1219   1.906   0.593   0.720  0.8222 -0.6191 -0.5781
    6MOL      C 1220   0.952   1.115   1.240 -0.3112  0.0935 -0.0894
    6MOL      C 1221   0.402   0.737   0.130 -0.1355 -0.4501  0.3446
    6MOL      C 1222   1.716   0.424   0.602 -0.3725  0.9165 -0.3128
    6MOL      C 1223   0.652   1.161   0.605  0.3047  0.5089 -0.0161
    6MOL      C 1224   1.475   0.683   0.629 -0.5244 -0.0795 -0.0259
    6MOL      C 1225   0.336   0.981   0.109 -0.3206  0.0140  0.4947
    6MOL      C 1226   1.917   0.568   0.582  0.4270 -0.1680  0.1535
    6MOL      C 1227   1.021   1.247   1.210 -0.8128  0.4409  0.0071
    6MOL      C 1228   0.397   0.860   0.062 -0.8754 -0.2241  0.1789
    6MOL      C 1229   1.822   0.480   0.527 -0.3427  0.6718 -0.2206
    6MOL      C 1230   1.411   0.681   0.487 -0.1225  0.5845  0.8234
    6MOL      C 1231   0.941   1.340   1.117  0.6416  0.5956  0.5212
    6MOL      C 1232   0.588   1.117   0.469 -0.1597 -0.4221 -0.0234
    6MOL      C 1233   1.482   0.588   0.381 -0.9582  0.2059 -0.1112
    6MOL      C 1234   0.562   1.234   0.364  0.1870  0.5416 -0.9271
    6MOL      C 1235   1.020   1.468   1.071 -0.0334  0.1454  0.0893
    6MOL      C 1236   0.938   1.574   0.998 -0.0088  0.7833 -0.4153
    6MOL      C 1237   1.414   0.576   0.246  0.2687 -0.2837 -0.4183
    6MOL      C 1238   0.446   1.333   0.411 -0.3320  0.0020  0.5742
    6MOL      C 1239   0.915   1.526   0.858  0.5474 -0.3970 -0.1454
    6MOL      C 1240   0.410   1.426   0.294 -0.4815  0.4130 -0.0905
    6MOL      C 1241   0.852   1.634   0.766  0.3623  0.1976 -0.8684
    6MOL      C 1242   0.300   1.536   0.307 -0.0022 -0.1474 -0.1843
    6MOL      C 1243   0.813   1.583   0.630 -0.0725 -0.8764  0.1223
    6MOL      C 1244   0.261   1.605   0.175 -0.3257 -0.5991  0.2720
    6MOL      C 1245   0.143   1.701   0.192 -0.3984 -0.2917  0.1169
    6MOL      C 1246   0.091   1.750   0.061 -0.1248  0.1676  0.1529
    6MOL      C 1247  -0.028   1.839   0.073  0.3142 -0.1406  0.1052
    6MOL      N 1248   0.629   0.494   1.382 -0.2078 -0.6572  0.5840
    6MOL      N 1249   0.866   0.439   1.448 -0.3998  0.3177 -0.3035
    6MOL      S 1250   0.413   0.556   1.110  0.3311 -0.4965 -0.1008
    6MOL      S 1251   1.203   0.435   1.387  0.3645 -0.2766  0.1293
    6MOL      C 1252   0.177   0.530   0.883 -0.0611  0.7180  0.4028
    6MOL      C 1253   1.518   0.333   1.366  0.3732  0.4141  0.0884
    6MOL      N 1254   0.747   0.710   0.996 -0.5041  0.0313 -0.0904
    6MOL      N 1255   1.061   0.647   1.093  0.1114 -0.4368  0.2315
    6MOL      C 1256   0.034   0.954   0.511  0.2534 -0.5038 -0.1148
    6MOL      C 1257   2.010   0.574   1.067 -0.1207 -0.3240  0.1837
    6MOL      S 1258   0.502   0.719   0.735  0.0146 -0.1547  0.2570
    6MOL      S 1259   1.400   0.538   1.039 -0.0652  0.0831 -0.7744
    6MOL      C 1260   0.231   1.010   0.631  0.0310  1.0270 -0.2938
    6MOL      C 1261   1.819   0.663   1.165  0.9247 -0.4218 -0.5200
    6MOL      O 1262   0.392   0.527   0.351 -0.0589 -0.5482  0.0043
    6MOL      O 1263   1.520   0.312   0.828 -0.2499 -0.4328  0.2419
    6MOL      F 1264   0.339   1.092   0.025  0.4827  1.0223  0.0663
    6MOL      F 1265   2.019   0.617   0.510  0.3035  0.1470 -0.0490
    6MOL      F 1266   0.449   0.863  -0.062  0.0311 -0.7237 -0.1630
    6MOL      F 1267   1.829   0.446   0.395 -0.2688  0.3748 -0.2375
    6MOL      C 1268   0.057   0.626   0.904 -0.8714 -0.3407 -0.2040
    6MOL      C 1269  -0.065   0.561   0.981 -0.0829  0.2476 -0.6705
    6MOL      C 1270  -0.039   0.524   1.128  0.6421  0.9650  0.2975
    6MOL      C 1271  -0.163   0.475   1.219  0.0906 -0.4666  0.0287
    6MOL      C 1272  -0.117   0.469   1.365 -0.0402 -0.2300 -0.3723
    6MOL      C 1273  -0.235   0.436   1.467  0.2362  0.3427  0.0096
    6MOL      C 1274  -0.180   0.402   1.610 -0.2861  0.0401  1.2371
    6MOL      C 1275  -0.117   0.512   1.689  0.0818 -0.0475  0.2834
    6MOL      C 1276  -0.091   0.466   1.838  0.5793 -0.5925 -0.3272
    6MOL      C 1277   0.006   0.562   1.913  0.6825  0.3113  0.2961
    6MOL      C 1278   1.588   0.417   1.479  0.1711 -0.2186 -0.0186
    6MOL      C 1279   1.662   0.325   1.583  0.2208 -0.9673  0.4078
    6MOL      C 1280   1.566   0.244   1.666 -0.0511 -0.1620  0.2087
    6MOL      C 1281   1.642   0.140   1.747  0.1153 -0.0820  0.3218
    6MOL      C 1282   1.545   0.061   1.843 -0.3649  0.0162 -0.8164
    6MOL      C 1283   1.491   0.148   1.956 -0.3222 -0.1064  0.0100
    6MOL      C 1284   1.425   0.071   2.067 -0.5196 -0.1630 -0.4586
    6MOL      C 1285   1.334   0.158   2.150 -0.4035 -0.0113 -0.8252
    6MOL      C 1286   1.281   0.088   2.276 -0.3326 -0.7003  0.3468
    6MOL      C 1287   1.175   0.181   2.349  0.3563 -0.0619 -0.3902
    6MOL      N 1288  -0.069   0.980   0.473 -0.2307 -0.0407 -0.2750
    6MOL      N 1289   2.121   0.553   1.089 -0.2803  0.4547 -0.1572
    6MOL      N 1290   0.270   1.079   0.713  0.4148  0.5518 -0.5909
    6MOL      N 1291   1.772   0.720   1.253 -0.2119 -0.2755 -0.1016
    6MOL      S 1292   0.710   0.391   1.489 -0.1492 -0.3896 -0.2448
    6MOL      H 1293   0.196   0.575   0.599  0.9329 -0.7335 -2.0966
    6MOL      H 1294   1.694   0.365   1.163 -0.2784 -3.0295 -1.3108
    6MOL      H 1295   0.889   0.845   0.897 -0.4829 -0.3292  0.2334
    6MOL      H 1296   0.754   0.794   0.808  2.0090 -2.2222  0.2111
    6MOL      H 1297   0.994   0.673   0.888 -0.0165  1.8886  1.0313
    6MOL      H 1298   1.112   0.555   0.912 -0.8127 -0.5214  0.2752
    6MOL      H 1299   1.282   0.765   0.975 -0.0227  0.1838 -0.0464
    6MOL      H 1300   1.159   0.854   0.895 -0.9327 -0.0756  0.0298
    6MOL      H 1301   0.615   0.963   0.944  0.5912 -3.1425  0.3560
    6MOL      H 1302   0.739   1.112   1.114 -0.1286  0.8877 -1.2462
    6MOL      H 1303   0.712   0.951   1.165  0.7775 -0.2771  0.5851
    6MOL      H 1304   0.742   1.168   0.874 -0.6960 -0.7939  1.8528
    6MOL      H 1305   0.856   1.065   0.794 -0.0251  0.3427 -0.4779
    6MOL      H 1306   1.188   0.725   0.688 -0.8925 -0.6416  0.8196
    6MOL      H 1307   1.266   0.596   0.779  1.1048 -0.4032  1.7325
    6MOL      H 1308   0.955   0.915   1.154  2.9418  0.5630 -1.4497
    6MOL      H 1309   0.971   1.038   1.032 -0.8493  0.6811 -0.4582
    6MOL      H 1310   1.457   0.773   0.820  0.2640  0.7036 -0.0737
    6MOL      H 1311   1.379   0.877   0.697  1.0865  0.3138  0.3077
    6MOL      H 1312   0.691   0.959   0.651 -1.3847  0.8584 -1.7438
    6MOL      H 1313   0.558   1.020   0.737  0.5464 -1.8352 -0.5407
    6MOL      H 1314   0.220   1.061   0.279  0.6986 -0.2673 -0.5968
    6MOL      H 1315   1.986   0.651   0.766 -0.0495 -1.0191  1.4880
    6MOL      H 1316   0.852   1.144   1.274  0.5996  2.9882  0.1911
    6MOL      H 1317   1.009   1.065   1.318  3.2305  1.8820 -1.4419
    6MOL      H 1318   0.458   0.650   0.097 -0.0088 -0.3467  0.2848
    6MOL      H 1319   1.637   0.362   0.561 -0.1839  2.0688 -2.5247
    6MOL      H 1320   0.585   1.234   0.650  1.5447  1.5927  0.1134
    6MOL      H 1321   0.746   1.214   0.587  1.4157 -1.6627 -0.8875
    6MOL      H 1322   1.472   0.581   0.668  2.7201 -0.0549  0.4285
    6MOL      H 1323   1.581   0.709   0.616  0.1873 -3.1732 -0.9073
    6MOL      H 1324   1.040   1.302   1.303  1.1162 -1.2253  0.6270
    6MOL      H 1325   1.114   1.225   1.156 -0.4362 -2.3394  1.6724
    6MOL      H 1326   1.411   0.776   0.431 -1.0285  0.3392  0.3979
    6MOL      H 1327   1.303   0.666   0.496 -0.1418  0.4888  0.4474
    6MOL      H 1328   0.928   1.279   1.026  0.6873  2.1036 -0.5194
    6MOL      H 1329   0.840   1.360   1.155  0.0684  1.8049 -1.5487
    6MOL      H 1330   0.652   1.038   0.427 -0.4277 -1.6653  1.8397
    6MOL      H 1331   0.488   1.079   0.494  0.1136 -1.9151 -1.0756
    6MOL      H 1332   1.490   0.490   0.429 -0.8844  1.0901  1.7135
    6MOL      H 1333   1.581   0.632   0.363 -0.6724 -1.0280 -1.7572
    6MOL      H 1334   0.650   1.295   0.337  1.1759 -1.5988 -2.6371
    6MOL      H 1335   0.532   1.189   0.269 -1.4498  1.9557 -1.1043
    6MOL      H 1336   1.046   1.517   1.165 -3.4096 -1.5022  1.9894
    6MOL      H 1337   1.108   1.435   1.014  0.7944 -1.8229  2.3968
    6MOL      H 1338   0.841   1.597   1.043 -0.0377  3.7688 -1.9364
    6MOL      H 1339   0.991   1.669   1.005 -0.0493  0.7088  1.0176
    6MOL      H 1340   1.311   0.542   0.262  0.6847 -0.3261  2.4973
    6MOL      H 1341   1.469   0.522   0.168 -1.2976 -0.9671 -1.0751
    6MOL      H 1342   1.404   0.679   0.210 -0.7735 -1.3958 -3.4161
    6MOL      H 1343   0.357   1.276   0.439  0.0617 -0.1692  1.5081
    6MOL      H 1344   0.472   1.387   0.503 -0.4868  2.3348 -0.6927
    6MOL      H 1345   1.004   1.483   0.812  0.3180 -1.1587  0.1128
    6MOL      H 1346   0.846   1.440   0.855 -0.1942  0.0549  2.6139
    6MOL      H 1347   0.500   1.482   0.265  0.6377  0.5296  3.4478
    6MOL      H 1348   0.392   1.355   0.212 -2.3559  0.4499  0.2597
    6MOL      H 1349   0.767   1.686   0.811 -0.5078 -1.7443 -0.2075
    6MOL      H 1350   0.925   1.714   0.747  1.3505 -0.4596  0.0374
    6MOL      H 1351   0.210   1.482   0.339 -0.9616  1.3853 -0.2604
    6MOL      H 1352   0.323   1.600   0.393  0.4438 -2.6242  1.6027
    6MOL      H 1353   0.823   1.666   0.558 -3.1954  0.6230  1.3075
    6MOL      H 1354   0.887   1.510   0.595  0.4106 -1.9617  3.2500
    6MOL      H 1355   0.709   1.549   0.620 -0.9243  1.9786 -1.4160
    6MOL      H 1356   0.344   1.665   0.138  0.0948  0.8245  3.3808
    6MOL      H 1357   0.227   1.529   0.104 -0.1113  0.1262 -0.6027
    6MOL      H 1358   0.071   1.660   0.264  1.3786  1.0755  2.7705
    6MOL      H 1359   0.176   1.785   0.254 -0.6157  1.3914 -2.0063
    6MOL      H 1360   0.176   1.787   0.003 -0.9589  0.4737 -0.9041
    6MOL      H 1361   0.054   1.672  -0.007 -0.9314 -1.1504  2.0697
    6MOL      H 1362  -0.108   1.795   0.134 -1.2910  1.9404 -0.4177
    6MOL      H 1363   0.003   1.930   0.126 -0.4395  0.5220 -0.5809
    6MOL      H 1364  -0.069   1.874  -0.023  2.2616 -1.0531 -1.0776
    6MOL      H 1365   0.145   0.476   0.793 -0.7195  0.1050  1.0145
    6MOL      H 1366   0.192   0.465   0.969 -2.5395 -2.3575 -1.3972
    6MOL      H 1367   1.440   0.267   1.406  2.5245 -2.0046  0.4653
    6MOL      H 1368   1.592   0.266   1.320 -0.6581 -0.2132 -0.6924
    6MOL      H 1369   0.085   0.705   0.974 -1.2431  1.5309 -2.1124
    6MOL      H 1370   0.028   0.679   0.812  0.4809  0.3833 -0.2201
    6MOL      H 1371  -0.144   0.637   0.978  1.2616  1.7481  0.7625
    6MOL      H 1372  -0.097   0.473   0.925  0.6767  0.0104 -0.7388
    6MOL      H 1373   0.042   0.451   1.117  0.0010 -0.3003  3.4485
    6MOL      H 1374   0.018   0.609   1.168  2.3343 -0.2558  0.5488
    6MOL      H 1375  -0.242   0.548   1.197  0.1218 -1.3634 -3.2873
    6MOL      H 1376  -0.196   0.375   1.190 -0.7422 -0.2475  0.2135
    6MOL      H 1377  -0.045   0.386   1.369  0.0474 -0.0545  2.2056
    6MOL      H 1378  -0.073   0.563   1.401 -2.0643 -0.1102  1.8475
    6MOL      H 1379  -0.299   0.523   1.487 -0.7877 -0.8075  1.8091
    6MOL      H 1380  -0.295   0.352   1.431  1.0738  0.4052 -1.6160
    6MOL      H 1381  -0.272   0.372   1.661 -1.9442  2.9522  0.1151
    6MOL      H 1382  -0.113   0.316   1.605 -1.2627 -0.6619 -0.2001
    6MOL      H 1383  -0.025   0.553   1.646  0.5785 -0.6871  0.7305
    6MOL      H 1384  -0.188   0.596   1.692  0.1490  0.0226 -0.0971
    6MOL      H 1385  -0.183   0.471   1.897  0.6296  1.5395 -0.3777
    6MOL      H 1386  -0.051   0.364   1.831  1.8089 -0.3200  2.1324
    6MOL      H 1387   0.102   0.581   1.864  0.0327 -1.1788 -1.6045
    6MOL      H 1388  -0.030   0.663   1.934  0.3264  0.1395  0.5101
    6MOL      H 1389   0.037   0.524   2.011  0.2082 -1.6835 -0.2942
    6MOL      H 1390   1.659   0.490   1.439 -1.0218  1.6112  1.1050
    6MOL      H 1391   1.511   0.470   1.537 -0.5621 -0.6338 -0.5933
    6MOL      H 1392   1.717   0.254   1.520 -2.6604 -0.0921 -3.2826
    6MOL      H 1393   1.731   0.392   1.636 -0.5719  0.4394 -0.3123
    6MOL      H 1394   1.501   0.308   1.728  0.1655 -0.6364  0.9363
    6MOL      H 1395   1.501   0.185   1.600 -0.6580 -1.2029  1.6885
    6MOL      H 1396   1.692   0.070   1.679 -3.0254 -1.8938 -0.2188
    6MOL      H 1397   1.713   0.180   1.820 -0.8243  0.3261  1.0109
    6MOL      H 1398   1.449   0.033   1.798  0.1454 -1.5959 -0.9507
    6MOL      H 1399   1.596  -0.027   1.886 -1.3831  0.9644  2.5067
    6MOL      H 1400   1.566   0.214   1.999  0.2634  0.8298 -2.3428
    6MOL      H 1401   1.408   0.201   1.908 -2.5779 -2.9985  0.5174
    6MOL      H 1402   1.358  -0.009   2.031 -0.6770 -0.6070  0.7740
    6MOL      H 1403   1.503   0.028   2.132  1.8634  3.7467 -0.6146
    6MOL      H 1404   1.389   0.251   2.169  2.1053 -1.3292 -1.3852
    6MOL      H 1405   1.254   0.185   2.080 -1.0941  1.4925  0.5460
    6MOL      H 1406   1.227  -0.005   2.256 -1.4941  0.1428 -0.5014
    6MOL      H 1407   1.359   0.067   2.350 -1.0028 -0.7653  1.0472
    6MOL      H 1408   1.230   0.270   2.382  2.0724 -0.6177 -1.6734
    6MOL      H 1409   1.140   0.134   2.442 -0.3977 -1.1148 -1.2017
    6MOL      H 1410   1.093   0.202   2.280  0.6579  1.7094 -0.2294
    7MOL      C 1411   0.770   2.169   1.240 -0.3178 -0.4881 -0.1010
    7MOL      C 1412   0.729   2.095   1.132  0.3587  0.3069 -0.6503
    7MOL      C 1413   0.812   2.301   1.228  0.0924 -0.0985  0.0447
    7MOL      C 1414   0.746   2.153   1.001  0.5769 -0.0813  0.1398
    7MOL      C 1415   0.813   2.392   1.328 -0.1994  0.0706 -0.4553
    7MOL      C 1416   0.706   2.106   0.879  0.5053 -0.4161 -0.5809
    7MOL      C 1417   0.610   2.075   0.660 -0.7488 -0.9747 -0.2106
    7MOL      C 1418   0.811   2.596   1.460  0.5789  0.2656  0.1288
    7MOL      C 1419   0.553   2.058   0.538  0.1236 -0.2480 -0.3914
    7MOL      C 1420   0.810   2.711   1.531 -0.4962 -0.5208 -0.9568
    7MOL      C 1421   0.837   2.354   1.105 -0.7959 -0.6633 -0.8074
    7MOL      C 1422   0.795   2.290   0.993  0.1186  0.2714  0.1873
    7MOL      C 1423   0.852   2.500   1.264  0.2117  0.1423  0.1096
    7MOL      C 1424   0.718   2.213   0.800 -0.3677  0.1750  0.7789
    7MOL      C 1425   0.847   2.608   1.338  0.5539 -0.9629  0.6817
    7MOL      C 1426   0.662   2.193   0.679 -0.2029 -0.0285  0.0297
    7MOL      C 1427   0.848   2.815   1.450 -0.5615  0.0432  0.0383
    7MOL      C 1428   0.566   2.167   0.459 -0.2838 -0.4681 -0.6509
    7MOL      C 1429   0.837   2.948   1.480 -0.4175  0.5748  0.7261
    7MOL      C 1430   0.529   2.177   0.329 -0.0693 -0.0354  0.0438
    7MOL      C 1431   0.996   2.540   1.063 -0.7169  0.1881  0.3339
    7MOL      C 1432   0.781   2.464   0.804  0.6902 -0.0853 -0.2178
    7MOL      C 1433   1.122   3.040   1.420 -0.4886  0.0293 -0.1183
    7MOL      C 1434   0.438   2.488   0.381 -0.0954  0.6290  0.2946
    7MOL      C 1435   0.874   3.045   1.372 -0.6272  0.0840 -0.0342
    7MOL      C 1436   0.545   2.290   0.237 -0.5156 -0.2322 -0.3482
    7MOL      C 1437   0.898   2.489   0.714  0.1828 -0.0866 -0.4553
    7MOL      C 1438   1.129   2.562   1.146  0.0014 -0.0687  0.2164
    7MOL      C 1439   0.490   2.425   0.256 -0.2073  0.0964 -0.0817
    7MOL      C 1440   1.009   3.091   1.344  0.0009 -0.1935 -0.9496
    7MOL      C 1441   1.172   2.427   1.214  0.2329  0.0583  0.1258
    7MOL      C 1442   0.780   3.092   1.275 -0.1037 -0.4400  0.2802
    7MOL      C 1443   0.617   2.278   0.112  0.4548  0.0045  1.1572
    7MOL      C 1444   1.230   2.639   1.054  0.0838  0.3792 -0.1428
    7MOL      C 1445   0.877   2.571   0.582  0.0083 -0.7220  0.0992
    7MOL      C 1446   0.997   3.138   1.207 -0.5449 -0.5318 -0.0447
    7MOL      C 1447   0.544   2.495   0.140  0.0898  0.1848  0.6037
    7MOL      C 1448   0.862   3.157   1.169 -0.9059  0.3565  0.3029
    7MOL      C 1449   1.303   2.433   1.292  0.1762  0.0699  0.4441
    7MOL      C 1450   0.614   2.412   0.056  0.0954  0.1146  0.0743
    7MOL      C 1451   1.009   2.594   0.505  0.2255 -0.1411 -0.0077
    7MOL      C 1452   1.274   2.551   0.931 -0.3842 -0.1910  0.1666
    7MOL      C 1453   1.095   3.187   1.116  0.1755 -0.9024 -0.5459
    7MOL      C 1454   0.519   2.630   0.102 -0.1356 -0.6926 -0.2171
    7MOL      C 1455   1.285   2.521   1.418 -0.0103 -0.4617 -0.1035
    7MOL      C 1456   0.821   3.212   1.045  0.6902 -0.5979  0.4955
    7MOL      C 1457   0.670   2.460  -0.059 -0.5085  0.0140 -0.6613
    7MOL      C 1458   1.402   2.600   0.872 -0.2266  0.9129  0.6004
    7MOL      C 1459   1.003   2.655   0.370 -1.0164  0.1257 -0.4200
    7MOL      C 1460   1.056   3.244   0.990 -0.5224  0.8084  0.6443
    7MOL      C 1461   0.585   2.678  -0.010 -0.0545 -0.4368  0.3855
    7MOL      C 1462   1.188   2.459   1.522 -0.4979  0.6320 -0.0601
    7MOL      C 1463   0.921   3.258   0.954  0.0279 -0.6257 -0.4812
    7MOL      C 1464   0.662   2.593  -0.091 -0.1265  0.1844 -0.3780
    7MOL      C 1465   0.934   2.577   0.259  0.0043 -0.2804  0.0840
    7MOL      C 1466   1.207   2.305   1.548 -1.1348 -0.6070 -0.0394
    7MOL      C 1467   1.466   2.507   0.765 -0.2629 -0.6359  0.1131
    7MOL      C 1468   0.950   2.639   0.118  0.3832  0.3961 -0.0946
    7MOL      C 1469   1.584   2.577   0.699  0.2447 -0.1155 -0.2989
    7MOL      C 1470   1.118   2.266   1.666  0.5222 -0.0443 -0.5352
    7MOL      C 1471   1.103   2.115   1.671  0.0504 -0.9046  0.1373
    7MOL      C 1472   0.884   2.777   0.100 -0.1425  0.2173  0.0403
    7MOL      C 1473   1.681   2.491   0.613  0.1926 -0.5360  0.0871
    7MOL      C 1474   1.019   2.083   1.790 -0.3571 -0.0451  0.4577
    7MOL      C 1475   1.775   2.589   0.540  0.4934 -0.3215 -0.3454
    7MOL      C 1476   1.012   1.933   1.818  0.7703 -0.1645  0.3184
    7MOL      C 1477   1.863   2.517   0.442  0.1445  1.0101  0.3309
    7MOL      C 1478   0.916   1.911   1.934  0.2946  0.4575 -0.0336
    7MOL      C 1479   1.951   2.609   0.362  0.2757 -0.0881 -0.0742
    7MOL      C 1480   2.074   2.535   0.304  0.4958  0.6604 -0.1474
    7MOL      C 1481   2.149   2.620   0.198 -0.1945 -0.4281  0.5899
    7MOL      C 1482   2.254   2.529   0.137 -0.2955 -0.3096 -0.1309
    7MOL      N 1483   0.752   2.111   1.354 -0.1906  0.1369 -0.0542
    7MOL      N 1484   0.684   1.971   1.159 -0.0326 -0.2460 -0.1618
    7MOL      S 1485   0.783   2.429   1.497 -0.0633  0.2730  0.1074
    7MOL      S 1486   0.636   1.966   0.798  0.2282  0.1523 -0.0727
    7MOL      C 1487   0.769   2.718   1.681 -0.2004  0.6081 -0.1323
    7MOL      C 1488   0.478   1.925   0.505 -0.0394 -0.2696  0.1378
    7MOL      N 1489   0.881   2.480   1.129  0.2644 -0.4747  0.1513
    7MOL      N 1490   0.786   2.327   0.858  0.5438  0.0695  0.2686
    7MOL      C 1491   1.135   3.065   1.554  0.4912  0.5361 -0.2857
    7MOL      C 1492   0.297   2.496   0.418 -0.1565  1.0404  0.4579
    7MOL      S 1493   0.902   2.762   1.297  0.0799 -0.3479  0.4058
    7MOL      S 1494   0.647   2.293   0.543 -0.0232 -0.2159 -0.2707
    7MOL      C 1495   1.245   3.009   1.362 -0.2526 -0.2034 -0.3343
    7MOL      C 1496   0.521   2.576   0.463 -0.1087 -0.2118 -0.3385
    7MOL      O 1497   0.660   3.069   1.270  0.7152  0.5445  0.2108
    7MOL      O 1498   0.661   2.186   0.052 -0.1305 -0.1792 -0.2419
    7MOL      F 1499   1.150   3.280   0.898  0.0069 -0.7391 -0.6130
    7MOL      F 1500   0.573   2.808  -0.038 -0.1774  0.0953  0.1425
    7MOL      F 1501   0.880   3.325   0.846  0.1802  0.2348  0.0022
    7MOL      F 1502   0.719   2.634  -0.199 -0.4815 -0.5995  0.1328
    7MOL      C 1503   0.877   2.672   1.778 -0.0020 -0.3449  0.6474
    7MOL      C 1504   0.994   2.780   1.794  0.3550 -0.1859  0.1024
    7MOL      C 1505   0.957   2.900   1.882 -0.5157 -0.2357  1.1211
    7MOL      C 1506   0.910   2.874   2.028 -0.3557 -0.3039  0.9740
    7MOL      C 1507   1.012   2.801   2.114  0.4418 -0.3599 -0.1566
    7MOL      C 1508   0.962   2.796   2.260  0.0020 -0.3280 -0.4399
    7MOL      C 1509   1.048   2.690   2.346 -0.1441  0.2406  0.1443
    7MOL      C 1510   1.028   2.709   2.494  0.3215  0.4237  0.4549
    7MOL      C 1511   1.113   2.623   2.583  0.0119 -0.4750  0.1291
    7MOL      C 1512   1.085   2.654   2.728  0.2332 -0.1637 -0.6562
    7MOL      C 1513   0.352   1.902   0.599  0.1502 -0.0771 -0.1606
    7MOL      C 1514   0.228   1.984   0.567 -0.2388  0.0042 -0.0598
    7MOL      C 1515   0.230   2.133   0.596  0.2350 -0.3006 -0.4506
    7MOL      C 1516   0.256   2.174   0.740  0.8979 -0.6381 -0.3920
    7MOL      C 1517   0.309   2.325   0.755 -0.5912  0.4741  0.2601
    7MOL      C 1518   0.322   2.373   0.900  0.0992  0.1054 -0.1859
    7MOL      C 1519   0.202   2.344   1.004 -0.4279 -0.3394 -0.2940
    7MOL      C 1520   0.085   2.439   0.982 -0.2159  0.0137 -0.2094
    7MOL      C 1521  -0.033   2.421   1.085  0.1629  0.5963 -0.3164
    7MOL      C 1522  -0.164   2.484   1.039 -0.0733  0.4113 -0.7920
    7MOL      N 1523   1.147   3.087   1.663  0.0140 -0.7464  0.0108
    7MOL      N 1524   0.188   2.500   0.454  0.5695  0.6991 -0.0517
    7MOL      N 1525   1.353   2.981   1.335  0.0619 -0.3894 -0.3239
    7MOL      N 1526   0.577   2.657   0.523 -0.0605  0.4931 -0.1078
    7MOL      S 1527   0.695   1.959   1.322  0.1512 -0.0944 -0.4872
    7MOL      H 1528   0.810   2.975   1.582 -0.3649  2.2806  0.2978
    7MOL      H 1529   0.469   2.099   0.282 -0.4235  0.4291 -0.2827
    7MOL      H 1530   1.028   2.465   0.990 -0.9996  1.0199 -0.6577
    7MOL      H 1531   0.975   2.639   1.021  2.0258  0.8731  0.4821
    7MOL      H 1532   0.789   2.544   0.879  0.1050  1.3516 -1.6500
    7MOL      H 1533   0.687   2.486   0.752  1.2916  0.6786 -0.9943
    7MOL      H 1534   0.952   2.398   0.685 -0.6352 -1.4037  1.9938
    7MOL      H 1535   0.971   2.542   0.776 -0.0976  0.6939 -0.7897
    7MOL      H 1536   1.093   2.616   1.234  2.4601 -0.5638  1.5873
    7MOL      H 1537   1.092   2.373   1.265 -2.2160  2.3880 -1.1509
    7MOL      H 1538   1.199   2.363   1.129 -1.3082 -0.7913  0.2620
    7MOL      H 1539   1.200   2.743   1.032  2.3085  1.4356  1.6035
    7MOL      H 1540   1.318   2.658   1.117  1.4993 -1.9263 -1.3748
    7MOL      H 1541   0.833   2.668   0.608 -2.9979 -2.1182  0.4642
    7MOL      H 1542   0.812   2.516   0.513  1.8467 -1.0211 -1.4064
    7MOL      H 1543   1.345   2.333   1.307 -2.4622 -0.9879  1.0020
    7MOL      H 1544   1.369   2.479   1.217 -1.5291  1.1407 -0.4290
    7MOL      H 1545   1.065   2.500   0.500  0.3929 -0.1059  0.9512
    7MOL      H 1546   1.070   2.663   0.566  2.2601 -1.4797 -0.4950
    7MOL      H 1547   1.273   2.442   0.946  0.2584 -0.0826  1.0901
    7MOL      H 1548   1.195   2.562   0.857  0.0180  0.8869 -0.1090
    7MOL      H 1549   1.199   3.180   1.148  0.6862 -0.0957 -1.9933
    7MOL      H 1550   0.465   2.701   0.164 -0.5300  0.0924 -1.4543
    7MOL      H 1551   1.380   2.525   1.473  0.7043 -0.8012 -1.2948
    7MOL      H 1552   1.252   2.617   1.376 -0.9662 -0.8459 -0.2410
    7MOL      H 1553   0.718   3.217   1.010  1.0033 -4.3486 -1.2476
    7MOL      H 1554   0.713   2.386  -0.126  0.5733 -1.9994  2.1667
    7MOL      H 1555   1.377   2.693   0.819 -0.3995  1.0586  0.9354
    7MOL      H 1556   1.470   2.632   0.951 -0.3829  1.4979  0.5049
    7MOL      H 1557   1.107   2.671   0.337 -0.9477  3.0330  0.9795
    7MOL      H 1558   0.962   2.757   0.367  0.0072  0.5524 -0.3109
    7MOL      H 1559   1.201   2.523   1.610 -0.3105  0.0272  0.3588
    7MOL      H 1560   1.086   2.476   1.485  0.0395  0.6095 -1.5919
    7MOL      H 1561   0.829   2.561   0.287 -0.1265  0.1573 -0.1614
    7MOL      H 1562   0.976   2.476   0.262  1.4100  0.3023  0.1700
    7MOL      H 1563   1.161   2.250   1.465  0.1499 -1.5131 -0.1766
    7MOL      H 1564   1.313   2.279   1.560 -0.5046  2.0611  0.4526
    7MOL      H 1565   1.491   2.410   0.811  2.9655  0.1286  0.0965
    7MOL      H 1566   1.385   2.492   0.692 -0.1130  0.6208 -0.3176
    7MOL      H 1567   0.909   2.558   0.056  0.7919  0.9024 -1.0423
    7MOL      H 1568   1.054   2.648   0.085  0.5033 -0.9447 -0.1133
    7MOL      H 1569   1.541   2.652   0.631 -0.1405 -0.4625 -0.4415
    7MOL      H 1570   1.636   2.621   0.784  1.4020  1.6304 -1.8748
    7MOL      H 1571   1.158   2.297   1.764 -0.4948 -0.2932 -0.0348
    7MOL      H 1572   1.022   2.316   1.648 -0.2730 -0.8219  1.3955
    7MOL      H 1573   1.056   2.082   1.577 -0.6312 -1.0820  0.5384
    7MOL      H 1574   1.206   2.080   1.676  0.6009  0.7731  0.7089
    7MOL      H 1575   0.876   2.788  -0.009  0.2507 -1.9257 -0.2210
    7MOL      H 1576   0.945   2.862   0.135  2.1359 -0.8454 -1.2250
    7MOL      H 1577   0.785   2.774   0.147  0.1947  0.2050  0.7670
    7MOL      H 1578   1.742   2.431   0.682  1.9242  1.2085  0.1039
    7MOL      H 1579   1.639   2.428   0.534 -1.9928 -0.5240  1.1913
    7MOL      H 1580   1.053   2.139   1.878  0.4477 -0.1779  0.2435
    7MOL      H 1581   0.917   2.116   1.768  0.2803  1.0742 -0.9616
    7MOL      H 1582   1.721   2.674   0.495  1.6386  0.9035  0.5735
    7MOL      H 1583   1.841   2.622   0.621 -0.6121  0.3980  0.2905
    7MOL      H 1584   0.986   1.880   1.725  2.5281  1.3270 -1.0562
    7MOL      H 1585   1.110   1.894   1.849  0.1947 -1.0919  1.0241
    7MOL      H 1586   1.918   2.441   0.498 -1.1630  1.1638  1.8668
    7MOL      H 1587   1.798   2.467   0.370  0.7523  0.2867  0.2862
    7MOL      H 1588   0.822   1.967   1.923  0.4793  0.9252  0.7271
    7MOL      H 1589   0.886   1.806   1.925  3.9352 -0.4968 -1.8230
    7MOL      H 1590   0.964   1.934   2.030  0.5487 -2.4057  0.5873
    7MOL      H 1591   1.890   2.662   0.288 -1.0463 -0.9860  0.3459
    7MOL      H 1592   1.998   2.681   0.430  2.4585 -1.3376 -0.2437
    7MOL      H 1593   2.135   2.511   0.392  0.4480  1.3181  0.0650
    7MOL      H 1594   2.028   2.447   0.256  0.2551  0.0031  1.2685
    7MOL      H 1595   2.080   2.636   0.115 -0.6286 -0.5530  0.9220
    7MOL      H 1596   2.194   2.711   0.241 -2.0540  1.0899 -0.6090
    7MOL      H 1597   2.323   2.489   0.213  1.4071 -0.4574 -1.7071
    7MOL      H 1598   2.200   2.440   0.102 -0.1182 -0.7298  0.6428
    7MOL      H 1599   2.312   2.570   0.054 -0.7921  0.9825  0.1541
    7MOL      H 1600   0.732   2.818   1.705 -1.0679  0.5694 -1.2503
    7MOL      H 1601   0.684   2.650   1.691 -0.8359  1.2810 -0.8578
    7MOL      H 1602   0.440   1.923   0.403  0.4421  0.7637 -0.0676
    7MOL      H 1603   0.538   1.834   0.516  2.5080  1.3070 -0.2001
    7MOL      H 1604   0.830   2.655   1.875  1.0862  1.1629  1.4555
    7MOL      H 1605   0.921   2.581   1.735  0.7858  1.0219 -1.5550
    7MOL      H 1606   1.075   2.724   1.842  2.5138  2.0775 -0.7858
    7MOL      H 1607   1.028   2.819   1.697 -2.4849  1.0789 -0.4545
    7MOL      H 1608   1.046   2.964   1.882  0.7294 -1.9087  0.1604
    7MOL      H 1609   0.879   2.954   1.827 -0.8521 -2.1173 -0.3186
    7MOL      H 1610   0.885   2.971   2.073 -0.5110  0.6382 -1.1105
    7MOL      H 1611   0.818   2.815   2.035  0.4698 -1.7601 -0.1966
    7MOL      H 1612   1.035   2.700   2.078 -1.6151 -1.0670  0.4538
    7MOL      H 1613   1.102   2.863   2.115 -0.0640  0.3841 -0.4677
    7MOL      H 1614   0.970   2.899   2.298 -0.4590 -0.1570 -0.8000
    7MOL      H 1615   0.855   2.774   2.261 -0.0317 -0.1390  0.0599
    7MOL      H 1616   1.040   2.586   2.312 -1.7303  1.0476 -2.0681
    7MOL      H 1617   1.156   2.701   2.327  0.3044 -1.2960  1.6837
    7MOL      H 1618   1.051   2.814   2.517 -0.2937  0.7492 -0.3870
    7MOL      H 1619   0.921   2.708   2.519  0.6281 -1.7279  1.8126
    7MOL      H 1620   1.080   2.520   2.560 -2.1823  0.1371  0.3748
    7MOL      H 1621   1.220   2.634   2.564 -0.2808  1.3138 -0.5304
    7MOL      H 1622   1.107   2.754   2.768 -2.5202  0.4609 -0.5800
    7MOL      H 1623   0.978   2.643   2.746  0.2527 -1.5184 -1.3113
    7MOL      H 1624   1.136   2.590   2.801 -0.3679  0.1248  0.0251
    7MOL      H 1625   0.313   1.801   0.582  2.0381 -0.7706 -0.4996
    7MOL      H 1626   0.365   1.903   0.707 -0.0504  2.6197 -0.1179
    7MOL      H 1627   0.202   1.973   0.461  2.2576  0.5249 -0.7658
    7MOL      H 1628   0.156   1.942   0.639  0.5082  0.7883  1.1582
    7MOL      H 1629   0.312   2.179   0.540  0.8621 -0.0743  0.6331
    7MOL      H 1630   0.148   2.190   0.551 -2.0487 -1.8630  1.6093
    7MOL      H 1631   0.170   2.157   0.805  0.8671  1.3397  0.1338
    7MOL      H 1632   0.335   2.110   0.782  0.1281 -1.4009 -0.0980
    7MOL      H 1633   0.405   2.342   0.704 -1.9590 -1.0371 -2.9736
    7MOL      H 1634   0.247   2.393   0.696  0.2395  0.1090 -1.0766
    7MOL      H 1635   0.413   2.322   0.935 -1.0428 -2.2556 -0.5843
    7MOL      H 1636   0.354   2.478   0.903  3.3470 -0.7992 -1.2147
    7MOL      H 1637   0.170   2.239   0.998  0.2159 -0.4327 -3.0647
    7MOL      H 1638   0.245   2.364   1.103 -0.6663 -2.3374  0.2391
    7MOL      H 1639   0.123   2.539   1.004  1.6393 -0.9327  1.0645
    7MOL      H 1640   0.057   2.448   0.876 -0.8461 -0.4708 -0.0806
    7MOL      H 1641  -0.053   2.313   1.094 -4.5939  1.1954 -2.2591
    7MOL      H 1642   0.002   2.461   1.181  0.8661  1.6339 -0.9912
    7MOL      H 1643  -0.244   2.470   1.112  0.2666  0.0634 -0.4836
    7MOL      H 1644  -0.160   2.594   1.030  0.9875  0.3866 -0.6809
    7MOL      H 1645  -0.188   2.451   0.937 -2.0859 -2.8073  0.6641
    8MOL      C 1646   1.732   1.418   0.235  0.0667 -0.0253 -0.6799
    8MOL      C 1647   1.598   1.424   0.219 -1.4611 -0.2320 -0.3333
    8MOL      C 1648   1.804   1.305   0.190 -0.3568  0.0198  0.2396
    8MOL      C 1649   1.530   1.320   0.156 -0.4877 -0.1673  0.6900
    8MOL      C 1650   1.933   1.292   0.194 -0.0402  0.4491 -0.3889
    8MOL      C 1651   1.397   1.301   0.151 -0.3990 -0.7212 -0.2837
    8MOL      C 1652   1.168   1.258   0.113 -0.1908  0.3834 -0.5697
    8MOL      C 1653   2.167   1.240   0.182 -0.1353 -0.1418  0.4990
    8MOL      C 1654   1.037   1.241   0.089 -0.0851 -0.1816  0.1016
    8MOL      C 1655   2.296   1.220   0.173 -0.0806 -0.8463 -0.1123
    8MOL      C 1656   1.737   1.202   0.125 -0.0074  0.2069  0.1446
    8MOL      C 1657   1.595   1.204   0.110  0.9417 -0.8259  0.3644
    8MOL      C 1658   1.958   1.177   0.132 -0.7951 -0.0130 -1.3130
    8MOL      C 1659   1.377   1.185   0.090 -0.2194 -0.3923 -0.4689
    8MOL      C 1660   2.091   1.149   0.123  0.2143  0.5898 -0.1338
    8MOL      C 1661   1.247   1.156   0.071  0.4891 -0.9171  0.0861
    8MOL      C 1662   2.327   1.111   0.102  0.1941 -0.5192  0.1059
    8MOL      C 1663   1.010   1.128   0.023 -0.0680 -0.2974  0.0084
    8MOL      C 1664   2.454   1.072   0.077  0.8708  0.3621 -0.1781
    8MOL      C 1665   0.895   1.093  -0.024  0.8994  0.6207  0.1006
    8MOL      C 1666   1.833   0.965   0.094  0.2383 -0.0839 -0.2243
    8MOL      C 1667   1.509   1.034  -0.058 -0.2487  0.1860  1.0329
    8MOL      C 1668   2.626   0.821   0.177 -0.4072  0.3255  0.4715
    8MOL      C 1669   0.872   0.795   0.114 -0.3802  0.7041 -0.5486
    8MOL      C 1670   2.486   0.949   0.000  0.2390 -0.1542 -0.0919
    8MOL      C 1671   0.857   0.967  -0.086  0.5848 -0.1152 -0.0988
    8MOL      C 1672   1.475   0.881  -0.021 -0.0173  0.6234 -0.6082
    8MOL      C 1673   1.875   0.882   0.220  0.0340  0.3971 -0.0220
    8MOL      C 1674   0.845   0.837  -0.022 -0.1493 -0.0748 -0.2355
    8MOL      C 1675   2.552   0.831   0.052  0.2388  0.0923  0.9209
    8MOL      C 1676   1.840   0.949   0.361 -0.1141  0.4548 -0.4253
    8MOL      C 1677   2.441   0.931  -0.136  0.2294 -0.8296  0.4190
    8MOL      C 1678   0.806   0.972  -0.223 -0.2612 -0.6198  0.1989
    8MOL      C 1679   1.842   0.730   0.215  0.0419  0.3340 -0.1212
    8MOL      C 1680   1.490   0.803  -0.156 -0.2949 -0.1984  0.1967
    8MOL      C 1681   2.557   0.742  -0.063  0.0681 -0.3380 -0.6490
    8MOL      C 1682   0.777   0.760  -0.125  0.1339 -0.3270 -0.1325
    8MOL      C 1683   2.494   0.801  -0.172  0.6953  0.4687 -0.9952
    8MOL      C 1684   1.683   0.951   0.393  1.2174 -0.2879 -0.9418
    8MOL      C 1685   0.752   0.843  -0.242  0.3704 -0.4248 -0.8288
    8MOL      C 1686   1.462   0.652  -0.162 -0.1186  0.1161  0.1791
    8MOL      C 1687   1.879   0.654   0.087  0.2716  0.0517 -0.8774
    8MOL      C 1688   2.595   0.606  -0.073  0.6205 -0.3953 -0.4850
    8MOL      C 1689   0.730   0.628  -0.121  0.3462  0.8447 -0.1924
    8MOL      C 1690   1.657   1.035   0.523  0.4819  0.4239 -0.4861
    8MOL      C 1691   2.488   0.735  -0.295 -0.3783 -0.5454  0.4713
    8MOL      C 1692   0.668   0.796  -0.349 -0.5978 -0.5192  0.3252
    8MOL      C 1693   2.025   0.663   0.045  0.5891 -0.6496 -0.1277
    8MOL      C 1694   1.313   0.615  -0.145  0.6522 -0.0645  0.4161
    8MOL      C 1695   2.593   0.542  -0.195  0.0795  1.1224  0.0480
    8MOL      C 1696   0.642   0.582  -0.223  0.6723 -0.0523 -0.1998
    8MOL      C 1697   1.673   1.186   0.498 -0.2767 -0.1085 -0.0598
    8MOL      C 1698   2.548   0.609  -0.308 -0.2530  0.7895  0.0867
    8MOL      C 1699   0.610   0.670  -0.329 -0.1007 -0.4378 -0.0378
    8MOL      C 1700   1.211   0.674  -0.250 -0.0249 -0.4218 -0.1508
    8MOL      C 1701   1.637   1.277   0.617  0.4005 -0.1429  0.9973
    8MOL      C 1702   2.121   0.572   0.131 -0.6077  0.2549 -0.2989
    8MOL      C 1703   1.075   0.595  -0.247 -0.5524  0.9174 -0.3441
    8MOL      C 1704   2.265   0.559   0.070  0.7211  0.6556  0.0093
    8MOL      C 1705   1.485   1.293   0.624  0.1109  0.2315  0.4671
    8MOL      C 1706   1.455   1.432   0.690 -0.0475 -0.8709 -0.0288
    8MOL      C 1707   0.994   0.614  -0.383  0.2030  0.3907  0.0486
    8MOL      C 1708   2.362   0.476   0.156 -0.6058  0.0430 -0.2138
    8MOL      C 1709   1.318   1.494   0.659  0.3712  1.0128  0.5935
    8MOL      C 1710   2.362   0.327   0.105  1.0440  0.0733  0.0321
    8MOL      C 1711   1.323   1.555   0.518 -0.5892 -0.3213  0.5168
    8MOL      C 1712   2.433   0.220   0.195  0.1728  1.0974  0.4567
    8MOL      C 1713   1.193   1.635   0.492 -0.3135  1.1274  0.1950
    8MOL      C 1714   2.586   0.224   0.197  0.4290  0.0181  0.4673
    8MOL      C 1715   2.638   0.113   0.301  0.3107  0.0807 -0.3467
    8MOL      C 1716   2.698  -0.003   0.221  0.7344 -0.4960 -0.2375
    8MOL      C 1717   2.793  -0.087   0.304  0.5046  0.1497 -0.5207
    8MOL      N 1718   1.784   1.522   0.291  0.2343 -0.5035  0.1920
    8MOL      N 1719   1.545   1.532   0.274  0.7872  0.0345 -0.4297
    8MOL      S 1720   2.078   1.377   0.249 -0.1689  0.1271  0.6221
    8MOL      S 1721   1.249   1.393   0.188  0.3152  0.4952  0.2094
    8MOL      C 1722   2.395   1.314   0.229  0.2466  0.5109  0.1904
    8MOL      C 1723   0.938   1.341   0.149  0.1107  0.3563  0.4150
    8MOL      N 1724   1.839   1.108   0.102 -0.0360 -0.2424  0.3166
    8MOL      N 1725   1.497   1.116   0.064 -0.4921  0.4285 -0.5444
    8MOL      C 1726   2.564   0.777   0.301 -0.5345 -0.0210 -0.3403
    8MOL      C 1727   0.764   0.778   0.214  0.0587 -0.2309  0.0622
    8MOL      S 1728   2.188   1.018   0.063  0.1154  0.1362  0.3136
    8MOL      S 1729   1.153   1.034  -0.013  0.0681 -0.5274  0.0306
    8MOL      C 1730   2.769   0.804   0.176  0.0993  0.0834 -0.5367
    8MOL      C 1731   1.000   0.776   0.177  0.1120 -0.5333  0.3485
    8MOL      O 1732   2.370   1.006  -0.199  0.7411  0.6245  0.5986
    8MOL      O 1733   0.792   1.062  -0.303 -0.0977  0.1828 -0.0694
    8MOL      F 1734   2.641   0.416  -0.202  0.5553  0.1297  0.0443
    8MOL      F 1735   0.583   0.460  -0.205  0.7525 -0.1849 -0.2078
    8MOL      F 1736   2.557   0.559  -0.434 -0.1939 -0.3916 -0.1405
    8MOL      F 1737   0.520   0.629  -0.422 -0.7904  0.0385 -0.6920
    8MOL      C 1738   2.401   1.451   0.153  0.3483  0.0976 -0.7443
    8MOL      C 1739   2.507   1.548   0.200 -0.0406  0.9098  0.0612
    8MOL      C 1740   2.651   1.531   0.143 -0.3913  0.1199  0.7855
    8MOL      C 1741   2.713   1.395   0.174  0.0146  0.5862 -0.0002
    8MOL      C 1742   2.865   1.394   0.142  0.3387  0.1990 -1.1252
    8MOL      C 1743   2.926   1.262   0.181 -0.3770 -0.0670  0.0769
    8MOL      C 1744   2.892   1.139   0.092  0.1326 -0.5026 -0.2842
    8MOL      C 1745   2.905   1.158  -0.059 -0.2898  0.0890 -0.1600
    8MOL      C 1746   2.903   1.023  -0.142 -0.5947 -0.2550 -0.1664
    8MOL      C 1747   2.914   1.054  -0.291 -0.3784  0.7461  0.2500
    8MOL      C 1748   0.914   1.462   0.056 -0.4007 -0.0219  0.0514
    8MOL      C 1749   0.813   1.569   0.118  0.2059 -0.3145 -0.2841
    8MOL      C 1750   0.780   1.693   0.028 -0.9159  0.9746 -0.7135
    8MOL      C 1751   0.685   1.799   0.097 -0.1629 -0.3020  0.3405
    8MOL      C 1752   0.749   1.884   0.213  0.2732  0.5426  0.6489
    8MOL      C 1753   0.884   1.949   0.174 -0.3819  0.1765  0.1061
    8MOL      C 1754   0.929   2.049   0.280  0.1247 -0.6534  0.3100
    8MOL      C 1755   0.955   1.998   0.423  0.1077  0.0287  0.1142
    8MOL      C 1756   1.066   2.078   0.494 -0.1979  0.6316 -0.2251
    8MOL      C 1757   1.068   2.065   0.639 -0.5053  0.1998  0.2557
    8MOL      N 1758   2.512   0.745   0.398  0.3297  0.3549  0.2527
    8MOL      N 1759   0.678   0.775   0.287 -0.3923 -0.1349  0.4311
    8MOL      N 1760   2.880   0.783   0.168  0.2696  0.1419 -0.9979
    8MOL      N 1761   1.101   0.760   0.220  0.0323  0.2565  1.1128
    8MOL      S 1762   1.664   1.629   0.336  0.1436 -0.0325 -0.4913
    8MOL      H 1763   2.536   1.128   0.120 -1.0895  2.6651  0.7167
    8MOL      H 1764   0.810   1.155   0.006 -0.1886 -0.3411 -0.9177
    8MOL      H 1765   1.726   0.945   0.084  0.3626 -1.3164  0.7092
    8MOL      H 1766   1.889   0.926   0.009  0.3666 -0.3376 -0.0257
    8MOL      H 1767   1.606   1.045  -0.109 -0.1521 -0.0042  1.1757
    8MOL      H 1768   1.442   1.077  -0.134  1.4138 -0.6951 -1.0034
    8MOL      H 1769   1.372   0.877   0.018 -0.5291  1.8106 -1.7951
    8MOL      H 1770   1.538   0.832   0.054 -1.6262  1.1905  1.1602
    8MOL      H 1771   1.984   0.891   0.220  0.1644 -1.0499  0.7781
    8MOL      H 1772   1.883   0.891   0.443 -1.5325  1.4643  1.0656
    8MOL      H 1773   1.882   1.050   0.361  0.3623  0.2582 -0.2996
    8MOL      H 1774   1.883   0.669   0.296  0.3952  0.9391  0.1534
    8MOL      H 1775   1.733   0.719   0.230  0.2402 -1.3820  0.1552
    8MOL      H 1776   1.592   0.819  -0.193 -0.7645  4.4934  0.5895
    8MOL      H 1777   1.424   0.865  -0.219 -0.0008  1.5117  1.5194
    8MOL      H 1778   1.630   0.981   0.302 -1.1464 -0.5408  0.3130
    8MOL      H 1779   1.649   0.850   0.420 -0.4637  0.2152 -1.1485
    8MOL      H 1780   1.526   0.607  -0.086  0.2198  1.5375  0.7402
    8MOL      H 1781   1.491   0.614  -0.261  1.0185 -0.3623  0.6925
    8MOL      H 1782   1.859   0.547   0.099  1.1466  0.0336  0.5748
    8MOL      H 1783   1.809   0.685   0.009  0.2718 -0.5653 -1.1240
    8MOL      H 1784   2.630   0.553   0.015 -0.8590 -1.3283 -0.4418
    8MOL      H 1785   0.758   0.553  -0.048 -2.9645  0.4886  0.7709
    8MOL      H 1786   1.551   1.014   0.545  0.6373 -0.4566 -0.5648
    8MOL      H 1787   1.706   1.003   0.616  0.8000  0.2951 -0.7005
    8MOL      H 1788   2.436   0.796  -0.369  1.6162  0.4061 -0.1957
    8MOL      H 1789   0.640   0.854  -0.436 -1.1041  0.3382  1.0550
    8MOL      H 1790   2.042   0.638  -0.060 -2.1893 -3.3380  0.0011
    8MOL      H 1791   2.054   0.768   0.060  1.8079 -1.3031  2.2845
    8MOL      H 1792   1.280   0.642  -0.044  1.7017 -1.0763  1.0364
    8MOL      H 1793   1.308   0.505  -0.151 -1.7061  0.0532 -0.4143
    8MOL      H 1794   1.777   1.196   0.467 -0.1419 -3.0103 -0.5913
    8MOL      H 1795   1.617   1.214   0.408 -0.4312  1.5260  0.5135
    8MOL      H 1796   1.253   0.657  -0.350 -0.6500  1.2956 -0.7083
    8MOL      H 1797   1.192   0.782  -0.242  2.2311 -0.0033 -0.0336
    8MOL      H 1798   1.675   1.239   0.713 -0.9504  0.6750  1.8812
    8MOL      H 1799   1.686   1.373   0.596 -1.7965  0.4125 -1.8010
    8MOL      H 1800   2.112   0.612   0.233  0.5737  1.1843 -0.5470
    8MOL      H 1801   2.070   0.475   0.142  0.0312 -0.3354 -2.4411
    8MOL      H 1802   1.007   0.638  -0.172 -0.5679  1.3216 -0.5900
    8MOL      H 1803   1.098   0.489  -0.230  1.6818  1.5497  0.6806
    8MOL      H 1804   2.252   0.509  -0.027  1.2153 -0.4829  0.5181
    8MOL      H 1805   2.309   0.658   0.053  1.3045  0.0692 -2.0631
    8MOL      H 1806   1.440   1.278   0.525  3.0169 -1.2149 -0.6958
    8MOL      H 1807   1.447   1.209   0.682 -0.7027  0.6927  0.6127
    8MOL      H 1808   1.458   1.425   0.800  0.0821 -1.5137 -0.0680
    8MOL      H 1809   1.537   1.503   0.671 -0.5065 -0.7583 -1.6378
    8MOL      H 1810   0.902   0.556  -0.399  0.5979 -0.6625  1.5311
    8MOL      H 1811   1.055   0.603  -0.473 -1.1960 -0.6159 -0.7975
    8MOL      H 1812   0.969   0.721  -0.392  1.0512  0.5268 -0.8562
    8MOL      H 1813   2.462   0.520   0.152 -0.0458 -0.7260  3.5020
    8MOL      H 1814   2.334   0.471   0.262  2.5674 -0.6215  0.6492
    8MOL      H 1815   1.237   1.424   0.679  1.9794 -1.3291 -0.7404
    8MOL      H 1816   1.305   1.570   0.736 -0.0422  0.2183  1.3159
    8MOL      H 1817   2.255   0.305   0.092  0.7754  2.0014 -1.1346
    8MOL      H 1818   2.402   0.326   0.003  0.0637 -0.8488 -0.3615
    8MOL      H 1819   1.415   1.615   0.518 -0.3499 -0.6294  3.0395
    8MOL      H 1820   1.330   1.485   0.434 -0.9843  1.1609 -0.7616
    8MOL      H 1821   2.394   0.227   0.297 -2.5104  0.5362 -0.4802
    8MOL      H 1822   2.386   0.125   0.169  0.6631  1.0607 -0.2990
    8MOL      H 1823   1.191   1.728   0.551 -0.1930  0.9793  0.4353
    8MOL      H 1824   1.186   1.659   0.385  1.0718 -1.7431 -0.5629
    8MOL      H 1825   1.099   1.578   0.499 -0.6346  1.4412 -1.3396
    8MOL      H 1826   2.627   0.215   0.095 -1.8064  0.5007 -0.4999
    8MOL      H 1827   2.619   0.322   0.232  0.9562  0.0492 -0.1171
    8MOL      H 1828   2.712   0.164   0.364  1.4487  0.0434 -1.6217
    8MOL      H 1829   2.557   0.078   0.365  2.0642  2.0368  3.0988
    8MOL      H 1830   2.612  -0.066   0.194  0.3858 -1.0859  2.1605
    8MOL      H 1831   2.746   0.030   0.128 -1.0319 -0.4395 -1.1465
    8MOL      H 1832   2.896  -0.052   0.286  0.6151  0.0133 -0.1583
    8MOL      H 1833   2.757  -0.083   0.408 -0.0372 -0.8311 -0.6672
    8MOL      H 1834   2.798  -0.194   0.281  2.3501  0.2899 -0.8769
    8MOL      H 1835   2.363   1.323   0.333  2.0682  1.9988  0.6486
    8MOL      H 1836   2.494   1.271   0.249 -0.3195 -1.6803 -1.4963
    8MOL      H 1837   0.838   1.300   0.170 -1.0524  2.4773 -0.7970
    8MOL      H 1838   0.972   1.377   0.247  1.9734 -0.9925  0.2716
    8MOL      H 1839   2.403   1.436   0.044 -0.7111  0.0549 -0.7592
    8MOL      H 1840   2.311   1.506   0.183  0.1164 -0.1986 -0.8931
    8MOL      H 1841   2.465   1.646   0.174 -2.1992 -0.2610 -0.9917
    8MOL      H 1842   2.508   1.547   0.309  1.8491 -0.5296  0.0509
    8MOL      H 1843   2.646   1.546   0.035  0.5088  0.7276  0.8193
    8MOL      H 1844   2.715   1.613   0.180 -0.8177  1.2732 -0.9887
    8MOL      H 1845   2.696   1.368   0.279  0.7984 -0.2422 -0.0781
    8MOL      H 1846   2.659   1.324   0.111  1.6704 -0.8201  0.1149
    8MOL      H 1847   2.893   1.422   0.040  0.0218 -3.1034 -2.1574
    8MOL      H 1848   2.913   1.468   0.207  1.4145 -1.0105 -0.5243
    8MOL      H 1849   3.035   1.269   0.191 -0.3791 -1.3038  1.1881
    8MOL      H 1850   2.897   1.245   0.285  1.4187 -1.4857  0.3789
    8MOL      H 1851   2.941   1.045   0.123  0.2726 -0.6583 -0.9758
    8MOL      H 1852   2.787   1.122   0.117 -0.5396  0.9015 -2.0505
    8MOL      H 1853   2.828   1.218  -0.110  1.0282  1.9302 -0.0093
    8MOL      H 1854   2.997   1.211  -0.087  0.2150 -1.2000 -0.9975
    8MOL      H 1855   2.987   0.958  -0.115  0.9316  1.0522 -1.6810
    8MOL      H 1856   2.818   0.956  -0.125 -1.5729  0.2730 -2.7988
    8MOL      H 1857   2.899   1.158  -0.323  3.5014  0.9268 -1.1327
    8MOL      H 1858   3.019   1.038  -0.316  0.0860  2.0402  1.3338
    8MOL      H 1859   2.853   0.988  -0.353  1.4612  0.5004 -1.3389
    8MOL      H 1860   1.015   1.499   0.032 -1.0935  1.2179 -1.0604
    8MOL      H 1861   0.876   1.424  -0.040 -1.5726 -0.3871  0.6525
    8MOL      H 1862   0.721   1.524   0.159 -0.3155 -0.4289 -1.5383
    8MOL      H 1863   0.868   1.611   0.203  2.1141 -1.8577 -0.7334
    8MOL      H 1864   0.872   1.743  -0.004 -1.0245  1.7511  0.1745
    8MOL      H 1865   0.737   1.664  -0.069  1.8492  0.5625 -1.8651
    8MOL      H 1866   0.651   1.862   0.015  1.0849  1.8959  1.4749
    8MOL      H 1867   0.590   1.760   0.136  0.0677  0.5580  1.8241
    8MOL      H 1868   0.670   1.953   0.246  0.9187  1.5610  0.0922
    8MOL      H 1869   0.764   1.818   0.299 -0.8273 -1.2693 -0.5274
    8MOL      H 1870   0.957   1.867   0.173 -0.1322  0.3660  2.0471
    8MOL      H 1871   0.897   1.993   0.075  0.9216  2.4948  1.2842
    8MOL      H 1872   1.020   2.088   0.232 -0.4144  0.0786 -0.1077
    8MOL      H 1873   0.856   2.130   0.272  0.3042 -0.7091 -2.3139
    8MOL      H 1874   0.864   2.009   0.483 -0.7479 -0.6084 -1.0341
    8MOL      H 1875   0.971   1.889   0.423  1.3162  0.1941  0.7536
    8MOL      H 1876   1.159   2.036   0.456 -0.4330 -0.0229 -0.0868
    8MOL      H 1877   1.051   2.184   0.469 -1.9801  0.9744  2.1162
    8MOL      H 1878   0.975   2.098   0.686 -0.2453 -1.7751  2.2491
    8MOL      H 1879   1.104   1.963   0.658  0.7313  0.6550  0.4329
    8MOL      H 1880   1.146   2.119   0.695  0.3938 -1.1696  0.3257
    9MOL      C 1881   1.346   2.949   0.783  0.4253  0.0907 -0.4197
    9MOL      C 1882   1.480   2.943   0.748 -0.3207  0.2484 -0.7647
    9MOL      C 1883   1.249   2.944   0.678 -0.3160  0.3559 -0.2697
    9MOL      C 1884   1.524   2.940   0.610 -0.1029  0.5474 -0.2724
    9MOL      C 1885   1.116   2.954   0.688  0.4426 -0.2333 -0.1657
    9MOL      C 1886   1.653   2.947   0.556  0.3930  0.0676 -0.8435
    9MOL      C 1887   1.854   2.954   0.434 -0.1492 -0.8595  0.2240
    9MOL      C 1888   0.879   2.962   0.676 -0.2570 -0.0922 -0.0641
    9MOL      C 1889   1.968   2.958   0.370 -0.0120 -0.7312  0.1351
    9MOL      C 1890   0.743   2.964   0.680 -0.2921 -0.2704 -0.4682
    9MOL      C 1891   1.290   2.924   0.542  0.5951  0.1115 -0.3076
    9MOL      C 1892   1.430   2.924   0.506 -0.2060  0.1478 -0.5778
    9MOL      C 1893   1.068   2.956   0.563  0.0065 -0.2096 -0.1200
    9MOL      C 1894   1.637   2.930   0.423  0.1197 -0.0047 -1.5071
    9MOL      C 1895   0.934   2.964   0.557 -0.5123  0.5087  0.0127
    9MOL      C 1896   1.749   2.939   0.357  0.0387 -0.3012 -0.3589
    9MOL      C 1897   0.690   2.978   0.550 -0.4570 -0.5385  0.4117
    9MOL      C 1898   1.953   2.958   0.239 -0.2369 -0.6056 -0.4927
    9MOL      C 1899   0.552   2.988   0.527  0.2304 -0.0753  0.2489
    9MOL      C 1900   2.053   2.987   0.154 -0.6825  0.4741  0.2158
    9MOL      C 1901   1.163   3.013   0.339 -0.5027 -0.2521  0.1960
    9MOL      C 1902   1.467   2.822   0.278 -0.3377 -0.3485 -0.3761
    9MOL      C 1903   0.594   3.272   0.368 -0.3246 -0.1885 -0.6434
    9MOL      C 1904   2.186   2.886  -0.115 -0.1609 -0.1238  0.1484
    9MOL      C 1905   0.497   3.025   0.399  0.7956  0.6619  0.2015
    9MOL      C 1906   2.030   3.043   0.016 -0.2420  0.0756  0.3678
    9MOL      C 1907   1.504   2.672   0.297  0.3756 -0.6618  0.8021
    9MOL      C 1908   1.125   3.165   0.349 -0.6547 -0.4847  0.9338
    9MOL      C 1909   2.100   3.000  -0.106  0.1153  0.1472 -0.6114
    9MOL      C 1910   0.512   3.155   0.328  0.6047 -0.1814  0.0120
    9MOL      C 1911   1.206   3.259   0.455  0.3172  0.3761 -0.2778
    9MOL      C 1912   0.413   2.934   0.328 -0.6597  0.3215 -0.4846
    9MOL      C 1913   1.947   3.162  -0.012  0.7286 -0.7120 -0.5834
    9MOL      C 1914   1.126   3.230   0.205 -0.1592  0.3533  0.1695
    9MOL      C 1915   1.414   2.586   0.200  0.2874 -0.2005 -0.1802
    9MOL      C 1916   0.428   3.135   0.214  0.2836  0.8671 -0.2124
    9MOL      C 1917   2.079   3.111  -0.198  0.5694  0.0991  0.9024
    9MOL      C 1918   0.373   3.006   0.204 -0.1520 -0.2839 -0.5570
    9MOL      C 1919   1.140   3.393   0.497 -0.4434  0.6432  0.1803
    9MOL      C 1920   1.988   3.202  -0.144  0.2393 -0.4083 -0.0829
    9MOL      C 1921   1.455   2.436   0.215 -1.0061 -0.0143  0.3195
    9MOL      C 1922   1.024   3.167   0.111 -0.1303  1.2886  0.6710
    9MOL      C 1923   0.402   3.238   0.117  0.8860  0.3126  0.3790
    9MOL      C 1924   2.159   3.156  -0.304 -0.2934 -0.1902 -0.3866
    9MOL      C 1925   0.989   3.392   0.530 -0.1074 -0.1018  1.0112
    9MOL      C 1926   0.289   2.970   0.100  0.0439 -0.7288 -0.1527
    9MOL      C 1927   1.964   3.330  -0.203  0.6995 -0.3668  0.0649
    9MOL      C 1928   1.015   3.232  -0.033 -0.5990 -0.5882  0.1394
    9MOL      C 1929   1.408   2.348   0.097  0.3810 -0.1233  0.3979
    9MOL      C 1930   0.315   3.200   0.012  0.4211 -0.1832 -0.3729
    9MOL      C 1931   2.144   3.283  -0.362  0.1304 -0.4818 -0.7146
    9MOL      C 1932   0.932   3.518   0.590  0.3235  0.0196  0.6319
    9MOL      C 1933   0.256   3.071   0.006 -0.3469  0.5853 -0.2548
    9MOL      C 1934   2.044   3.371  -0.313 -0.3465 -0.3673 -0.4017
    9MOL      C 1935   1.256   2.350   0.078  0.7276 -0.9778  0.0066
    9MOL      C 1936   0.967   3.646   0.505 -0.2064  0.1852  0.3813
    9MOL      C 1937   0.942   3.143  -0.136  0.2707  0.3639 -0.2375
    9MOL      C 1938   1.213   2.291  -0.057 -0.6384 -0.3615  0.6561
    9MOL      C 1939   0.902   3.211  -0.267  0.1314 -0.0137 -0.5534
    9MOL      C 1940   0.916   3.774   0.573  0.0487 -0.0736 -0.1699
    9MOL      C 1941   0.941   3.903   0.483  0.0169  0.7362 -0.2361
    9MOL      C 1942   1.057   2.287  -0.080  0.6861  0.4049 -0.1475
    9MOL      C 1943   0.809   3.127  -0.354  0.5457 -0.4828  0.1600
    9MOL      C 1944   1.090   3.944   0.501  0.4850  0.3887 -0.2939
    9MOL      C 1945   0.797   3.201  -0.495  0.5859  0.3577 -0.0781
    9MOL      C 1946   1.151   4.071   0.426 -0.2583 -0.9035 -0.1521
    9MOL      C 1947   0.691   3.143  -0.590  0.4232  0.1247 -0.1493
    9MOL      C 1948   1.085   4.203   0.480 -0.1613  0.1003 -0.0368
    9MOL      C 1949   0.548   3.162  -0.530 -0.3857 -0.0386  0.1523
    9MOL      C 1950   0.435   3.115  -0.621  0.4741  0.0734  0.0147
    9MOL      C 1951   0.289   3.133  -0.580  0.3166  0.3879 -0.2056
    9MOL      C 1952   0.236   3.008  -0.513 -0.0420  0.1389 -0.0239
    9MOL      N 1953   1.318   2.970   0.907  0.6006 -0.4107 -0.2411
    9MOL      N 1954   1.562   2.960   0.847 -0.1252 -0.1372 -0.0821
    9MOL      S 1955   0.996   2.964   0.813  0.0909 -0.0970  0.1279
    9MOL      S 1956   1.815   2.966   0.607  0.3890 -0.1705  0.4265
    9MOL      C 1957   0.670   2.970   0.814 -0.0463  0.5769 -0.7917
    9MOL      C 1958   2.101   2.980   0.446 -0.6196 -0.1171 -0.7351
    9MOL      N 1959   1.173   2.943   0.468  0.2498  0.2088 -0.1491
    9MOL      N 1960   1.500   2.921   0.384  0.2142  0.2068  0.7835
    9MOL      C 1961   0.593   3.316   0.505  0.5168  0.3642  0.2106
    9MOL      C 1962   2.157   2.774  -0.197  0.6347 -0.0914  0.0566
    9MOL      S 1963   0.821   2.980   0.429 -0.4055  0.0430  0.2580
    9MOL      S 1964   1.787   2.942   0.193 -0.2790 -0.1790 -0.3334
    9MOL      C 1965   0.682   3.344   0.277  0.2553  0.1291 -0.3952
    9MOL      C 1966   2.305   2.860  -0.043 -1.0367 -0.0691 -0.4597
    9MOL      O 1967   0.374   2.822   0.358 -0.0247 -0.1390  0.2935
    9MOL      O 1968   1.871   3.210   0.065  0.0850 -0.1406 -0.6347
    9MOL      F 1969   0.275   3.301  -0.078 -0.3426  0.4010  0.2169
    9MOL      F 1970   2.225   3.332  -0.459 -0.0732  0.1970  0.2718
    9MOL      F 1971   0.170   3.043  -0.090 -0.0967 -0.2086 -0.0529
    9MOL      F 1972   2.034   3.505  -0.347 -0.5404  0.0587  0.0794
    9MOL      C 1973   0.636   2.828   0.878  0.3483  0.2959  0.1381
    9MOL      C 1974   0.619   2.847   1.032  0.3404 -0.0260  0.2947
    9MOL      C 1975   0.573   2.711   1.099  0.0758 -0.3154 -0.2333
    9MOL      C 1976   0.509   2.726   1.237 -0.4157 -0.3822  0.0233
    9MOL      C 1977   0.452   2.599   1.291 -0.6917 -0.6207 -0.3074
    9MOL      C 1978   0.413   2.609   1.438 -0.3167 -0.1793 -0.1280
    9MOL      C 1979   0.284   2.691   1.465  0.1032  0.1350  0.0785
    9MOL      C 1980   0.162   2.656   1.381 -0.0148 -0.1764  0.6566
    9MOL      C 1981   0.043   2.741   1.432  0.2173 -0.6633  0.3258
    9MOL      C 1982  -0.090   2.715   1.347  0.1737 -0.1678  0.1711
    9MOL      C 1983   2.135   3.127   0.468  0.1847  0.3205 -0.5214
    9MOL      C 1984   2.259   3.170   0.557  0.0283  0.2019  0.6027
    9MOL      C 1985   2.241   3.142   0.706  0.6094  0.0846 -0.3487
    9MOL      C 1986   2.100   3.175   0.772 -0.5899 -0.4197  0.4540
    9MOL      C 1987   2.112   3.156   0.921 -0.3385 -0.3318 -0.1492
    9MOL      C 1988   1.981   3.120   0.995  0.0228  0.6353  0.1599
    9MOL      C 1989   1.984   3.135   1.150 -0.0963 -0.9166 -0.0588
    9MOL      C 1990   2.032   3.011   1.227  0.0855 -0.1876  0.1678
    9MOL      C 1991   2.054   3.036   1.380  0.2366  0.4689  0.0212
    9MOL      C 1992   1.929   3.051   1.466  0.4681 -0.7812  0.6423
    9MOL      N 1993   0.589   3.343   0.618 -0.1173 -0.3687  0.1800
    9MOL      N 1994   2.138   2.682  -0.263 -0.1342 -0.6586 -0.5950
    9MOL      N 1995   0.748   3.399   0.203 -0.4887  0.3152 -0.3739
    9MOL      N 1996   2.400   2.833   0.015  0.2903 -0.2322  0.0396
    9MOL      S 1997   1.464   3.002   0.984  0.3625  0.0432 -0.0069
    9MOL      H 1998   0.477   2.964   0.602  0.9591 -0.5688  0.8326
    9MOL      H 1999   2.151   3.004   0.197 -1.2132  0.4211  1.4536
    9MOL      H 2000   1.264   3.009   0.295  0.0170 -1.0354  1.3988
    9MOL      H 2001   1.092   2.957   0.277  0.4412 -2.0393  0.6832
    9MOL      H 2002   1.506   2.855   0.181  0.0792  2.0819  0.5924
    9MOL      H 2003   1.358   2.828   0.263 -0.4099 -1.0134 -0.1328
    9MOL      H 2004   1.489   2.640   0.401  0.8058  1.2747  1.4813
    9MOL      H 2005   1.611   2.664   0.276  0.6381  2.0211  0.8943
    9MOL      H 2006   1.020   3.162   0.380 -1.3092 -1.1704 -1.2296
    9MOL      H 2007   1.212   3.205   0.551 -0.2556 -0.3807 -0.6612
    9MOL      H 2008   1.305   3.271   0.410  0.7108  1.8665  0.9495
    9MOL      H 2009   1.109   3.339   0.207 -0.4154  0.2979  1.4442
    9MOL      H 2010   1.228   3.223   0.166 -0.9187 -0.2621 -1.7463
    9MOL      H 2011   1.437   2.622   0.099 -1.3132 -0.9690 -0.8231
    9MOL      H 2012   1.307   2.598   0.219 -0.1046  1.3143 -3.0552
    9MOL      H 2013   1.209   3.444   0.565  1.7208  0.7974 -2.0512
    9MOL      H 2014   1.144   3.456   0.407  1.8884  0.1478 -0.1047
    9MOL      H 2015   1.402   2.408   0.307 -0.5214 -0.0831  0.5819
    9MOL      H 2016   1.564   2.430   0.225 -0.8929  0.4242 -0.6499
    9MOL      H 2017   1.039   3.059   0.099 -2.2113  1.2174 -1.6517
    9MOL      H 2018   0.922   3.189   0.147 -0.9472  0.8953 -1.3500
    9MOL      H 2019   0.448   3.336   0.124  0.0136  0.9472 -2.1173
    9MOL      H 2020   2.227   3.087  -0.353  0.0115 -1.2390  1.4427
    9MOL      H 2021   0.936   3.365   0.438  1.3811 -0.6054  0.2911
    9MOL      H 2022   0.972   3.308   0.599  0.0881 -0.5616  0.5079
    9MOL      H 2023   0.238   2.874   0.093  0.7769 -1.2907  1.8190
    9MOL      H 2024   1.896   3.400  -0.157  0.1507 -0.8226 -0.0421
    9MOL      H 2025   0.958   3.324  -0.019  1.9191  1.0755 -0.2457
    9MOL      H 2026   1.114   3.265  -0.068 -1.9927  0.7832 -2.7197
    9MOL      H 2027   1.452   2.248   0.103 -0.8356 -0.6397  0.8769
    9MOL      H 2028   1.440   2.405   0.009 -1.5827  2.1932  1.1073
    9MOL      H 2029   0.825   3.509   0.607 -0.3494  1.3443 -2.5245
    9MOL      H 2030   0.983   3.517   0.687  0.3471  0.0015  0.6193
    9MOL      H 2031   1.215   2.451   0.074 -0.1875 -1.2635  1.8756
    9MOL      H 2032   1.203   2.294   0.156  0.0006  0.9791  0.9445
    9MOL      H 2033   1.076   3.648   0.502 -0.1509 -1.2812  0.7738
    9MOL      H 2034   0.930   3.631   0.402  1.2761 -0.9127 -0.0097
    9MOL      H 2035   1.005   3.057  -0.165 -0.0175 -0.0056  0.2312
    9MOL      H 2036   0.853   3.094  -0.095  0.2528  0.7311  0.1704
    9MOL      H 2037   1.245   2.186  -0.069  0.6138  0.0206  0.5705
    9MOL      H 2038   1.268   2.352  -0.130 -0.8281 -0.5542  0.3515
    9MOL      H 2039   0.853   3.303  -0.231  0.6301 -0.7278  2.0424
    9MOL      H 2040   0.984   3.252  -0.326  1.5099 -2.8840 -0.6980
    9MOL      H 2041   0.809   3.758   0.590  0.2004 -1.4792 -0.4758
    9MOL      H 2042   0.958   3.794   0.673 -0.5282  0.8288 -0.0978
    9MOL      H 2043   0.911   3.900   0.377  1.4092  0.1040 -0.6277
    9MOL      H 2044   0.882   3.987   0.521 -0.4022 -0.0563  0.9092
    9MOL      H 2045   1.005   2.381  -0.057 -1.2768 -0.3679 -1.2887
    9MOL      H 2046   1.009   2.208  -0.021 -0.2391  0.3603 -0.9542
    9MOL      H 2047   1.046   2.267  -0.187 -2.5958  0.4610  0.1335
    9MOL      H 2048   0.863   3.032  -0.355 -0.0687 -0.8361  1.2446
    9MOL      H 2049   0.712   3.122  -0.305 -0.2972 -1.5596 -1.5751
    9MOL      H 2050   1.093   3.966   0.609 -0.2482  0.6264 -0.3198
    9MOL      H 2051   1.160   3.864   0.473  0.9566  1.2316 -1.5620
    9MOL      H 2052   0.782   3.309  -0.482 -0.0044  0.2555  0.0824
    9MOL      H 2053   0.894   3.193  -0.545 -0.5927  0.5197 -2.4548
    9MOL      H 2054   1.259   4.079   0.444 -0.6199  2.3203  0.9750
    9MOL      H 2055   1.136   4.055   0.319 -1.7030  2.6573 -0.5564
    9MOL      H 2056   0.696   3.195  -0.687  3.9701  2.4651  1.2003
    9MOL      H 2057   0.708   3.037  -0.610 -0.4993 -0.0912  0.1877
    9MOL      H 2058   1.143   4.293   0.454  0.0124  0.2033  0.6680
    9MOL      H 2059   0.981   4.212   0.447  0.6892 -0.5502 -2.9830
    9MOL      H 2060   1.084   4.198   0.590  1.9640  2.9194  0.1669
    9MOL      H 2061   0.541   3.091  -0.447 -0.9856 -0.3088 -0.1278
    9MOL      H 2062   0.529   3.268  -0.509  2.5704  0.9456 -1.8365
    9MOL      H 2063   0.441   3.169  -0.716 -4.1554  2.4916  0.9431
    9MOL      H 2064   0.454   3.014  -0.659 -0.0254 -0.1876  0.4490
    9MOL      H 2065   0.280   3.221  -0.515  0.2161  0.4703 -0.3329
    9MOL      H 2066   0.226   3.148  -0.669  0.7606  1.4671 -0.3452
    9MOL      H 2067   0.281   2.988  -0.415  3.7089  1.6806 -1.3349
    9MOL      H 2068   0.127   3.008  -0.522 -0.0828 -0.7527  0.4392
    9MOL      H 2069   0.263   2.925  -0.580 -0.0123  1.5332 -1.7819
    9MOL      H 2070   0.731   3.026   0.886 -2.2004  1.0000  0.7554
    9MOL      H 2071   0.572   3.019   0.807 -0.8318 -1.1475 -2.2162
    9MOL      H 2072   2.089   2.927   0.542  0.5377 -0.0884 -0.5743
    9MOL      H 2073   2.182   2.929   0.393 -1.4162 -0.6056 -1.5036
    9MOL      H 2074   0.550   2.784   0.828  0.3927  0.0603  0.2708
    9MOL      H 2075   0.721   2.761   0.860 -1.3988 -2.1889  0.9249
    9MOL      H 2076   0.716   2.879   1.070  0.9829 -1.0683 -0.4440
    9MOL      H 2077   0.537   2.919   1.044  0.3368 -0.0532  0.4382
    9MOL      H 2078   0.508   2.660   1.027 -0.7786 -1.7634  1.5113
    9MOL      H 2079   0.660   2.644   1.101 -0.2560 -0.8082 -1.9532
    9MOL      H 2080   0.581   2.770   1.307  0.2391 -0.7419 -0.4239
    9MOL      H 2081   0.428   2.799   1.220 -0.8566 -1.4710 -3.0000
    9MOL      H 2082   0.364   2.558   1.239 -1.7298  0.9451  0.1832
    9MOL      H 2083   0.537   2.530   1.282 -0.1912  0.0148 -0.5090
    9MOL      H 2084   0.409   2.507   1.479 -0.2035  0.4921  1.5775
    9MOL      H 2085   0.495   2.660   1.490 -1.6117  2.2374 -0.3765
    9MOL      H 2086   0.249   2.677   1.568  0.4994 -0.1257  0.1806
    9MOL      H 2087   0.312   2.797   1.457 -0.0319  0.1094 -0.8382
    9MOL      H 2088   0.174   2.682   1.275  0.5590  1.7950  1.1740
    9MOL      H 2089   0.125   2.556   1.403 -0.7461 -0.5663 -2.0940
    9MOL      H 2090   0.035   2.733   1.541 -1.2520 -1.6927  0.1589
    9MOL      H 2091   0.076   2.845   1.423 -2.5446  0.3926  1.6885
    9MOL      H 2092  -0.168   2.777   1.393  1.1172  1.1973 -0.0483
    9MOL      H 2093  -0.076   2.752   1.245 -3.1346  0.9325  0.0513
    9MOL      H 2094  -0.129   2.612   1.348  0.5630 -0.3172  0.1855
    9MOL      H 2095   2.152   3.171   0.369  2.2422  0.5778 -0.0782
    9MOL      H 2096   2.043   3.177   0.503 -0.9415 -0.4584 -2.3197
    9MOL      H 2097   2.352   3.125   0.519 -0.4153 -0.8002  0.6830
    9MOL      H 2098   2.271   3.279   0.548  0.7189  0.1383  0.7024
    9MOL      H 2099   2.275   3.041   0.729 -0.8750  0.0211  1.7718
    9MOL      H 2100   2.321   3.200   0.754  1.4052 -1.4352  0.1849
    9MOL      H 2101   2.069   3.278   0.755  1.6095  1.0196  4.5077
    9MOL      H 2102   2.023   3.107   0.733  0.2556 -0.1611 -1.7340
    9MOL      H 2103   2.197   3.094   0.950  0.0337 -0.2701 -1.1035
    9MOL      H 2104   2.139   3.256   0.957 -1.3332  0.4610 -1.5701
    9MOL      H 2105   1.904   3.185   0.951 -0.2729  1.2572  1.5806
    9MOL      H 2106   1.954   3.017   0.968 -4.0774  1.4369  0.8350
    9MOL      H 2107   2.053   3.219   1.163 -0.5542 -0.6672  0.7786
    9MOL      H 2108   1.889   3.175   1.187 -0.7619 -1.3714 -1.2198
    9MOL      H 2109   1.959   2.932   1.206  1.1089 -0.6776 -1.6755
    9MOL      H 2110   2.126   2.977   1.181 -0.4582 -1.9609  0.3018
    9MOL      H 2111   2.115   2.956   1.424  0.2166  0.0858 -0.6481
    9MOL      H 2112   2.114   3.127   1.398  1.4233 -0.0473 -1.2504
    9MOL      H 2113   1.931   3.132   1.541  0.6159 -1.0530  0.9345
    9MOL      H 2114   1.853   3.060   1.388  0.6628 -2.7066  0.2080
    9MOL      H 2115   1.906   2.954   1.510  0.6922 -0.8590  0.5867
   10MOL      C 2116   2.159   2.342   1.545 -0.0621  0.1721  0.2392
   10MOL      C 2117   2.242   2.312   1.434  0.1760  0.0656  0.1277
   10MOL      C 2118   2.227   2.386   1.662  0.0130  0.0548  0.4682
   10MOL      C 2119   2.383   2.319   1.446 -0.8401  0.7497  0.6233
   10MOL      C 2120   2.170   2.422   1.781 -0.0071  0.5954  0.3053
   10MOL      C 2121   2.483   2.285   1.355  0.4452  0.3160  0.2412
   10MOL      C 2122   2.676   2.175   1.246 -0.1662  0.1926  0.6056
   10MOL      C 2123   2.107   2.497   2.000  0.0483 -0.4850  0.3580
   10MOL      C 2124   2.772   2.106   1.186 -0.9682 -0.8763 -0.4142
   10MOL      C 2125   2.076   2.551   2.115 -0.7981  0.4614  0.7295
   10MOL      C 2126   2.368   2.390   1.676 -0.3354 -0.0171  0.8438
   10MOL      C 2127   2.442   2.349   1.569 -0.4705 -0.3579  0.8802
   10MOL      C 2128   2.268   2.440   1.864 -0.2696 -0.5554  0.0051
   10MOL      C 2129   2.594   2.284   1.424 -0.5508 -0.2325 -0.4073
   10MOL      C 2130   2.235   2.479   1.985  0.3588 -0.0685 -0.2563
   10MOL      C 2131   2.702   2.229   1.360 -0.0010 -0.5943  0.4018
   10MOL      C 2132   2.180   2.565   2.197  0.4161 -0.1408 -0.6631
   10MOL      C 2133   2.889   2.112   1.259 -0.3486  0.9293  0.1633
   10MOL      C 2134   2.175   2.610   2.328 -0.0565  0.1758  0.5248
   10MOL      C 2135   3.003   2.050   1.222 -0.1360  0.3337 -0.5976
   10MOL      C 2136   2.491   2.344   1.886  0.1032  0.1612  0.0397
   10MOL      C 2137   2.686   2.431   1.600  0.4096 -0.7397  0.2002
   10MOL      C 2138   2.296   2.364   2.481 -0.6250  0.0463 -0.1138
   10MOL      C 2139   3.100   1.785   1.342  0.3590  0.0972  0.0175
   10MOL      C 2140   2.293   2.614   2.414 -0.0394 -0.0246 -0.1012
   10MOL      C 2141   3.118   2.043   1.313 -0.0694  0.5117 -0.9859
   10MOL      C 2142   2.795   2.368   1.686  0.1337 -0.0670  0.5017
   10MOL      C 2143   2.452   2.219   1.972  0.8081  0.0688 -0.3231
   10MOL      C 2144   3.169   1.915   1.352  0.0206 -1.1542  0.0330
   10MOL      C 2145   2.353   2.501   2.474 -0.0549  0.2390 -0.2247
   10MOL      C 2146   2.429   2.092   1.882  0.2993  0.1080 -0.1699
   10MOL      C 2147   2.362   2.736   2.446 -0.6668 -0.6668  0.0290
   10MOL      C 2148   3.198   2.158   1.372  0.0003  0.1558  0.3038
   10MOL      C 2149   2.551   2.211   2.086  0.5621 -0.9377  0.0355
   10MOL      C 2150   2.932   2.433   1.659 -0.9341  0.7305 -0.3637
   10MOL      C 2151   2.471   2.557   2.544  0.1369  0.5251 -0.0286
   10MOL      C 2152   3.275   1.948   1.449 -0.3319 -0.1456 -0.1779
   10MOL      C 2153   2.476   2.696   2.527 -0.1600 -0.1731  0.5738
   10MOL      C 2154   2.358   1.970   1.945  0.0386 -0.1788  0.2696
   10MOL      C 2155   3.295   2.088   1.461  0.2429 -0.4588  0.4423
   10MOL      C 2156   3.035   2.381   1.760  0.4959 -0.0059 -0.4086
   10MOL      C 2157   2.698   2.150   2.058 -0.1851 -0.8224 -0.0167
   10MOL      C 2158   2.557   2.493   2.633 -0.0113  0.0170  0.3040
   10MOL      C 2159   3.362   1.863   1.523  0.2534 -0.2894 -0.0802
   10MOL      C 2160   2.446   1.876   2.020 -0.2459 -0.1221  0.7142
   10MOL      C 2161   2.580   2.775   2.586  0.2778  0.0475 -0.0869
   10MOL      C 2162   3.392   2.146   1.537  0.4011  0.6348 -0.2119
   10MOL      C 2163   2.772   2.113   2.190  0.0177  0.3886 -0.7746
   10MOL      C 2164   3.170   2.453   1.731 -0.0888  0.2545  0.2183
   10MOL      C 2165   2.658   2.565   2.692 -0.0645  0.1185 -0.2231
   10MOL      C 2166   3.462   1.921   1.602  0.4363 -0.6336  0.0241
   10MOL      C 2167   2.359   1.770   2.089 -0.3342 -0.7308  0.4544
   10MOL      C 2168   2.670   2.708   2.672 -0.2997  0.2206 -0.0685
   10MOL      C 2169   3.475   2.063   1.611  0.3109 -0.0444  0.1212
   10MOL      C 2170   3.284   2.395   1.824  0.7020  0.8608  0.1466
   10MOL      C 2171   2.440   1.688   2.191  0.2656  0.3753 -0.4451
   10MOL      C 2172   2.820   2.234   2.270  1.4351 -0.3248 -0.1043
   10MOL      C 2173   3.411   2.477   1.811  0.6349 -0.3193  0.8742
   10MOL      C 2174   2.855   2.210   2.424 -0.1694 -0.2278  0.1568
   10MOL      C 2175   2.499   1.761   2.313 -0.1567  0.1799  0.3074
   10MOL      C 2176   2.536   1.665   2.426  0.5652 -0.2518 -0.7529
   10MOL      C 2177   3.536   2.422   1.886  0.9566  0.0599  0.4034
   10MOL      C 2178   2.926   2.079   2.456 -0.1179  0.9201 -0.3546
   10MOL      C 2179   2.629   1.733   2.537 -0.5930 -0.0915  0.0156
   10MOL      C 2180   2.964   2.051   2.605 -0.4606 -0.0371 -0.6244
   10MOL      C 2181   2.702   1.623   2.623  0.2492 -0.3705  0.2715
   10MOL      C 2182   3.026   2.174   2.685 -0.0865  0.1672  0.3991
   10MOL      C 2183   2.758   1.676   2.751  0.6005  0.3415 -0.0449
   10MOL      C 2184   3.044   2.129   2.838 -0.2107  0.0536  0.0107
   10MOL      C 2185   3.120   2.244   2.911  0.5444  0.1058 -0.0177
   10MOL      C 2186   3.151   2.203   3.060  0.0187  0.4177  0.0777
   10MOL      C 2187   3.020   2.236   3.150 -0.9376  0.1670 -0.0947
   10MOL      N 2188   2.032   2.334   1.530  0.9837  0.2778  0.0329
   10MOL      N 2189   2.174   2.284   1.324 -0.2543  0.2479 -0.4000
   10MOL      S 2190   2.017   2.451   1.864  0.0444 -0.4037 -0.2252
   10MOL      S 2191   2.507   2.193   1.202 -0.0840  0.2811  0.2306
   10MOL      C 2192   1.928   2.592   2.142 -0.7604  0.5334  0.6772
   10MOL      C 2193   2.749   2.036   1.054 -0.6582 -0.4141  0.9884
   10MOL      N 2194   2.395   2.419   1.809 -0.3139 -0.2487 -0.0991
   10MOL      N 2195   2.578   2.335   1.555 -0.2425 -0.0088  0.1116
   10MOL      C 2196   2.364   2.236   2.469 -0.8937 -0.2622 -0.7499
   10MOL      C 2197   3.053   1.738   1.216  0.1401  0.3479  0.2339
   10MOL      S 2198   2.331   2.522   2.112  0.3376 -0.0145 -0.2604
   10MOL      S 2199   2.864   2.189   1.408  0.3740  1.1190  0.2238
   10MOL      C 2200   2.172   2.339   2.549  0.6211  0.2955  0.2309
   10MOL      C 2201   3.062   1.702   1.463 -0.5674 -0.1171  0.1398
   10MOL      O 2202   2.339   2.851   2.411  0.1838  0.3912  0.1131
   10MOL      O 2203   3.198   2.279   1.367  0.6453 -0.0536 -0.3813
   10MOL      F 2204   2.740   2.488   2.771 -0.7261 -0.5633  0.0681
   10MOL      F 2205   3.548   1.843   1.684  0.1569 -0.4649 -0.0323
   10MOL      F 2206   2.760   2.779   2.737  0.1098  0.2758  1.0562
   10MOL      F 2207   3.573   2.114   1.681 -0.0406 -0.0243 -0.4727
   10MOL      C 2208   1.899   2.718   2.068  0.3604  0.2018 -0.4057
   10MOL      C 2209   1.757   2.777   2.079  0.2380  0.0121  0.2611
   10MOL      C 2210   1.635   2.675   2.063 -0.3684  0.7960 -0.2573
   10MOL      C 2211   1.623   2.602   1.927 -0.5727  0.6546  0.0577
   10MOL      C 2212   1.480   2.562   1.883  0.5433 -0.0797 -0.2950
   10MOL      C 2213   1.403   2.473   1.982 -0.1312  1.1110 -0.6828
   10MOL      C 2214   1.248   2.490   1.969 -0.1635 -0.0329  0.0360
   10MOL      C 2215   1.166   2.380   2.049 -0.7010  0.0270 -0.3007
   10MOL      C 2216   1.015   2.388   2.020 -0.0463  0.0019  0.4632
   10MOL      C 2217   0.921   2.298   2.103  0.0199 -0.0903  0.8712
   10MOL      C 2218   2.779   2.127   0.935 -0.5914  0.0577  0.4741
   10MOL      C 2219   2.759   2.047   0.802  0.4248 -0.0066 -0.1441
   10MOL      C 2220   2.734   2.140   0.679 -0.5460  0.2341 -1.0091
   10MOL      C 2221   2.712   2.048   0.559 -0.2620 -0.0311  0.2047
   10MOL      C 2222   2.681   2.140   0.441 -0.1536  0.0568  0.2339
   10MOL      C 2223   2.639   2.045   0.322  0.1408 -1.0311  0.0301
   10MOL      C 2224   2.619   2.128   0.193  0.0698 -0.2772 -0.3129
   10MOL      C 2225   2.587   2.045   0.074  0.3199  0.6233 -0.4446
   10MOL      C 2226   2.565   2.145  -0.050  0.0411 -0.0241 -0.6026
   10MOL      C 2227   2.442   2.245  -0.033 -0.4781 -0.3972  0.5266
   10MOL      N 2228   2.433   2.143   2.456 -0.6259 -0.5552 -0.1430
   10MOL      N 2229   2.996   1.708   1.123 -0.0201  0.5397 -0.0133
   10MOL      N 2230   2.074   2.320   2.608  0.0797 -0.7213 -0.3817
   10MOL      N 2231   3.030   1.653   1.562 -0.3614  0.5447 -0.3832
   10MOL      S 2232   2.013   2.304   1.364 -0.0646  0.3910 -0.2712
   10MOL      H 2233   2.090   2.649   2.385 -1.6282 -2.4750  0.0724
   10MOL      H 2234   3.016   2.017   1.119  2.8225  1.8755 -0.7567
   10MOL      H 2235   2.577   2.309   1.826 -0.1065 -1.6576  0.7510
   10MOL      H 2236   2.539   2.417   1.952 -0.6145  0.8714 -0.2256
   10MOL      H 2237   2.648   2.527   1.637 -1.1341  0.1836 -3.5258
   10MOL      H 2238   2.739   2.459   1.507 -1.4523  1.7459 -0.1537
   10MOL      H 2239   2.804   2.259   1.675 -0.2445  0.2157 -3.1870
   10MOL      H 2240   2.777   2.383   1.793  0.6606  0.6237  0.4966
   10MOL      H 2241   2.353   2.246   2.009  0.7890  3.4159 -2.6312
   10MOL      H 2242   2.377   2.136   1.796  2.2628  1.5763 -0.6273
   10MOL      H 2243   2.524   2.063   1.836  0.7671  2.8810 -1.0584
   10MOL      H 2244   2.575   2.311   2.123  2.7850 -1.2996 -0.3531
   10MOL      H 2245   2.508   2.155   2.170 -0.9274 -2.5865 -1.7724
   10MOL      H 2246   2.929   2.542   1.672  2.2660  0.7097  1.0922
   10MOL      H 2247   2.971   2.401   1.562  0.9311 -1.9985  1.2368
   10MOL      H 2248   2.274   2.009   2.003 -0.2562 -1.1146  0.4843
   10MOL      H 2249   2.316   1.916   1.860  1.7845  0.1054 -0.8024
   10MOL      H 2250   3.057   2.273   1.755  2.6709  0.2971  1.7357
   10MOL      H 2251   3.002   2.394   1.863  0.8515 -0.4248 -0.2378
   10MOL      H 2252   2.697   2.054   2.005 -1.6816 -0.4222 -0.7378
   10MOL      H 2253   2.759   2.219   1.999  1.7739 -0.8949  1.8819
   10MOL      H 2254   2.564   2.385   2.638  0.8269  0.0799  0.4763
   10MOL      H 2255   3.365   1.755   1.518 -1.3761 -0.3551  0.2823
   10MOL      H 2256   2.514   1.831   1.947  1.0894 -0.6380  2.2393
   10MOL      H 2257   2.508   1.930   2.093 -0.7678 -0.6592  1.5606
   10MOL      H 2258   2.583   2.883   2.579  0.2014 -0.1453 -4.2081
   10MOL      H 2259   3.404   2.254   1.540  3.3306  0.2989  1.6992
   10MOL      H 2260   2.699   2.064   2.255  0.7148  0.1500 -0.1610
   10MOL      H 2261   2.852   2.041   2.172 -0.5209 -0.7392  1.2267
   10MOL      H 2262   3.157   2.560   1.751  1.3121  0.8024 -1.6761
   10MOL      H 2263   3.203   2.430   1.629 -0.8874 -1.1740  0.2750
   10MOL      H 2264   2.278   1.821   2.143 -0.2639 -3.2240  3.0471
   10MOL      H 2265   2.337   1.700   2.008  0.9591  0.1285 -0.6534
   10MOL      H 2266   3.312   2.290   1.808  0.1402  0.8364 -0.7076
   10MOL      H 2267   3.240   2.395   1.925 -0.0695 -0.6576 -0.1694
   10MOL      H 2268   2.375   1.607   2.225  2.4964 -0.2869  2.3965
   10MOL      H 2269   2.521   1.631   2.144 -1.1799 -0.4853 -1.9394
   10MOL      H 2270   2.913   2.263   2.219  2.4679 -3.4816 -0.1543
   10MOL      H 2271   2.745   2.314   2.260  2.0314  0.2112 -0.3273
   10MOL      H 2272   3.385   2.576   1.851  1.5385 -0.6888  2.4399
   10MOL      H 2273   3.437   2.484   1.705  3.1865 -1.1303  1.4154
   10MOL      H 2274   2.919   2.285   2.471 -2.0026  1.5898 -0.1886
   10MOL      H 2275   2.766   2.229   2.486  0.7400 -0.5921  1.5902
   10MOL      H 2276   2.582   1.826   2.280  0.3137 -0.6730 -0.1994
   10MOL      H 2277   2.418   1.825   2.349 -1.9794 -0.5071 -2.4313
   10MOL      H 2278   2.443   1.628   2.472  0.9777 -1.0353 -0.5449
   10MOL      H 2279   2.583   1.576   2.382  0.0313 -1.5668  1.2533
   10MOL      H 2280   3.587   2.498   1.946 -0.8996  1.6293  0.0456
   10MOL      H 2281   3.598   2.376   1.808  0.4146 -2.8020  1.5652
   10MOL      H 2282   3.519   2.334   1.950  1.4958  1.0222  1.8892
   10MOL      H 2283   2.877   1.991   2.414 -0.5254  0.1548  1.6640
   10MOL      H 2284   3.016   2.081   2.394 -0.3527 -1.0584 -0.7791
   10MOL      H 2285   2.701   1.793   2.480 -0.9002  0.6342  0.4014
   10MOL      H 2286   2.570   1.800   2.600 -0.6603 -2.0506  2.1038
   10MOL      H 2287   2.873   2.015   2.653 -1.2916 -0.1068 -2.2065
   10MOL      H 2288   3.029   1.962   2.609  0.7144  0.8907  1.5849
   10MOL      H 2289   2.628   1.550   2.655  1.4734 -0.6965  2.4181
   10MOL      H 2290   2.777   1.575   2.559 -0.0161 -1.0172  0.4505
   10MOL      H 2291   3.124   2.202   2.645 -0.4136  0.5436 -0.1572
   10MOL      H 2292   2.959   2.261   2.692 -0.5598 -0.1023 -0.7302
   10MOL      H 2293   2.681   1.695   2.827  0.1425  1.7101 -0.8476
   10MOL      H 2294   2.819   1.594   2.791  0.2279 -0.9461 -2.0357
   10MOL      H 2295   2.830   1.755   2.729 -0.7536  1.7134  0.4011
   10MOL      H 2296   2.953   2.116   2.898  1.0777 -0.9726  1.7982
   10MOL      H 2297   3.106   2.039   2.837 -1.9586 -1.1801 -3.0482
   10MOL      H 2298   3.208   2.262   2.848  0.2979 -1.4680 -0.8424
   10MOL      H 2299   3.060   2.335   2.897 -1.7227 -1.5321 -1.3544
   10MOL      H 2300   3.177   2.098   3.079  0.8024  0.8907  1.7250
   10MOL      H 2301   3.240   2.265   3.080 -1.0672  1.2967  2.4175
   10MOL      H 2302   3.033   2.209   3.255 -0.6033  3.1871  0.7068
   10MOL      H 2303   3.020   2.346   3.142 -0.3107  0.0586 -1.7280
   10MOL      H 2304   2.922   2.210   3.108 -0.4419 -2.6875  0.4292
   10MOL      H 2305   1.858   2.517   2.103 -2.4161  1.2346  2.2825
   10MOL      H 2306   1.911   2.608   2.249 -0.2911 -1.4197  1.0662
   10MOL      H 2307   2.799   1.938   1.051 -0.7507 -0.5182  2.4493
   10MOL      H 2308   2.642   2.012   1.056 -0.8757  0.5908  2.7507
   10MOL      H 2309   1.971   2.792   2.105  0.0125  0.5986 -0.5254
   10MOL      H 2310   1.932   2.706   1.964 -1.6197 -1.1100 -0.8965
   10MOL      H 2311   1.744   2.828   2.175  0.3174 -1.1961  0.9268
   10MOL      H 2312   1.748   2.863   2.012  2.0415 -0.0593 -0.0925
   10MOL      H 2313   1.639   2.606   2.148 -0.5097 -2.3390 -2.6913
   10MOL      H 2314   1.543   2.734   2.073  0.8025  2.4680  0.9707
   10MOL      H 2315   1.658   2.668   1.847  1.8466  0.5659  1.0005
   10MOL      H 2316   1.688   2.515   1.917 -1.1134  0.3526 -0.8955
   10MOL      H 2317   1.417   2.651   1.880  0.9918  0.2455 -0.1371
   10MOL      H 2318   1.484   2.520   1.782 -1.6369  0.5821 -0.6842
   10MOL      H 2319   1.431   2.368   1.977  0.7777  1.2975  0.2942
   10MOL      H 2320   1.434   2.506   2.082 -0.6746 -0.7069  0.1099
   10MOL      H 2321   1.224   2.596   1.980  1.3150  0.2072  1.1452
   10MOL      H 2322   1.224   2.475   1.863  2.9796  2.3904 -1.1022
   10MOL      H 2323   1.206   2.281   2.025  0.5565  0.3150  0.6046
   10MOL      H 2324   1.168   2.404   2.156 -0.7137 -2.3868  0.2589
   10MOL      H 2325   0.980   2.491   2.037 -1.2166 -0.0550 -1.4737
   10MOL      H 2326   0.992   2.373   1.914 -3.1714  0.1289  1.0680
   10MOL      H 2327   0.973   2.202   2.114  0.5218 -0.1448 -1.6076
   10MOL      H 2328   0.900   2.346   2.199  1.0601  0.9719  0.5824
   10MOL      H 2329   0.823   2.284   2.055  0.9680  0.2752 -1.2451
   10MOL      H 2330   2.721   2.219   0.947  0.5882  0.7565  0.9221
   10MOL      H 2331   2.888   2.143   0.940 -0.5402 -0.6188  1.7497
   10MOL      H 2332   2.844   1.981   0.779  1.0343  0.4343  0.8098
   10MOL      H 2333   2.667   1.991   0.823 -0.2569  2.0073  2.5195
   10MOL      H 2334   2.656   2.216   0.693  1.6130  1.9766  2.2799
   10MOL      H 2335   2.826   2.197   0.662 -2.1908  3.2189 -0.3127
   10MOL      H 2336   2.803   1.994   0.531  1.2650  0.8425  3.3384
   10MOL      H 2337   2.629   1.977   0.573  0.7702 -0.8052  2.6026
   10MOL      H 2338   2.595   2.206   0.457 -0.3178  0.0677 -0.6241
   10MOL      H 2339   2.768   2.203   0.419  0.6826 -0.4494  2.0061
   10MOL      H 2340   2.712   1.966   0.298 -1.2162 -2.6485  1.1009
   10MOL      H 2341   2.547   1.987   0.338 -2.9698  3.3556 -1.1823
   10MOL      H 2342   2.540   2.197   0.224 -0.0222 -0.1836 -0.7494
   10MOL      H 2343   2.714   2.178   0.171  1.4418 -1.8194  1.8517
   10MOL      H 2344   2.668   1.978   0.042  0.2303 -0.7695  2.1895
   10MOL      H 2345   2.500   1.984   0.098  0.6186  0.7353  0.9314
   10MOL      H 2346   2.660   2.197  -0.063  2.1350 -3.0186  1.9017
   10MOL      H 2347   2.540   2.089  -0.141  0.3456  0.5234 -1.0235
   10MOL      H 2348   2.464   2.331   0.031  1.5453  0.9788 -1.9175
   10MOL      H 2349   2.407   2.285  -0.129 -0.5906 -0.3266  0.5970
   10MOL      H 2350   2.361   2.190   0.016 -0.7283 -0.3981  0.1168
   2.95502   2.95502   2.95112
