# Supplementary material for: A dendritic hexamer acceptor enables 19.4% efficiency with exceptional stability in organic solar cells
Source: Nat Commun. 2025 Jan 20;16:871. doi: 10.1038/s41467-025-56225-x (PMC11747272; doi:10.1038/s41467-025-56225-x)
Supplement: Supplementary file 6 — Supplementary Data 4 [file 41467_2025_56225_MOESM6_ESM.txt]

Final configuration of Six-IC for MD simulations

    1MOL      C    1   9.578   3.766   0.295 -0.6226 -0.0439  0.2239
    1MOL      C    2   9.551   3.904   0.264  0.6653  0.5393 -0.2276
    1MOL      C    3   9.474   3.672   0.284 -0.1745 -0.4559  0.1245
    1MOL      C    4   9.424   3.953   0.240  0.0458  0.1913 -0.0340
    1MOL      C    5   9.347   3.725   0.246  0.2845 -0.0225 -0.1717
    1MOL      C    6   9.467   4.233   0.392  0.7596  0.0087 -0.5512
    1MOL      C    7   9.316   3.861   0.236 -0.4588 -0.2163 -0.1655
    1MOL      C    8   9.416   4.098   0.188  0.1573  0.1457 -1.0410
    1MOL      C    9   9.434   4.325   0.499  0.1144  0.3634  0.4402
    1MOL      C   10   9.364   4.192   0.303 -0.1111 -0.4531 -0.1831
    1MOL      C   11   9.181   3.899   0.176 -0.2352  0.4229 -0.0689
    1MOL      C   12   9.306   4.377   0.514  0.2427  0.0224  0.4937
    1MOL      C   13   9.233   4.239   0.319  0.3806 -0.5803  1.3993
    1MOL      C   14   9.116   4.194   0.241 -0.9739  0.6109 -0.3203
    1MOL      C   15   9.208   4.333   0.414  0.4284  0.2004  0.2146
    1MOL      C   16   9.073   3.940   0.283  0.3437  0.0535 -0.2394
    1MOL      C   17   9.042   4.077   0.308  0.1259  0.2215 -0.1388
    1MOL      C   18   8.997   3.842   0.349 -0.0647  0.1454 -0.0408
    1MOL      C   19   8.945   4.105   0.410  0.2859 -0.0583 -0.0224
    1MOL      C   20   8.910   3.873   0.453 -0.4746 -0.0479  0.2362
    1MOL      C   21   8.892   4.004   0.492  0.0873 -0.1442 -0.0814
    1MOL      O   22   9.705   3.729   0.317 -0.4314  0.4475 -0.2838
    1MOL      O   23   9.496   3.531   0.295  0.0856 -0.0802  0.5312
    1MOL      O   24   9.521   4.344   0.600 -0.1228 -0.1622  0.7226
    1MOL      O   25   8.850   3.762   0.509  0.0469  0.3074 -0.2093
    1MOL      C   26   9.508   3.453   0.178 -0.3293  0.2907  0.2587
    1MOL      C   27   9.591   3.331   0.221 -0.1836  0.1897 -0.7162
    1MOL      C   28   9.554   3.206   0.134 -0.3605 -0.1218 -0.3328
    1MOL      C   29   9.621   3.074   0.192 -0.1815 -0.4509  0.1193
    1MOL      C   30   9.569   2.948   0.123  0.0600  0.5343 -0.1314
    1MOL      C   31   9.642   2.815   0.176  0.6492 -0.0315 -0.2875
    1MOL      C   32   9.594   2.755   0.309 -0.0955 -0.3399 -0.2847
    1MOL      C   33   9.689   2.658   0.378  0.3497  0.3911  0.2915
    1MOL      C   34   8.823   3.741   0.648  0.2900 -0.1380 -0.1830
    1MOL      C   35   8.953   3.742   0.731  0.2190 -0.1532  0.1859
    1MOL      C   36   8.920   3.761   0.879  0.3362 -0.0248 -0.3424
    1MOL      C   37   9.036   3.759   0.981  0.7820 -0.2962 -0.0161
    1MOL      C   38   9.146   3.870   0.958  0.2661  0.2952  0.2071
    1MOL      C   39   9.286   3.819   0.917 -0.1439  0.0364  0.2127
    1MOL      C   40   9.309   3.761   0.767 -0.0356  0.2080 -0.4698
    1MOL      C   41   9.436   3.673   0.757  0.5091 -0.8530 -0.0336
    1MOL      C   42   9.617   4.451   0.602  0.0920 -0.1608 -0.7231
    1MOL      C   43   9.667   4.468   0.746  0.0972 -0.2346 -0.5298
    1MOL      C   44   9.561   4.515   0.848 -0.0285  0.1962  0.4412
    1MOL      C   45   9.521   4.661   0.823 -0.2045  0.1271  0.4375
    1MOL      C   46   9.411   4.708   0.925 -0.0719 -0.4948 -0.2948
    1MOL      C   47   9.363   4.853   0.914 -0.1656 -0.1760  1.0985
    1MOL      C   48   9.262   4.894   1.020 -0.0995  1.2872 -0.2828
    1MOL      C   49   9.323   4.920   1.157 -0.0970 -0.3592  0.1551
    1MOL      C   50   9.744   3.696   0.453 -0.2880  0.2497 -0.3100
    1MOL      C   51   9.861   3.788   0.511  0.5727 -0.4380 -0.4291
    1MOL      C   52   9.801   3.927   0.548 -0.0904 -0.2307 -0.3683
    1MOL      C   53   9.900   4.031   0.599 -0.1679 -0.4153  0.0664
    1MOL      C   54   9.865   4.179   0.585 -0.2099  0.0781 -0.3551
    1MOL      C   55   9.975   4.282   0.622  0.4688  0.5066  1.0106
    1MOL      C   56   9.991   4.296   0.776 -0.3563 -0.0145 -0.3373
    1MOL      C   57  10.058   4.433   0.824  0.1880  0.0058  0.4817
    1MOL      N   58  10.026   4.471   0.966  0.0789 -0.1381 -0.0965
    1MOL      C   59  10.031   4.372   1.062  0.2054 -0.7701 -0.9423
    1MOL      C   60   9.926   4.552   1.010 -0.1500 -0.5489  0.2590
    1MOL      C   61  10.119   4.274   1.079  0.1257 -0.4469 -0.0112
    1MOL      C   62   9.934   4.384   1.155 -0.3952 -0.4784 -0.1192
    1MOL      C   63   9.898   4.683   0.974 -0.1856  0.5833 -0.2668
    1MOL      C   64   9.861   4.495   1.120 -0.0107 -0.1580  0.2119
    1MOL      C   65  10.102   4.207   1.192 -0.1394 -0.0213  0.5320
    1MOL      S   66  10.270   4.237   1.003  0.1961 -0.3359  0.2992
    1MOL      S   67   9.961   4.264   1.279  0.2904  0.1755 -0.0921
    1MOL      C   68   9.795   4.749   1.037  1.0066 -0.7080  0.0734
    1MOL      N   69   9.984   4.778   0.915  0.1071 -0.1465 -0.6150
    1MOL      C   70   9.745   4.561   1.177 -0.4677 -0.5474 -0.3721
    1MOL      C   71  10.210   4.138   1.226  0.7030  0.1097 -0.0142
    1MOL      C   72  10.314   4.142   1.135 -0.6215 -0.9600 -0.4563
    1MOL      C   73   9.807   4.883   1.023 -0.1932 -0.5366 -0.3634
    1MOL      C   74   9.717   4.690   1.131 -0.1682 -0.6689 -0.6676
    1MOL      C   75   9.924   4.901   0.955  0.3599 -0.3085 -0.0558
    1MOL      C   76  10.125   4.780   0.865 -0.4776  0.4331  0.1064
    1MOL      N   77   9.674   4.516   1.276  0.6896  0.2492 -0.3674
    1MOL      C   78  10.212   4.073   1.366  0.3751 -0.2938 -0.5209
    1MOL      C   79  10.434   4.092   1.152 -0.6595 -0.0853  0.4919
    1MOL      S   80   9.735   5.032   1.072  0.2971  0.2369  0.0026
    1MOL      N   81   9.622   4.744   1.194 -0.1627  0.6363  0.3764
    1MOL      C   82   9.968   5.027   0.957  0.2923  0.4634 -0.4636
    1MOL      S   83   9.594   4.646   1.326  0.3035 -0.0258 -0.0033
    1MOL      C   84  10.536   4.117   1.057 -0.5872  0.4535  0.2546
    1MOL      C   85   9.880   5.103   1.016 -0.4359 -0.3501  0.2108
    1MOL      S   86  10.119   5.102   0.930  0.0251 -0.1151 -0.1366
    1MOL      C   87  10.574   4.002   0.968 -0.1790 -0.0360  0.3155
    1MOL      C   88  10.600   4.239   1.034  0.1823  0.2958 -0.7558
    1MOL      C   89   9.926   5.223   1.050  0.8825 -0.0362 -0.6283
    1MOL      C   90  10.052   5.244   1.013 -0.7489  0.0584  0.7078
    1MOL      C   91  10.662   4.072   0.874 -0.6662 -0.6409 -0.4624
    1MOL      O   92  10.541   3.885   0.973  0.1143  0.4730  0.4488
    1MOL      C   93  10.579   4.368   1.100 -0.6449  0.5257  0.6409
    1MOL      C   94  10.678   4.203   0.917  0.6644  0.5494  0.9110
    1MOL      C   95   9.846   5.326   1.130 -0.2008 -0.1632 -0.5720
    1MOL      C   96  10.118   5.361   1.031  0.1627 -0.0263 -0.0088
    1MOL      C   97  10.739   4.013   0.773 -0.1143 -0.0723 -0.1600
    1MOL      C   98  10.679   4.425   1.179 -0.1799 -0.2002  0.2480
    1MOL      C   99  10.492   4.473   1.048  0.2105 -0.1335 -0.3920
    1MOL      C  100  10.773   4.281   0.859 -0.3065  0.5822 -0.2061
    1MOL      C  101  10.259   5.388   0.999 -0.0440 -0.6980 -0.1596
    1MOL      C  102  10.828   4.096   0.706 -0.4877 -0.6906 -0.0102
    1MOL      N  103  10.761   4.462   1.251  0.3677 -0.3146  0.3895
    1MOL      N  104  10.422   4.556   1.012 -0.4068 -0.0478 -0.7573
    1MOL      C  105  10.854   4.227   0.760 -0.7360 -0.1209  0.2069
    1MOL      C  106  10.305   5.371   0.860  0.0098  0.0911  0.4922
    1MOL      C  107  10.368   5.403   1.091 -0.0976  0.4462  1.0315
    1MOL      F  108  10.908   4.049   0.607 -0.0082 -0.5958 -0.1340
    1MOL      F  109  10.959   4.296   0.705  0.0697 -0.0555  0.2752
    1MOL      C  110  10.455   5.380   0.869  0.0175 -0.1108 -0.0535
    1MOL      O  111  10.246   5.361   0.755 -0.4062 -0.4059 -0.1796
    1MOL      C  112  10.364   5.412   1.232  0.9279 -0.0374 -0.4339
    1MOL      C  113  10.481   5.402   1.001 -0.0049  0.0235  0.6542
    1MOL      C  114  10.559   5.359   0.770 -0.0286 -0.3483 -0.2773
    1MOL      C  115  10.432   5.320   1.319 -0.0810  1.0372  0.0336
    1MOL      C  116  10.272   5.502   1.285  0.4369 -0.1655  0.0246
    1MOL      C  117  10.616   5.403   1.042  0.6727 -0.0681  0.8101
    1MOL      C  118  10.692   5.364   0.815  0.2685  0.6825  0.4431
    1MOL      N  119  10.500   5.262   1.394 -0.1970 -0.0460 -0.4179
    1MOL      N  120  10.193   5.574   1.326 -0.1463 -0.7122  0.4420
    1MOL      C  121  10.721   5.391   0.952  0.2863  0.1044  0.0666
    1MOL      F  122  10.795   5.338   0.734  0.7191  0.1014  0.4280
    1MOL      F  123  10.841   5.427   0.996 -0.1807  0.6663  0.2108
    1MOL      N  124   9.831   2.692   0.413 -0.1794  0.4634 -0.4500
    1MOL      C  125   9.875   2.830   0.417 -0.9038 -0.4966 -0.4820
    1MOL      C  126   9.942   2.626   0.366  0.2233 -0.1686  0.0696
    1MOL      C  127   9.822   2.938   0.475 -0.1802 -0.2982 -0.1522
    1MOL      C  128   9.988   2.850   0.349  0.2307  0.2609  0.4230
    1MOL      C  129   9.983   2.494   0.364  0.4626 -0.0274 -0.6596
    1MOL      C  130  10.029   2.721   0.321 -0.6451 -0.4675 -0.7281
    1MOL      C  131   9.890   3.048   0.451  0.0241  0.5163 -0.2144
    1MOL      S  132   9.677   2.954   0.561 -0.1889 -0.2960 -0.5186
    1MOL      S  133  10.028   3.019   0.342  0.6017  0.0097  0.0740
    1MOL      C  134  10.110   2.454   0.324 -0.2363  0.0475 -0.0981
    1MOL      N  135   9.922   2.382   0.415  0.0707 -0.4261  0.2159
    1MOL      C  136  10.164   2.689   0.281 -0.1366 -0.0598  0.0942
    1MOL      C  137   9.835   3.158   0.503 -0.1695  1.0971 -0.4250
    1MOL      C  138   9.718   3.127   0.565 -0.2238 -0.2308  0.0982
    1MOL      C  139  10.123   2.312   0.324  0.0014 -0.3547  0.0460
    1MOL      C  140  10.198   2.553   0.278 -0.2658 -0.7755  0.0935
    1MOL      C  141  10.006   2.276   0.379  0.2069 -0.2036 -0.0047
    1MOL      C  142   9.835   2.378   0.529  0.5404  0.1242 -0.4955
    1MOL      N  143  10.252   2.780   0.242  0.1782  0.7400  0.8321
    1MOL      C  144   9.900   3.290   0.473 -0.7435  0.0723  0.0827
    1MOL      C  145   9.646   3.220   0.632  0.2561  0.3387  0.1666
    1MOL      S  146  10.230   2.178   0.303  0.1144  0.2333 -0.1801
    1MOL      N  147  10.321   2.536   0.251  0.0075  0.2803 -0.2685
    1MOL      C  148   9.993   2.146   0.392  0.4808 -0.5302 -0.3039
    1MOL      S  149  10.376   2.682   0.188 -0.2127 -0.0400 -0.1026
    1MOL      C  150   9.531   3.188   0.718  0.1252  0.2504  0.1985
    1MOL      C  151  10.103   2.079   0.351  0.7415  0.8437 -0.6159
    1MOL      S  152   9.858   2.035   0.433  0.0104 -0.2512 -0.2675
    1MOL      C  153   9.403   3.137   0.664 -0.7169 -0.0282  0.2751
    1MOL      C  154   9.531   3.181   0.860  0.6524  0.3584  0.3881
    1MOL      C  155  10.086   1.941   0.356  0.0709 -0.9596  0.1628
    1MOL      C  156   9.967   1.900   0.406  1.1823 -0.0947 -0.6342
    1MOL      C  157   9.326   3.097   0.774  0.1115  0.3021 -0.6722
    1MOL      O  158   9.365   3.131   0.547 -0.1959  0.3283  0.5434
    1MOL      C  159   9.649   3.184   0.947  0.0334  0.1670 -0.5461
    1MOL      C  160   9.395   3.136   0.890 -0.6412  0.2551 -0.3042
    1MOL      C  161  10.209   1.862   0.311  0.2400 -0.0157 -0.2052
    1MOL      C  162   9.930   1.771   0.424  0.2350 -0.4962  0.7199
    1MOL      C  163   9.205   3.028   0.774 -0.5036 -0.3835  0.1939
    1MOL      C  164   9.764   3.259   0.916  0.1483 -0.4883  0.3574
    1MOL      C  165   9.665   3.130   1.076  0.4811 -0.0999 -1.1108
    1MOL      C  166   9.345   3.099   1.017  0.2956  0.4775 -0.1894
    1MOL      C  167   9.797   1.729   0.467 -0.2775  0.6881  0.1232
    1MOL      C  168   9.146   2.993   0.900 -0.1708 -0.4686 -1.1858
    1MOL      N  169   9.854   3.329   0.893 -0.3917 -0.6309 -0.0456
    1MOL      N  170   9.680   3.096   1.189  0.1463 -0.0497  0.3161
    1MOL      C  171   9.214   3.031   1.021 -0.6462 -0.5676 -0.0802
    1MOL      C  172   9.732   1.787   0.587 -0.2368  0.6494 -0.0292
    1MOL      C  173   9.713   1.624   0.406 -0.1659 -0.3939 -0.1859
    1MOL      F  174   9.028   2.927   0.921  0.1156 -0.5777 -0.4100
    1MOL      F  175   9.163   2.989   1.136 -0.0136 -0.2695 -0.0571
    1MOL      C  176   9.610   1.704   0.607 -0.8702 -0.3072  0.6821
    1MOL      O  177   9.761   1.874   0.673 -0.5734  0.1314 -0.1844
    1MOL      C  178   9.751   1.542   0.291  0.1212 -0.5937  0.0013
    1MOL      C  179   9.602   1.615   0.502  1.0001 -0.1635  0.4949
    1MOL      C  180   9.515   1.720   0.709  0.0917 -0.5777  0.0212
    1MOL      C  181   9.759   1.592   0.158  0.4755 -0.0611  0.7982
    1MOL      C  182   9.798   1.413   0.314 -0.4132  0.3335 -0.0251
    1MOL      C  183   9.482   1.534   0.497 -0.0511  0.3733  0.0003
    1MOL      C  184   9.409   1.627   0.711 -0.8121 -0.3336 -0.1175
    1MOL      N  185   9.759   1.625   0.047  0.1078  0.1131  0.8000
    1MOL      N  186   9.839   1.306   0.341  0.2433  0.0112 -0.1799
    1MOL      C  187   9.389   1.534   0.606 -0.0309  0.1586  0.0134
    1MOL      F  188   9.329   1.631   0.815  0.0307 -0.0093  0.2999
    1MOL      F  189   9.278   1.454   0.610  0.1505 -0.4350  0.2248
    1MOL      N  190   9.416   3.541   0.818 -0.6177 -0.7029  0.1264
    1MOL      C  191   9.480   3.515   0.944 -0.4996  0.3445  0.6145
    1MOL      C  192   9.296   3.465   0.821 -0.6871  0.3190  0.5926
    1MOL      C  193   9.597   3.547   0.986 -0.3101 -0.0790  0.5658
    1MOL      C  194   9.398   3.451   1.030  0.2234 -0.8243 -0.7885
    1MOL      C  195   9.201   3.427   0.730  0.2218 -0.6547 -0.3151
    1MOL      C  196   9.279   3.436   0.960 -0.0486 -0.1662 -0.2295
    1MOL      C  197   9.620   3.501   1.108  0.6209  0.0002  0.1859
    1MOL      S  198   9.736   3.626   0.927  0.0908  0.2442 -0.0200
    1MOL      S  199   9.480   3.415   1.177  0.2083  0.3104 -0.2900
    1MOL      C  200   9.076   3.387   0.774  0.1969  0.3505 -0.8951
    1MOL      N  201   9.198   3.447   0.596 -0.3646 -0.2816 -0.4101
    1MOL      C  202   9.161   3.384   1.002 -0.1870  0.5669  0.8674
    1MOL      C  203   9.740   3.521   1.161  0.7655  0.2649 -0.0478
    1MOL      C  204   9.824   3.581   1.070  0.7276  0.0050 -0.0512
    1MOL      C  205   8.992   3.373   0.664 -0.0222 -0.4257  1.0999
    1MOL      C  206   9.058   3.366   0.911 -0.3527  0.3681 -0.1585
    1MOL      C  207   9.066   3.405   0.562  0.2296 -0.9807  0.2913
    1MOL      C  208   9.308   3.445   0.500 -0.1351 -0.4960 -0.3280
    1MOL      N  209   9.124   3.365   1.127 -0.0679  0.7739 -0.0794
    1MOL      C  210   9.775   3.464   1.301 -0.0418 -1.2267 -0.1167
    1MOL      C  211   9.957   3.604   1.086 -0.0500  0.8257 -0.6209
    1MOL      S  212   8.830   3.329   0.605  0.1649 -0.0639  0.0209
    1MOL      N  213   8.946   3.318   0.960  0.1056  0.1033  0.2436
    1MOL      C  214   9.002   3.405   0.443 -1.4488 -0.2141  0.4002
    1MOL      S  215   8.970   3.303   1.121 -0.2777 -0.1093  0.0010
    1MOL      C  216  10.048   3.663   0.986  0.0462 -0.0074 -0.5138
    1MOL      C  217   8.878   3.368   0.443  0.1346 -0.2637 -0.9225
    1MOL      S  218   9.054   3.458   0.279  0.3285 -0.2083 -0.5314
    1MOL      C  219  10.054   3.809   0.955  0.2427 -0.3683 -0.1265
    1MOL      C  220  10.150   3.592   0.919 -0.1563 -0.4396  0.7055
    1MOL      C  221   8.812   3.361   0.329  0.7753 -0.1993 -0.3827
    1MOL      C  222   8.893   3.413   0.231  0.3676 -0.1143 -0.5622
    1MOL      C  223  10.156   3.816   0.852 -0.2227  0.0166  0.1493
    1MOL      O  224   9.996   3.901   1.006 -0.1949 -0.6701  0.3457
    1MOL      C  225  10.197   3.456   0.944  0.2271  1.1211  0.0243
    1MOL      C  226  10.212   3.690   0.834 -0.1383 -0.9573 -0.3415
    1MOL      C  227   8.670   3.326   0.313 -0.4342  0.1643  0.1833
    1MOL      C  228   8.859   3.419   0.098 -0.6855 -0.6262 -0.5570
    1MOL      C  229  10.201   3.925   0.786  1.4511 -0.2114 -0.0076
    1MOL      C  230  10.292   3.420   1.037 -0.4534 -0.0977 -0.6110
    1MOL      C  231  10.200   3.362   0.842  0.2726 -0.0702 -0.6398
    1MOL      C  232  10.318   3.672   0.744 -0.0357 -0.4081  0.5321
    1MOL      C  233   8.946   3.465  -0.004  0.2941 -0.4064 -0.1105
    1MOL      C  234  10.306   3.911   0.696  0.1245  0.3046 -1.0797
    1MOL      N  235  10.358   3.394   1.129  0.8112  0.0418 -0.6713
    1MOL      N  236  10.208   3.292   0.752 -0.5473  0.2223 -0.4321
    1MOL      C  237  10.362   3.781   0.671  0.5073 -0.7313 -0.0046
    1MOL      C  238   8.963   3.608  -0.028 -0.7880 -0.0337 -0.0876
    1MOL      C  239   9.045   3.380  -0.075  1.1863 -0.5113  0.7771
    1MOL      F  240  10.353   4.018   0.633 -0.1293  0.1769  0.0617
    1MOL      F  241  10.463   3.764   0.585 -0.3813  0.1044 -0.4739
    1MOL      C  242   9.074   3.612  -0.122 -0.8910 -0.7426 -0.0328
    1MOL      O  243   8.918   3.706   0.024  0.1449 -0.3217  0.5596
    1MOL      C  244   9.060   3.238  -0.061 -0.4140 -0.0648 -0.7737
    1MOL      C  245   9.126   3.482  -0.148 -0.0675 -0.0995 -0.0556
    1MOL      C  246   9.146   3.723  -0.159 -0.8033 -0.0543 -1.1488
    1MOL      C  247   9.008   3.132  -0.141  0.3713 -0.0490 -0.0370
    1MOL      C  248   9.120   3.181   0.053  0.0465  0.2891 -0.0119
    1MOL      C  249   9.251   3.464  -0.205  0.2803 -0.6225 -0.3998
    1MOL      C  250   9.259   3.712  -0.238 -0.4811  0.4556  0.2933
    1MOL      N  251   8.960   3.060  -0.222  0.0225  0.1053  0.2375
    1MOL      N  252   9.163   3.142   0.157  0.0539 -0.3607 -0.0390
    1MOL      C  253   9.313   3.578  -0.260  0.4537 -0.5048  0.3610
    1MOL      F  254   9.328   3.822  -0.272  0.1359  0.3147 -0.1722
    1MOL      F  255   9.428   3.566  -0.329 -0.3708 -0.1245 -0.0395
    1MOL      N  256   9.220   4.941   1.267 -0.5257  0.0624 -0.1543
    1MOL      C  257   9.138   4.839   1.318 -0.6793  0.0426 -0.5927
    1MOL      C  258   9.200   5.049   1.346  0.0764 -0.1157  0.6879
    1MOL      C  259   9.124   4.708   1.297 -0.7107  0.4543  0.0634
    1MOL      C  260   9.059   4.883   1.416 -0.4279  0.2175 -0.1263
    1MOL      C  261   9.247   5.185   1.358  0.3379  0.5458 -0.9810
    1MOL      C  262   9.100   5.012   1.434  0.1844  0.1369  0.6082
    1MOL      C  263   9.037   4.649   1.377  0.1877 -0.0935 -0.3285
    1MOL      S  264   9.202   4.590   1.200  0.1295  0.2492  0.0542
    1MOL      S  265   8.957   4.761   1.484  0.2462  0.3178  0.5129
    1MOL      C  266   9.190   5.278   1.447 -0.2742  0.5267 -0.2140
    1MOL      N  267   9.353   5.252   1.294 -0.0708 -0.3728 -0.2362
    1MOL      C  268   9.057   5.098   1.536  0.7743 -0.6413  0.2413
    1MOL      C  269   9.015   4.519   1.366 -0.6040 -0.3651  0.1319
    1MOL      C  270   9.107   4.466   1.279  0.2545  0.4360 -0.1695
    1MOL      C  271   9.253   5.399   1.442 -0.0086  0.1009  0.5356
    1MOL      C  272   9.092   5.236   1.539 -0.0902 -0.5231 -0.1131
    1MOL      C  273   9.354   5.384   1.354 -0.5844  0.5974  0.6105
    1MOL      C  274   9.483   5.193   1.250 -0.4602 -0.3180  1.1468
    1MOL      N  275   8.968   5.061   1.623 -0.3218  0.3614  0.6900
    1MOL      C  276   8.919   4.451   1.459  0.7631 -0.2293  0.1064
    1MOL      C  277   9.131   4.335   1.261  0.0767  0.1062 -0.2117
    1MOL      S  278   9.262   5.558   1.517 -0.0942 -0.0333  0.7079
    1MOL      N  279   9.025   5.314   1.623 -0.4305 -0.2870  0.4233
    1MOL      C  280   9.430   5.495   1.333  0.1134 -0.0327 -0.2693
    1MOL      S  281   8.949   5.202   1.717 -0.4814  0.0311  0.0315
    1MOL      C  282   9.235   4.275   1.177 -0.3698  0.2381  0.6746
    1MOL      C  283   9.398   5.591   1.416 -0.1313  0.2059  0.3966
    1MOL      S  284   9.555   5.550   1.223  0.2479  0.0195 -0.0415
    1MOL      C  285   9.205   4.231   1.039 -0.3422 -0.3095 -0.1107
    1MOL      C  286   9.376   4.270   1.206 -0.4250  0.0819 -0.1705
    1MOL      C  287   9.472   5.702   1.410  0.3518 -0.4095 -0.5337
    1MOL      C  288   9.561   5.699   1.305  0.1698 -0.9175  0.8719
    1MOL      C  289   9.334   4.192   0.985 -0.0601  0.0009 -0.4613
    1MOL      O  290   9.100   4.224   0.979 -0.2319 -0.1043  0.5148
    1MOL      C  291   9.443   4.284   1.332 -0.0633 -0.1040 -0.4630
    1MOL      C  292   9.431   4.208   1.082 -0.5136 -0.7116 -0.3097
    1MOL      C  293   9.457   5.807   1.517  0.0300 -1.2234 -0.8870
    1MOL      C  294   9.642   5.805   1.285 -0.4059 -0.1798  0.0407
    1MOL      C  295   9.365   4.143   0.855  0.4232  0.2805  0.1712
    1MOL      C  296   9.392   4.363   1.440  0.0879  0.4409  0.0427
    1MOL      C  297   9.548   4.202   1.382  1.0434 -0.5600 -0.3243
    1MOL      C  298   9.565   4.170   1.058 -0.2179  0.1446  0.4066
    1MOL      C  299   9.751   5.799   1.186 -0.0819  0.0195  0.1268
    1MOL      C  300   9.497   4.105   0.831 -0.5784 -0.2784  0.0735
    1MOL      N  301   9.348   4.422   1.532  0.5873  0.3129  0.0188
    1MOL      N  302   9.628   4.130   1.421 -0.4583  0.1106  0.1417
    1MOL      C  303   9.597   4.117   0.928 -0.1363 -0.1397  0.4135
    1MOL      C  304   9.740   5.833   1.045  0.4578 -0.2741 -0.0110
    1MOL      C  305   9.884   5.766   1.221 -1.0702  0.3648  0.7532
    1MOL      F  306   9.522   4.036   0.717 -0.8116  0.2804 -0.1319
    1MOL      F  307   9.729   4.077   0.902  0.2368 -0.3054 -0.1078
    1MOL      C  308   9.872   5.815   0.993 -0.4040 -0.2200 -0.5583
    1MOL      O  309   9.637   5.864   0.986  0.1488 -0.0292 -0.1680
    1MOL      C  310   9.920   5.707   1.350  0.1047  0.1241  0.8396
    1MOL      C  311   9.956   5.781   1.097  0.1304  0.6853  0.3318
    1MOL      C  312   9.917   5.835   0.861  0.5276 -0.2252 -0.1922
    1MOL      C  313   9.993   5.766   1.458 -0.5285 -0.4341 -0.0227
    1MOL      C  314   9.866   5.582   1.388 -0.3562  0.0756  0.6553
    1MOL      C  315  10.090   5.766   1.075 -0.1363  0.1995  0.3947
    1MOL      C  316  10.054   5.822   0.840  0.2178 -0.5909  0.3675
    1MOL      N  317  10.055   5.818   1.540 -0.2521 -0.6811 -0.3403
    1MOL      N  318   9.819   5.480   1.413  1.0600  0.3704 -0.3436
    1MOL      C  319  10.140   5.787   0.942 -0.8438  0.1522  0.3290
    1MOL      F  320  10.104   5.824   0.713 -0.1753 -0.6037 -0.2838
    1MOL      F  321  10.271   5.778   0.918  0.1557  0.2210 -0.0936
    1MOL      O  322   9.266   4.463   0.614 -0.0579 -0.2948 -0.3640
    1MOL      O  323   8.808   4.042   0.599 -0.2727 -0.2092  0.3831
    1MOL      C  324   9.140   4.433   0.678 -0.2378 -0.4562  0.5010
    1MOL      C  325   9.103   4.530   0.790  0.3611  0.2342  0.5732
    1MOL      C  326   8.960   4.515   0.841 -0.1223 -0.0858  0.1300
    1MOL      C  327   8.949   4.620   0.958  0.0472  0.2733 -0.4233
    1MOL      C  328   8.825   4.711   0.961  0.5535 -0.4046  0.3533
    1MOL      C  329   8.799   4.800   0.836 -0.0369 -0.8707 -0.1478
    1MOL      C  330   8.916   4.888   0.790 -0.1714 -0.6553  0.4830
    1MOL      C  331   8.869   4.976   0.666 -0.2825  0.7175 -0.3000
    1MOL      C  332   8.853   4.136   0.695  0.7621 -0.0142 -0.3165
    1MOL      C  333   8.752   4.138   0.816 -0.2728 -0.2440 -0.6073
    1MOL      C  334   8.613   4.208   0.800  0.1766 -0.5697  0.0568
    1MOL      C  335   8.630   4.355   0.755 -0.5115 -0.2468  0.1591
    1MOL      C  336   8.486   4.413   0.738 -0.3420 -0.0506 -0.0340
    1MOL      C  337   8.485   4.562   0.742 -0.0585 -0.3254  0.6250
    1MOL      C  338   8.520   4.625   0.605  0.7243 -0.1742 -0.4551
    1MOL      C  339   8.455   4.765   0.599 -0.3628  0.0061  0.1601
    1MOL      N  340   8.961   5.049   0.578 -0.3914 -0.2825  0.2767
    1MOL      C  341   8.979   5.192   0.594 -0.5019  0.2192  0.1644
    1MOL      C  342   8.998   5.019   0.446 -0.2356  0.4555  0.1385
    1MOL      C  343   8.946   5.277   0.692  0.3961  0.3430 -0.9445
    1MOL      C  344   9.018   5.245   0.476  0.5265  0.5388 -0.7027
    1MOL      C  345   8.984   4.906   0.364 -0.2999  0.0215 -0.2093
    1MOL      C  346   9.032   5.143   0.391 -0.0067 -0.3771  0.1923
    1MOL      C  347   8.963   5.405   0.653 -0.5424  0.0204  0.2170
    1MOL      S  348   8.880   5.260   0.847  0.0420 -0.2376 -0.1721
    1MOL      S  349   9.011   5.419   0.483 -0.0580 -0.2259  0.2026
    1MOL      C  350   9.001   4.921   0.225 -0.0188 -0.3391 -0.5692
    1MOL      N  351   8.948   4.772   0.386  0.6686 -1.1389 -0.1250
    1MOL      C  352   9.053   5.155   0.253 -0.6408 -0.4333 -0.3343
    1MOL      C  353   8.931   5.495   0.745  0.7803 -0.4807 -0.0167
    1MOL      C  354   8.883   5.436   0.857  0.1588 -0.0202  0.3578
    1MOL      C  355   8.976   4.800   0.162 -0.0401 -0.5479 -0.0131
    1MOL      C  356   9.044   5.044   0.169  0.0162  0.3247 -0.2018
    1MOL      C  357   8.941   4.714   0.259 -0.6359  0.6316  0.2866
    1MOL      C  358   9.004   4.693   0.498  0.5383 -0.2098  0.1467
    1MOL      N  359   9.076   5.270   0.194 -0.0044 -0.2466  0.2652
    1MOL      C  360   8.917   5.643   0.716 -0.2907 -0.4950 -0.1087
    1MOL      C  361   8.831   5.495   0.967  0.1193 -0.1049  0.9211
    1MOL      S  362   8.954   4.724   0.007 -0.1494  0.2731  0.1400
    1MOL      N  363   9.055   5.073   0.042 -0.9546  0.4426 -0.0958
    1MOL      C  364   8.903   4.593   0.216 -0.0563  0.1301  0.4090
    1MOL      S  365   9.085   5.237   0.030  0.2043  0.3185 -0.0341
    1MOL      C  366   8.776   5.439   1.094  0.6287 -0.7250 -0.2481
    1MOL      C  367   8.901   4.585   0.083  0.5679  0.4768  0.1709
    1MOL      S  368   8.842   4.459   0.298  0.0676  0.1318 -0.2036
    1MOL      C  369   8.651   5.502   1.136 -0.3283  0.3669  0.1074
    1MOL      C  370   8.824   5.333   1.186  0.1440  0.1316 -0.2846
    1MOL      C  371   8.849   4.470   0.038 -0.0593 -0.1931 -0.0941
    1MOL      C  372   8.800   4.394   0.138  0.0092 -0.2961  0.7796
    1MOL      C  373   8.634   5.448   1.271 -0.4707 -0.1141 -0.3710
    1MOL      O  374   8.573   5.578   1.086  0.3993  0.3676  0.6844
    1MOL      C  375   8.937   5.241   1.175 -0.3231  0.3868 -0.6919
    1MOL      C  376   8.726   5.351   1.295 -0.0421 -0.1811 -0.3622
    1MOL      C  377   8.840   4.455  -0.108  0.1167 -0.4599  0.3746
    1MOL      C  378   8.731   4.282   0.108 -0.4305 -0.4201 -0.1777
    1MOL      C  379   8.534   5.482   1.358 -0.3763 -0.5202 -0.1849
    1MOL      C  380   8.901   5.103   1.181  0.0694  0.3404  0.3537
    1MOL      C  381   9.060   5.258   1.110 -0.6150 -0.2107 -0.1267
    1MOL      C  382   8.713   5.271   1.411  0.1033  0.0107  0.7384
    1MOL      C  383   8.689   4.177   0.209  1.0068 -0.0273 -0.3326
    1MOL      C  384   8.526   5.411   1.477 -0.1119  0.4228 -0.6250
    1MOL      N  385   8.871   4.989   1.183 -0.0076 -0.3002 -0.1964
    1MOL      N  386   9.163   5.259   1.058 -0.3081  0.2040  0.1537
    1MOL      C  387   8.614   5.302   1.502 -0.0534  0.3545 -0.7347
    1MOL      C  388   8.604   4.218   0.323 -0.3144 -0.2257  0.1808
    1MOL      C  389   8.686   4.037   0.179  0.2431  0.4473 -0.4124
    1MOL      F  390   8.427   5.448   1.567 -0.0571  0.4098 -0.0704
    1MOL      F  391   8.586   5.213   1.603  0.0358 -0.1504  0.6298
    1MOL      C  392   8.555   4.083   0.370  0.1800  0.2906 -0.6813
    1MOL      O  393   8.576   4.327   0.371  0.2123  0.0206  0.2564
    1MOL      C  394   8.730   3.969   0.053 -0.0316  0.1538 -0.0858
    1MOL      C  395   8.611   3.981   0.291  0.5267 -0.2099 -0.0107
    1MOL      C  396   8.475   4.058   0.486  0.0701 -0.1760 -0.2727
    1MOL      C  397   8.851   4.006  -0.013  0.1646 -0.8261 -0.1379
    1MOL      C  398   8.668   3.857   0.003 -0.2591  0.0765  0.9840
    1MOL      C  399   8.600   3.849   0.325  0.3523  0.5259 -0.2511
    1MOL      C  400   8.460   3.915   0.513 -0.2062  0.2072 -1.0768
    1MOL      N  401   8.952   4.037  -0.065  0.6551 -0.3751  0.4983
    1MOL      N  402   8.608   3.770  -0.040  0.5317 -0.9381 -0.1647
    1MOL      C  403   8.520   3.814   0.433 -0.3791 -0.3999 -0.6742
    1MOL      F  404   8.391   3.884   0.624 -0.6276  0.1921 -0.3685
    1MOL      F  405   8.500   3.680   0.453  0.2645  0.0805  0.0944
    1MOL      N  406   8.471   4.848   0.479  0.1192 -0.4351  0.3080
    1MOL      C  407   8.524   4.976   0.488  0.1716 -0.2590  0.6368
    1MOL      C  408   8.495   4.811   0.346  0.2714  0.3912 -0.7067
    1MOL      C  409   8.508   5.071   0.580 -0.5574 -0.2481  0.8525
    1MOL      C  410   8.590   5.015   0.381 -0.6994 -0.2310 -0.0038
    1MOL      C  411   8.461   4.703   0.266 -0.6960  0.0765 -0.0026
    1MOL      C  412   8.580   4.909   0.296  0.1478 -0.1562  0.0840
    1MOL      C  413   8.582   5.173   0.544  0.2434  0.1865  0.9498
    1MOL      S  414   8.422   5.091   0.726 -0.0030  0.0658  0.0292
    1MOL      S  415   8.661   5.172   0.393  0.2695  0.1087  0.0751
    1MOL      C  416   8.518   4.691   0.135  0.6373  0.2489  0.2601
    1MOL      N  417   8.389   4.594   0.295  0.2606  0.4482  0.8749
    1MOL      C  418   8.634   4.902   0.163  0.5259 -0.2962  0.3482
    1MOL      C  419   8.564   5.278   0.626 -0.1496  0.1478 -0.0381
    1MOL      C  420   8.489   5.247   0.738  0.6941 -0.6687 -0.4475
    1MOL      C  421   8.474   4.568   0.088  0.3252  0.0312 -0.8466
    1MOL      C  422   8.597   4.795   0.082 -0.4629  0.3423  0.4407
    1MOL      C  423   8.400   4.512   0.181  0.2225  0.3208  0.3911
    1MOL      C  424   8.258   4.598   0.359  0.4234 -0.4468  0.1716
    1MOL      N  425   8.712   4.997   0.110 -0.3599 -0.2130  0.2049
    1MOL      C  426   8.634   5.410   0.598  0.3436  0.2163 -0.0798
    1MOL      C  427   8.475   5.329   0.843 -0.5604  0.1301  0.4971
    1MOL      S  428   8.482   4.466  -0.048 -0.2416  0.2867 -0.0225
    1MOL      N  429   8.644   4.807  -0.044 -0.3616  0.3179  0.0997
    1MOL      C  430   8.360   4.387   0.157 -0.5540 -0.2294  0.1773
    1MOL      S  431   8.717   4.953  -0.053  0.3304 -0.6741  0.1121
    1MOL      C  432   8.385   5.316   0.965 -0.7029  0.0937  0.1845
    1MOL      C  433   8.398   4.348   0.037 -0.4545 -0.3115 -0.3914
    1MOL      S  434   8.271   4.270   0.248  0.1979  0.0803  0.1792
    1MOL      C  435   8.418   5.220   1.075  0.4996 -0.7622 -0.8008
    1MOL      C  436   8.285   5.409   1.007 -0.3573  0.0529 -0.4389
    1MOL      C  437   8.368   4.225   0.011  0.6315  0.2914 -0.2116
    1MOL      C  438   8.296   4.166   0.112  0.4028 -0.3750  0.0507
    1MOL      C  439   8.319   5.251   1.178 -0.2756 -0.2603  0.5535
    1MOL      O  440   8.508   5.143   1.080 -0.6076 -1.2392 -0.1363
    1MOL      C  441   8.223   5.513   0.926 -0.6154 -0.3880  0.6792
    1MOL      C  442   8.246   5.366   1.142  0.0398 -0.5005  0.0529
    1MOL      C  443   8.413   4.154  -0.116 -0.2479 -0.4253 -0.0621
    1MOL      C  444   8.249   4.039   0.107  0.2441 -0.0980 -0.7622
    1MOL      C  445   8.310   5.198   1.308 -0.1480 -0.5938  0.6202
    1MOL      C  446   8.091   5.512   0.884 -0.0965 -0.4802 -0.3147
    1MOL      C  447   8.286   5.631   0.875 -0.2714  0.1694 -0.1788
    1MOL      C  448   8.148   5.416   1.230 -0.1965 -0.1098 -0.1659
    1MOL      C  449   8.191   3.954   0.213 -0.6025 -0.4576  0.5462
    1MOL      C  450   8.213   5.255   1.399 -0.1063 -0.2839  0.8094
    1MOL      N  451   7.983   5.494   0.856 -0.2159  0.1782 -0.4274
    1MOL      N  452   8.334   5.722   0.821  0.5528  0.4676 -0.2880
    1MOL      C  453   8.127   5.358   1.358 -0.6265 -0.2372 -0.1428
    1MOL      C  454   8.242   3.820   0.209 -0.1985 -0.3020 -0.3557
    1MOL      C  455   8.095   3.976   0.319 -0.0496 -1.1887 -0.5879
    1MOL      F  456   8.194   5.207   1.521 -0.1523  0.1918  0.2284
    1MOL      F  457   8.020   5.389   1.436  0.0746 -0.1798  0.5812
    1MOL      C  458   8.186   3.755   0.324  0.2342  0.1094  0.2543
    1MOL      O  459   8.316   3.779   0.121  0.5876  0.1710 -0.4287
    1MOL      C  460   8.025   4.095   0.356  0.8215  1.4424  0.0735
    1MOL      C  461   8.099   3.846   0.385 -0.3123  0.4991 -0.7797
    1MOL      C  462   8.213   3.635   0.386  0.8955 -0.5243  0.4783
    1MOL      C  463   8.063   4.170   0.465 -0.8557 -0.5551 -0.4312
    1MOL      C  464   7.882   4.110   0.326  0.1049  0.0704  0.3786
    1MOL      C  465   8.029   3.814   0.502  0.0648  0.3821 -0.6568
    1MOL      C  466   8.146   3.601   0.506  0.5775  0.3731 -0.2407
    1MOL      N  467   8.110   4.233   0.550  0.4525  0.3813  0.2934
    1MOL      N  468   7.767   4.129   0.326  0.0816 -0.7282 -0.0458
    1MOL      C  469   8.050   3.689   0.568  0.0156  0.4582 -0.7311
    1MOL      F  470   8.175   3.482   0.561 -0.1388  0.1163  0.0319
    1MOL      F  471   7.979   3.658   0.674  0.4383  0.4186  0.2829
    1MOL      H  472   9.634   3.974   0.266  2.7339 -1.8673  1.7091
    1MOL      H  473   9.266   3.655   0.228 -0.4377  0.8418 -0.2785
    1MOL      H  474   9.571   4.207   0.376  0.5451  0.0855 -2.1623
    1MOL      H  475   9.347   4.094   0.102 -1.4026 -2.1798  0.2493
    1MOL      H  476   9.514   4.130   0.152 -0.0609 -0.0636 -1.8418
    1MOL      H  477   9.184   3.970   0.092 -1.3081  1.4310  0.7379
    1MOL      H  478   9.143   3.809   0.126  1.0137  0.2471 -0.7289
    1MOL      H  479   9.135   4.175   0.135  0.5037 -0.5953  0.1393
    1MOL      H  480   9.047   4.279   0.231 -1.9347 -0.2367 -1.0389
    1MOL      H  481   9.114   4.387   0.413  1.3686  1.8579 -2.6860
    1MOL      H  482   9.015   3.738   0.320  2.3608  0.2779  0.8436
    1MOL      H  483   8.923   4.211   0.424  4.3228  1.0216 -1.1750
    1MOL      H  484   9.405   3.428   0.150  0.2882 -1.9967 -0.0500
    1MOL      H  485   9.558   3.496   0.091  1.7222 -0.3488  1.0830
    1MOL      H  486   9.699   3.351   0.211 -0.2175  0.2151 -1.0426
    1MOL      H  487   9.575   3.296   0.323  1.2301 -0.2414 -0.6276
    1MOL      H  488   9.445   3.194   0.140 -0.5722  2.1081  1.1009
    1MOL      H  489   9.577   3.226   0.029  0.0784  1.5691  0.0670
    1MOL      H  490   9.730   3.075   0.178 -0.2391 -2.5060 -0.7545
    1MOL      H  491   9.606   3.075   0.301  1.8294  0.2219  0.3977
    1MOL      H  492   9.462   2.943   0.148  0.5851  1.3347  2.3342
    1MOL      H  493   9.577   2.963   0.014  1.6760  0.1421 -0.0698
    1MOL      H  494   9.613   2.732   0.111  0.3303 -0.4170  0.3495
    1MOL      H  495   9.751   2.826   0.168  0.7208 -1.2431 -1.1429
    1MOL      H  496   9.558   2.838   0.371 -0.4962 -0.2666 -0.6175
    1MOL      H  497   9.504   2.694   0.294 -0.0386 -0.3274 -0.6898
    1MOL      H  498   9.691   2.571   0.312  0.2302  1.2280 -0.8133
    1MOL      H  499   9.637   2.619   0.467  1.0623 -0.3333  0.4056
    1MOL      H  500   8.747   3.815   0.676 -0.0728 -1.3486  2.1207
    1MOL      H  501   8.786   3.638   0.658  1.5181 -0.3552  2.7780
    1MOL      H  502   8.996   3.641   0.727 -1.3574 -0.7797 -1.0419
    1MOL      H  503   9.022   3.817   0.691 -1.8622  2.2778  1.0607
    1MOL      H  504   8.884   3.864   0.891 -0.7125 -0.6052  1.6484
    1MOL      H  505   8.840   3.693   0.913  0.1207  1.0973  1.4504
    1MOL      H  506   9.000   3.751   1.085  0.4227 -2.8675 -0.3199
    1MOL      H  507   9.086   3.664   0.962  0.6714 -0.5862  1.0738
    1MOL      H  508   9.097   3.950   0.902 -2.1013 -0.3517  1.3111
    1MOL      H  509   9.169   3.926   1.050  2.5062  1.2374 -0.8828
    1MOL      H  510   9.363   3.890   0.949 -0.5275  0.7872 -0.5087
    1MOL      H  511   9.315   3.737   0.985 -1.4224  0.9059  1.8560
    1MOL      H  512   9.218   3.716   0.725 -0.2923  1.7173 -1.5541
    1MOL      H  513   9.308   3.847   0.699 -1.9738 -0.4842 -1.3358
    1MOL      H  514   9.460   3.658   0.651 -0.1030  0.8999 -0.4226
    1MOL      H  515   9.515   3.730   0.808 -1.4733  2.7247 -0.8193
    1MOL      H  516   9.708   4.428   0.546  1.5272  1.6126  0.8371
    1MOL      H  517   9.577   4.546   0.563 -0.9025 -0.9531 -1.6622
    1MOL      H  518   9.698   4.369   0.780  0.3144  0.0655  0.1449
    1MOL      H  519   9.757   4.530   0.746 -1.0769  1.5702 -2.3670
    1MOL      H  520   9.472   4.451   0.854 -0.0515  0.1139 -0.7369
    1MOL      H  521   9.608   4.507   0.947  1.8178  0.2551 -0.4161
    1MOL      H  522   9.611   4.724   0.827 -0.2308  0.2146 -0.3247
    1MOL      H  523   9.481   4.671   0.721  1.0200  0.6418 -0.0037
    1MOL      H  524   9.322   4.649   0.901 -1.2144  0.6328  1.1642
    1MOL      H  525   9.435   4.686   1.029 -2.6594  0.4546  0.5173
    1MOL      H  526   9.446   4.925   0.926  1.2340 -1.4329 -0.8437
    1MOL      H  527   9.323   4.866   0.813 -1.6126  0.6060  1.7383
    1MOL      H  528   9.211   4.988   0.993  1.6845  1.6073 -2.7233
    1MOL      H  529   9.188   4.816   1.039  1.5809 -0.3950 -0.5676
    1MOL      H  530   9.383   4.831   1.181  0.4799 -0.5184 -1.8481
    1MOL      H  531   9.394   5.001   1.137  0.3895 -1.0493 -0.9351
    1MOL      H  532   9.658   3.713   0.519 -0.1887  2.9592 -0.8421
    1MOL      H  533   9.772   3.590   0.461 -3.1912 -0.8082 -3.2962
    1MOL      H  534   9.891   3.737   0.603  0.5306 -1.2719 -0.8740
    1MOL      H  535   9.950   3.799   0.448  0.9717  1.0147  0.3672
    1MOL      H  536   9.764   3.959   0.450 -0.8742  0.3655  0.1143
    1MOL      H  537   9.720   3.920   0.622  1.9971 -0.3561  1.9586
    1MOL      H  538   9.938   4.013   0.701  0.3990 -1.8145 -0.3812
    1MOL      H  539   9.987   4.019   0.533 -0.0264  1.3231 -0.0988
    1MOL      H  540   9.823   4.196   0.486 -0.9689 -2.3875 -0.5072
    1MOL      H  541   9.782   4.191   0.656  0.2465 -3.5044  0.9206
    1MOL      H  542  10.065   4.246   0.570  2.3009  0.2328  4.2337
    1MOL      H  543   9.955   4.382   0.581 -0.1136 -0.4846 -1.1490
    1MOL      H  544   9.892   4.309   0.821 -0.1699 -0.8187  0.3097
    1MOL      H  545  10.050   4.216   0.821  0.8986  2.0879  1.9072
    1MOL      H  546  10.166   4.433   0.805 -0.0975 -0.5654 -1.3032
    1MOL      H  547  10.016   4.516   0.766 -0.0097 -1.2437 -1.2296
    1MOL      H  548  10.190   4.798   0.951  1.3979  3.2130 -1.8196
    1MOL      H  549  10.157   4.687   0.816  0.1957 -0.4326  2.1476
    1MOL      H  550  10.142   4.859   0.791 -0.1763  0.6505  0.4128
    1MOL      H  551  10.151   4.117   1.446  0.0127 -0.2126 -0.8391
    1MOL      H  552  10.193   3.967   1.348 -0.5621 -0.1152 -0.6391
    1MOL      H  553  10.313   4.096   1.401 -0.0660  1.9122 -0.5763
    1MOL      H  554  10.452   4.017   1.230 -2.9850  1.2102  2.3621
    1MOL      H  555   9.778   5.381   1.063  1.0226 -0.3011 -1.9566
    1MOL      H  556   9.790   5.279   1.212  1.4131  0.7401  1.0734
    1MOL      H  557   9.907   5.408   1.171 -2.0814  1.1599 -0.3449
    1MOL      H  558  10.078   5.445   1.088  1.8544 -0.1545  1.3872
    1MOL      H  559  10.714   3.911   0.744 -0.6864 -0.5455  1.9181
    1MOL      H  560  10.794   4.386   0.880  0.4891  0.2504  0.6660
    1MOL      H  561  10.553   5.334   0.664  2.3984 -2.1422 -0.0418
    1MOL      H  562  10.641   5.422   1.146  2.1535 -2.1290  0.8496
    1MOL      H  563   9.733   2.356   0.495  0.1418  1.1937 -0.0099
    1MOL      H  564   9.868   2.312   0.610  1.4397  0.9904 -0.1395
    1MOL      H  565   9.838   2.481   0.568  1.5353 -0.0739 -0.0304
    1MOL      H  566   9.966   3.288   0.386 -0.4313 -1.2483  0.3491
    1MOL      H  567   9.833   3.375   0.452 -2.4983 -1.6524 -1.4729
    1MOL      H  568   9.958   3.329   0.557  1.6935 -0.6478 -1.2302
    1MOL      H  569   9.696   3.316   0.648 -0.6212  0.3071  3.3355
    1MOL      H  570  10.192   1.760   0.275 -0.7041  0.2198 -0.4243
    1MOL      H  571  10.251   1.902   0.218  1.1426 -0.4014  0.0313
    1MOL      H  572  10.283   1.856   0.392 -0.7452 -2.1891  0.5522
    1MOL      H  573  10.001   1.689   0.408  1.1202  0.3868  0.0053
    1MOL      H  574   9.162   2.995   0.680 -1.8204 -0.5346  0.8367
    1MOL      H  575   9.399   3.126   1.108 -0.9920 -0.6398  0.9439
    1MOL      H  576   9.525   1.798   0.784  1.6288  0.4932 -1.2635
    1MOL      H  577   9.477   1.453   0.425  1.1133 -2.8937  3.4092
    1MOL      H  578   9.403   3.461   0.553  0.5179 -0.4454 -1.4981
    1MOL      H  579   9.308   3.353   0.441 -1.6223  0.6310 -2.1493
    1MOL      H  580   9.304   3.530   0.431  0.7222 -0.0631  0.1441
    1MOL      H  581   9.858   3.526   1.338 -2.9868  0.7214  3.6845
    1MOL      H  582   9.689   3.481   1.368  0.7013 -0.1404  0.5961
    1MOL      H  583   9.799   3.357   1.300  0.5780 -1.1243  1.6050
    1MOL      H  584  10.002   3.588   1.184  2.2236 -1.6076 -2.0029
    1MOL      H  585   8.621   3.349   0.409  0.5441 -0.6693  0.8984
    1MOL      H  586   8.608   3.368   0.233 -2.0695 -2.2128  0.1329
    1MOL      H  587   8.665   3.216   0.308 -2.1202  0.0272  3.3436
    1MOL      H  588   8.760   3.389   0.063 -0.7668 -0.2610 -0.6506
    1MOL      H  589  10.151   4.019   0.808  0.4022 -0.9943  1.0051
    1MOL      H  590  10.374   3.580   0.729  3.1605  1.5862 -0.3516
    1MOL      H  591   9.118   3.825  -0.135 -0.3790 -0.5105  1.3835
    1MOL      H  592   9.308   3.373  -0.215  1.5854 -0.2101  2.8105
    1MOL      H  593   9.568   5.252   1.287  3.2721 -2.6078 -3.2985
    1MOL      H  594   9.492   5.093   1.294  0.4126 -0.3587  0.8869
    1MOL      H  595   9.487   5.189   1.141 -1.1899  1.5230  1.0333
    1MOL      H  596   8.947   4.348   1.485  0.3959 -0.5232 -0.6618
    1MOL      H  597   8.913   4.494   1.560  3.6342  0.9060 -0.1589
    1MOL      H  598   8.816   4.452   1.421  0.9432 -0.2657 -0.3815
    1MOL      H  599   9.071   4.259   1.311 -3.2140  1.0729 -2.5180
    1MOL      H  600   9.507   5.901   1.490 -0.2274 -0.9645 -0.4712
    1MOL      H  601   9.352   5.838   1.519 -0.1501 -1.8545 -0.5462
    1MOL      H  602   9.492   5.781   1.617 -0.8155 -0.8085 -0.4804
    1MOL      H  603   9.654   5.888   1.355  1.7550 -0.6195  0.2359
    1MOL      H  604   9.287   4.125   0.782  0.5371 -1.9795  0.5853
    1MOL      H  605   9.650   4.189   1.124  0.4446  1.0341 -0.6771
    1MOL      H  606   9.858   5.860   0.774  1.5772  0.1035 -0.8198
    1MOL      H  607  10.158   5.744   1.157  0.9879 -0.7999 -0.7799
    1MOL      H  608   9.057   4.414   0.608 -0.5252 -3.0764  1.5106
    1MOL      H  609   9.139   4.332   0.721  0.4536 -0.5633  0.2712
    1MOL      H  610   9.169   4.508   0.875  3.1183  2.7840 -0.7907
    1MOL      H  611   9.124   4.634   0.762 -1.9010  0.5661  0.0012
    1MOL      H  612   8.888   4.544   0.763  1.4130  0.8778 -0.9569
    1MOL      H  613   8.941   4.411   0.870 -2.5673  0.3519  0.2781
    1MOL      H  614   8.939   4.568   1.054  0.2291  3.3239  1.3020
    1MOL      H  615   9.036   4.686   0.969  0.8795 -0.6347 -1.4914
    1MOL      H  616   8.734   4.653   0.982 -0.0528  0.1217 -0.7847
    1MOL      H  617   8.841   4.780   1.045 -0.2454  0.4646 -0.1962
    1MOL      H  618   8.753   4.733   0.763 -0.2790  0.5699 -1.3401
    1MOL      H  619   8.723   4.875   0.863  0.5166 -0.8782  1.4947
    1MOL      H  620   8.939   4.953   0.876 -1.0354 -0.0215  0.2453
    1MOL      H  621   9.004   4.829   0.764  0.3575  0.0164  0.7341
    1MOL      H  622   8.819   4.907   0.597 -3.1230  2.1137  0.3244
    1MOL      H  623   8.790   5.043   0.701  0.0442  0.5443  0.7671
    1MOL      H  624   8.958   4.114   0.717  0.8206  0.7585  0.2205
    1MOL      H  625   8.864   4.239   0.659  2.5560 -0.9194 -2.3825
    1MOL      H  626   8.730   4.033   0.840 -1.0907  0.1329  0.3035
    1MOL      H  627   8.801   4.179   0.905 -1.9226  1.5007 -0.4884
    1MOL      H  628   8.564   4.152   0.720 -0.7367  1.0505 -0.5364
    1MOL      H  629   8.555   4.204   0.893 -2.5159  1.1184 -1.4754
    1MOL      H  630   8.679   4.406   0.839  1.0200  0.8575 -1.3714
    1MOL      H  631   8.683   4.360   0.659 -0.0564  0.2798  0.4380
    1MOL      H  632   8.445   4.372   0.645 -2.5075 -1.2993  1.4080
    1MOL      H  633   8.438   4.374   0.829 -0.7230  1.2743  0.3308
    1MOL      H  634   8.382   4.595   0.760 -0.5828 -1.1270 -0.9075
    1MOL      H  635   8.547   4.611   0.819  0.3598 -1.1715  0.8347
    1MOL      H  636   8.626   4.637   0.581  0.7154  1.1406  0.0798
    1MOL      H  637   8.468   4.563   0.532 -1.9644  1.3507  0.0868
    1MOL      H  638   8.491   4.826   0.683  0.6458  0.4849 -0.6097
    1MOL      H  639   8.346   4.755   0.606 -0.2926 -2.8139 -1.6116
    1MOL      H  640   9.056   4.760   0.568 -0.5144  0.0661  0.6668
    1MOL      H  641   8.922   4.659   0.563  1.4074 -0.6793  1.0213
    1MOL      H  642   9.067   4.615   0.453  0.1625  0.4430 -1.5659
    1MOL      H  643   8.987   5.692   0.785 -1.0516  1.2661 -0.5473
    1MOL      H  644   8.920   5.681   0.613 -1.4277  0.3505  0.1653
    1MOL      H  645   8.824   5.679   0.761  0.7484  0.9382  0.9397
    1MOL      H  646   8.837   5.603   0.963  1.1166 -0.2149 -0.5652
    1MOL      H  647   8.738   4.450  -0.148  0.6481  1.9542 -1.3688
    1MOL      H  648   8.894   4.533  -0.162 -0.2270 -0.8663 -0.5789
    1MOL      H  649   8.889   4.361  -0.136  1.7257  0.5871 -0.3806
    1MOL      H  650   8.697   4.263   0.006  0.1771  0.8390 -0.6176
    1MOL      H  651   8.471   5.568   1.336 -0.1164 -0.5750 -1.1564
    1MOL      H  652   8.771   5.181   1.425 -1.3122 -1.1218 -0.4397
    1MOL      H  653   8.431   4.133   0.551 -1.3452  0.9212 -2.4373
    1MOL      H  654   8.648   3.772   0.265 -0.0417 -0.0167  0.1227
    1MOL      H  655   8.266   4.656   0.452 -1.2170 -0.0131  0.0606
    1MOL      H  656   8.201   4.666   0.295  1.7364  1.5387  1.0548
    1MOL      H  657   8.203   4.503   0.370 -0.7615 -0.0826 -2.3908
    1MOL      H  658   8.678   5.454   0.689  0.1235 -0.9132  0.5720
    1MOL      H  659   8.716   5.404   0.525 -0.1424  0.3136 -0.6373
    1MOL      H  660   8.563   5.486   0.563  0.9098  1.2168  0.8963
    1MOL      H  661   8.521   5.427   0.838 -0.3132  0.0889  1.6977
    1MOL      H  662   8.345   4.166  -0.201 -2.7816  2.6262  2.3158
    1MOL      H  663   8.508   4.203  -0.141 -0.1263  0.3790  1.8886
    1MOL      H  664   8.437   4.049  -0.091 -1.7081 -0.6122  0.6388
    1MOL      H  665   8.260   3.985   0.013  0.7168 -0.5750 -0.4368
    1MOL      H  666   8.380   5.121   1.340 -0.1041 -2.4879 -3.6431
    1MOL      H  667   8.089   5.503   1.205  0.0775  0.0402 -0.2973
    1MOL      H  668   8.285   3.570   0.337 -0.6382 -1.7220 -0.2149
    1MOL      H  669   7.950   3.878   0.539 -0.2092  1.1060 -2.4624
    2MOL      C  670   8.460   5.772   7.914 -0.8033  0.3247 -0.2873
    2MOL      C  671   8.541   5.810   7.809 -0.2547  0.6632  0.1968
    2MOL      C  672   8.352   5.690   7.886  0.6305  1.0041  0.1241
    2MOL      C  673   8.533   5.746   7.684  1.0227  0.0438 -0.0807
    2MOL      C  674   8.329   5.635   7.755 -0.6776  0.2113 -1.1432
    2MOL      C  675   8.644   6.022   7.559  0.3129  0.1804 -0.0296
    2MOL      C  676   8.423   5.663   7.653 -0.2924  0.5635 -0.9861
    2MOL      C  677   8.647   5.777   7.587  0.2416 -0.4735 -0.3255
    2MOL      C  678   8.610   6.138   7.494  0.1667  0.3748 -0.4137
    2MOL      C  679   8.624   5.896   7.499  0.2898 -0.2424 -0.0234
    2MOL      C  680   8.416   5.577   7.527  0.2899 -0.4546  0.5436
    2MOL      C  681   8.563   6.134   7.361 -0.3760  0.1608 -0.0027
    2MOL      C  682   8.572   5.891   7.366 -1.0183  0.4848  0.1009
    2MOL      C  683   8.544   5.753   7.295  0.1290  0.2901  0.5272
    2MOL      C  684   8.538   6.010   7.297 -0.0267  0.0129 -0.4915
    2MOL      C  685   8.336   5.643   7.413 -0.4047  0.0785  0.8560
    2MOL      C  686   8.392   5.718   7.306  0.1349 -0.4530 -0.0744
    2MOL      C  687   8.192   5.616   7.407 -0.2511 -0.8365  0.0022
    2MOL      C  688   8.307   5.772   7.209  0.0180  0.4070 -0.1263
    2MOL      C  689   8.106   5.665   7.304 -0.2977 -0.8834 -0.3037
    2MOL      C  690   8.168   5.754   7.205 -0.3763  0.6012  0.0465
    2MOL      O  691   8.468   5.836   8.033  0.2259  0.6482  0.0219
    2MOL      O  692   8.253   5.669   7.987 -0.8520  0.3235 -0.0397
    2MOL      O  693   8.631   6.256   7.563  0.4431  0.5126  0.7826
    2MOL      O  694   7.972   5.644   7.311 -0.3742 -0.1169 -0.0204
    2MOL      C  695   8.286   5.573   8.093 -0.0775 -0.6311  0.2747
    2MOL      C  696   8.158   5.497   8.139 -0.0768 -0.1766 -0.0509
    2MOL      C  697   8.105   5.388   8.049 -0.5461 -0.5507  0.4022
    2MOL      C  698   7.976   5.320   8.097 -0.3168  0.0655 -0.3466
    2MOL      C  699   7.995   5.236   8.225 -0.1835 -0.3713  0.1192
    2MOL      C  700   7.875   5.177   8.301 -0.0779  0.8822  0.0358
    2MOL      C  701   7.797   5.283   8.368  0.0664 -0.1040 -0.0559
    2MOL      C  702   7.697   5.228   8.468  0.3011  0.5843  0.5995
    2MOL      C  703   7.905   5.527   7.359  0.0422 -0.2400  0.4432
    2MOL      C  704   7.756   5.566   7.358  0.4089  0.5556 -0.8592
    2MOL      C  705   7.666   5.455   7.407 -0.1943  0.3720 -0.1157
    2MOL      C  706   7.515   5.492   7.416  0.0711 -0.0427 -0.1198
    2MOL      C  707   7.414   5.398   7.476  0.8546 -0.7118  0.0844
    2MOL      C  708   7.437   5.256   7.418 -0.0657  0.1280 -0.2811
    2MOL      C  709   7.312   5.169   7.457 -0.0201 -0.6221  0.1680
    2MOL      C  710   7.286   5.169   7.612 -0.2354  0.1489 -0.2364
    2MOL      C  711   8.517   6.311   7.617 -0.0531  0.8043 -0.4836
    2MOL      C  712   8.541   6.419   7.720 -0.1188  0.1040  0.5923
    2MOL      C  713   8.506   6.371   7.861 -0.0965  0.2094  0.3433
    2MOL      C  714   8.497   6.484   7.969 -0.1053 -0.0427 -0.2137
    2MOL      C  715   8.472   6.440   8.115 -0.1441  0.2058 -0.4540
    2MOL      C  716   8.433   6.555   8.211 -0.1571 -0.5834  0.2875
    2MOL      C  717   8.413   6.515   8.354  0.6153  0.2156  0.1128
    2MOL      C  718   8.347   6.632   8.430 -0.0779 -0.9376 -0.2235
    2MOL      C  719   8.380   5.953   8.058 -0.1288 -0.4409 -0.3812
    2MOL      C  720   8.392   5.990   8.209 -0.2184  0.2303 -0.5947
    2MOL      C  721   8.520   6.067   8.244 -0.3062 -0.9616  0.7541
    2MOL      C  722   8.548   6.086   8.394  0.4100 -0.6217 -0.7125
    2MOL      C  723   8.684   6.144   8.421 -0.3153 -0.7539 -0.1927
    2MOL      C  724   8.708   6.176   8.571  0.2215  0.0646 -0.0186
    2MOL      C  725   8.620   6.286   8.639 -0.1884 -0.5469  0.1843
    2MOL      C  726   8.650   6.277   8.794 -0.3872 -0.4956 -0.4015
    2MOL      N  727   8.615   6.395   8.870 -0.5156  0.4861  0.3286
    2MOL      C  728   8.486   6.404   8.929  0.2118 -0.0529  0.3158
    2MOL      C  729   8.694   6.504   8.921  0.0147 -0.6053  0.0137
    2MOL      C  730   8.378   6.326   8.925  0.2270 -0.1845  0.3904
    2MOL      C  731   8.482   6.515   9.010 -0.3805  0.1949  0.0097
    2MOL      C  732   8.814   6.571   8.881 -0.1962 -0.2143  0.3066
    2MOL      C  733   8.606   6.578   9.005 -0.0036  0.4464 -0.7322
    2MOL      C  734   8.283   6.379   9.002 -0.2468 -0.7887  0.1446
    2MOL      S  735   8.330   6.182   8.847 -0.4895  0.1774  0.5026
    2MOL      S  736   8.326   6.532   9.082 -0.2981  0.1026  0.0463
    2MOL      C  737   8.847   6.701   8.919  0.8606 -0.3456 -0.3993
    2MOL      N  738   8.910   6.547   8.784  0.3422 -0.4071 -0.9056
    2MOL      C  739   8.639   6.703   9.056 -0.9764 -0.3396 -0.6334
    2MOL      C  740   8.180   6.298   9.014 -0.4102 -0.4683 -0.1254
    2MOL      C  741   8.178   6.191   8.939 -0.7013 -0.7585  0.1742
    2MOL      C  742   8.961   6.752   8.849  0.6850  0.3026 -0.5589
    2MOL      C  743   8.756   6.765   9.008 -0.1229 -0.9696  0.2784
    2MOL      C  744   9.000   6.657   8.768  0.1451 -0.7880 -0.6061
    2MOL      C  745   8.959   6.425   8.731 -0.2631 -0.3529 -0.1994
    2MOL      N  746   8.559   6.775   9.128 -0.1606 -0.1875  0.1445
    2MOL      C  747   8.060   6.323   9.107  0.1835 -0.9994  0.0047
    2MOL      C  748   8.083   6.094   8.935  0.3065  0.1495 -0.1279
    2MOL      S  749   9.060   6.894   8.832  0.1004  0.3136  0.1619
    2MOL      N  750   8.776   6.882   9.055 -0.1645 -0.0852 -0.4121
    2MOL      C  751   9.109   6.683   8.705 -0.0467 -0.3764  0.3744
    2MOL      S  752   8.644   6.912   9.156  0.0711 -0.0664 -0.1659
    2MOL      C  753   8.086   5.987   8.837 -0.1481 -0.2429 -0.2279
    2MOL      C  754   9.152   6.808   8.717 -0.4068 -0.7823  0.1433
    2MOL      S  755   9.192   6.599   8.578  0.1795 -0.3726  0.2682
    2MOL      C  756   7.974   5.973   8.742 -0.3435  0.1122  0.2475
    2MOL      C  757   8.171   5.869   8.831 -0.0755 -0.5145  0.3388
    2MOL      C  758   9.260   6.843   8.641 -0.4279  0.4588 -0.2783
    2MOL      C  759   9.292   6.746   8.553  0.2657  0.4517  0.6397
    2MOL      C  760   7.999   5.848   8.667 -0.3696 -0.6697  0.6757
    2MOL      O  761   7.881   6.043   8.731 -0.3913  0.9543  0.4908
    2MOL      C  762   8.287   5.841   8.916  0.5078 -0.3238  0.0806
    2MOL      C  763   8.112   5.789   8.722  0.6865  0.5977  0.1209
    2MOL      C  764   9.329   6.977   8.633 -0.6594  0.7687 -0.3957
    2MOL      C  765   9.390   6.747   8.465  0.4631 -0.0799 -0.3465
    2MOL      C  766   7.928   5.783   8.564  0.5614 -0.0567  0.5511
    2MOL      C  767   8.420   5.872   8.881 -0.0970 -0.3695  0.1714
    2MOL      C  768   8.276   5.801   9.050  0.3191  0.6961  0.1402
    2MOL      C  769   8.165   5.666   8.679 -0.7275 -0.6064 -0.1753
    2MOL      C  770   9.423   6.629   8.385  0.4719 -0.5767  0.3984
    2MOL      C  771   7.982   5.665   8.512 -0.4078  0.8366  0.3366
    2MOL      N  772   8.524   5.895   8.842  1.0308 -0.9516  0.3104
    2MOL      N  773   8.262   5.770   9.161  0.2566  0.0911 -1.2353
    2MOL      C  774   8.099   5.606   8.572  0.1864 -0.2313 -0.0061
    2MOL      C  775   9.367   6.622   8.245  0.3495  0.3136 -0.0022
    2MOL      C  776   9.492   6.509   8.424  0.0445  0.2309 -1.0539
    2MOL      F  777   7.919   5.606   8.403 -0.2375 -0.5144 -0.3630
    2MOL      F  778   8.148   5.487   8.526 -0.0803  0.1858 -0.0926
    2MOL      C  779   9.407   6.490   8.201  0.0249  1.1198 -0.3075
    2MOL      O  780   9.313   6.702   8.167 -0.0405  0.1825 -0.5436
    2MOL      C  781   9.526   6.464   8.563 -0.8989  0.2341 -0.3993
    2MOL      C  782   9.479   6.426   8.306 -0.2271  0.1171 -0.0229
    2MOL      C  783   9.395   6.425   8.078  0.1465 -0.1465 -0.8045
    2MOL      C  784   9.610   6.542   8.646 -0.1408  0.2256  0.2310
    2MOL      C  785   9.473   6.347   8.628 -0.3796  0.5872 -0.3453
    2MOL      C  786   9.532   6.296   8.291  1.0610  0.1134 -0.4271
    2MOL      C  787   9.442   6.294   8.064 -0.4551  0.7266 -0.5775
    2MOL      N  788   9.682   6.601   8.716 -0.2558  0.0382  0.0953
    2MOL      N  789   9.420   6.260   8.687  0.2989 -0.3380 -0.0644
    2MOL      C  790   9.508   6.232   8.170 -0.5441 -0.1088 -0.1035
    2MOL      F  791   9.412   6.217   7.950  0.0049 -0.1535 -0.5365
    2MOL      F  792   9.553   6.106   8.151  0.2262 -0.4150  0.2214
    2MOL      N  793   7.628   5.333   8.539 -0.0582  0.8783 -0.1084
    2MOL      C  794   7.545   5.433   8.474 -0.1319  0.2116  0.4963
    2MOL      C  795   7.674   5.406   8.642  0.2761 -0.1546  0.0295
    2MOL      C  796   7.486   5.430   8.354 -0.8569 -0.6837  0.3548
    2MOL      C  797   7.535   5.548   8.529  0.8678 -0.2141  0.3251
    2MOL      C  798   7.761   5.366   8.749  0.1598 -0.3737 -1.1752
    2MOL      C  799   7.615   5.533   8.639 -0.0094 -0.2349 -0.1932
    2MOL      C  800   7.423   5.542   8.318 -0.5348  0.4343 -0.1130
    2MOL      S  801   7.461   5.312   8.242 -0.1254  0.0432  0.2215
    2MOL      S  802   7.441   5.662   8.438 -0.4005 -0.1105  0.0990
    2MOL      C  803   7.811   5.465   8.834  0.4844  0.8041 -0.3619
    2MOL      N  804   7.838   5.254   8.773 -0.1551  0.3860  0.8933
    2MOL      C  805   7.659   5.632   8.733  0.1102 -0.3320 -0.5042
    2MOL      C  806   7.366   5.544   8.197 -0.2991  0.8101 -0.1145
    2MOL      C  807   7.376   5.420   8.138  0.1366 -0.1708  0.4031
    2MOL      C  808   7.925   5.432   8.900 -0.0990  0.4398 -0.8779
    2MOL      C  809   7.751   5.594   8.830 -0.3809 -0.1827 -0.2811
    2MOL      C  810   7.938   5.305   8.857 -0.1665 -0.2569 -0.9435
    2MOL      C  811   7.770   5.124   8.804 -0.0310 -0.2646 -0.5879
    2MOL      N  812   7.618   5.760   8.739 -0.6361 -0.0159  0.6186
    2MOL      C  813   7.292   5.668   8.136 -0.6771  0.2862  0.1817
    2MOL      C  814   7.322   5.384   8.019  0.0912  0.2048 -0.1733
    2MOL      S  815   8.075   5.491   8.979 -0.0445  0.1929 -0.0992
    2MOL      N  816   7.795   5.687   8.909  0.2303 -0.5254 -1.1175
    2MOL      C  817   8.065   5.256   8.875  0.3210  0.0420  0.3575
    2MOL      S  818   7.714   5.827   8.854 -0.4868 -0.1417  0.1684
    2MOL      C  819   7.310   5.242   7.986  0.1434 -0.1053  0.1269
    2MOL      C  820   8.148   5.341   8.936 -0.3354  0.4027 -0.4235
    2MOL      S  821   8.129   5.106   8.824 -0.7565  0.0136  0.1796
    2MOL      C  822   7.429   5.164   7.957 -0.3716 -0.4673 -0.1710
    2MOL      C  823   7.195   5.158   8.013 -0.1433 -0.2061 -0.3913
    2MOL      C  824   8.275   5.288   8.941  0.1268 -0.1960 -0.7800
    2MOL      C  825   8.278   5.166   8.883  0.2443 -0.1146  0.0131
    2MOL      C  826   7.390   5.025   7.989  0.6613  0.7216 -0.1588
    2MOL      O  827   7.539   5.202   7.925 -0.0839  0.1899 -0.3156
    2MOL      C  828   7.065   5.201   8.051 -0.3270 -0.3661  0.4663
    2MOL      C  829   7.251   5.018   8.013  0.6710 -0.0517  0.0574
    2MOL      C  830   8.402   5.365   8.983 -0.4275 -0.2025 -0.1380
    2MOL      C  831   8.392   5.102   8.843  0.0818  0.1554  0.2050
    2MOL      C  832   7.478   4.915   8.003  0.5267 -0.3536  0.2730
    2MOL      C  833   7.016   5.184   8.187  0.5889 -0.8434 -0.0301
    2MOL      C  834   6.996   5.312   7.990  0.5305 -0.3904  0.2566
    2MOL      C  835   7.194   4.892   8.046 -0.1784 -1.2947  0.3046
    2MOL      C  836   8.401   4.977   8.770  0.3007 -0.3831 -0.0180
    2MOL      C  837   7.422   4.789   8.045 -0.9421 -0.7684  0.5168
    2MOL      N  838   6.973   5.168   8.295 -0.3293  0.2550  0.1322
    2MOL      N  839   6.948   5.404   7.934  0.4759 -0.3166 -0.4336
    2MOL      C  840   7.280   4.778   8.062 -0.3827 -0.1239  0.1081
    2MOL      C  841   8.473   4.865   8.829  0.0336  0.9344 -0.1093
    2MOL      C  842   8.347   4.942   8.639 -0.1718  0.5170  0.1004
    2MOL      F  843   7.507   4.688   8.071  0.4913  0.4887 -0.2155
    2MOL      F  844   7.227   4.655   8.084 -0.0203  0.0164 -0.0403
    2MOL      C  845   8.480   4.766   8.722 -0.4246  0.7215 -0.1793
    2MOL      O  846   8.522   4.854   8.937 -0.1570  0.4052 -0.3476
    2MOL      C  847   8.273   5.010   8.541  0.1423  0.0284  0.8030
    2MOL      C  848   8.412   4.810   8.615 -0.1018 -0.5953  0.6341
    2MOL      C  849   8.560   4.650   8.713  0.3976 -0.0271  0.3665
    2MOL      C  850   8.162   4.951   8.478 -0.6260 -0.2228  0.3024
    2MOL      C  851   8.305   5.143   8.511  0.4260 -0.1845 -0.2283
    2MOL      C  852   8.422   4.740   8.495  0.5205  0.0303 -0.7711
    2MOL      C  853   8.575   4.582   8.590 -0.1584  0.7122  0.2225
    2MOL      N  854   8.070   4.895   8.432  0.0994 -0.4433  0.7682
    2MOL      N  855   8.346   5.242   8.480 -0.0345  0.1881 -0.1418
    2MOL      C  856   8.497   4.624   8.478 -1.3342  0.8901 -0.0666
    2MOL      F  857   8.650   4.468   8.585 -0.2493  0.1534  0.4759
    2MOL      F  858   8.492   4.555   8.366 -0.3372 -0.1620 -0.3167
    2MOL      N  859   7.191   5.071   7.671 -0.2185 -0.2061 -0.0123
    2MOL      C  860   7.053   5.100   7.674  0.0253 -0.2676  0.0014
    2MOL      C  861   7.202   4.937   7.700  0.1318 -0.5796  0.3254
    2MOL      C  862   6.980   5.215   7.648 -0.4985 -0.8088 -0.0802
    2MOL      C  863   6.974   4.998   7.718 -0.1897  0.2617  0.1790
    2MOL      C  864   7.308   4.844   7.701 -1.1499 -0.4476 -0.6255
    2MOL      C  865   7.070   4.895   7.724  0.3575  0.0578  0.4739
    2MOL      C  866   6.851   5.199   7.660  0.2576  0.0044 -0.2805
    2MOL      S  867   7.014   5.380   7.578  0.0244 -0.2451 -0.1088
    2MOL      S  868   6.806   5.048   7.731 -0.0972  0.4175  0.3661
    2MOL      C  869   7.284   4.712   7.736  0.1221 -0.2152 -0.1504
    2MOL      N  870   7.449   4.850   7.682 -0.0904  0.1924 -0.3021
    2MOL      C  871   7.053   4.762   7.769 -0.3360 -0.5871 -0.2286
    2MOL      C  872   6.771   5.305   7.635 -0.6841  0.3468  0.4116
    2MOL      C  873   6.840   5.416   7.598  0.2505 -1.2127  0.8065
    2MOL      C  874   7.403   4.638   7.742  1.1371  0.2721 -0.1956
    2MOL      C  875   7.161   4.671   7.771 -0.7040 -0.1144  0.3988
    2MOL      C  876   7.502   4.722   7.722 -0.2335  0.0806  0.0577
    2MOL      C  877   7.541   4.950   7.621  0.0341 -0.0925  0.0613
    2MOL      N  878   6.938   4.710   7.797 -0.5853  0.2767 -0.5652
    2MOL      C  879   6.619   5.294   7.659 -0.3288  0.1036 -0.8375
    2MOL      C  880   6.771   5.532   7.587 -0.1666 -0.5487 -0.2368
    2MOL      S  881   7.466   4.475   7.783  0.0619  0.6472  0.2330
    2MOL      N  882   7.135   4.558   7.817 -0.6855 -0.4225  0.0019
    2MOL      C  883   7.625   4.671   7.749  0.0813 -0.3649 -0.4300
    2MOL      S  884   6.978   4.567   7.865 -0.6091  0.1249 -0.2179
    2MOL      C  885   6.829   5.663   7.557 -0.4828  0.1153 -0.8966
    2MOL      C  886   7.623   4.542   7.771 -0.0117  0.0563 -1.0806
    2MOL      S  887   7.785   4.734   7.756  0.2074 -0.3108  0.1277
    2MOL      C  888   6.765   5.750   7.460  0.2111 -0.1762 -1.0290
    2MOL      C  889   6.933   5.737   7.630 -0.1322 -0.4140 -1.0419
    2MOL      C  890   7.740   4.489   7.795 -0.5899  0.6478  0.2941
    2MOL      C  891   7.843   4.576   7.780  0.6286  0.2397 -0.4862
    2MOL      C  892   6.831   5.881   7.480  0.3907  0.1645  0.2566
    2MOL      O  893   6.678   5.729   7.377 -0.8265  0.1164  0.6683
    2MOL      C  894   7.025   5.687   7.732 -0.2460  0.0691  0.2945
    2MOL      C  895   6.929   5.873   7.578  0.2005 -0.4191 -0.1950
    2MOL      C  896   7.759   4.345   7.830  0.6396  0.2452 -0.4514
    2MOL      C  897   7.972   4.539   7.812  0.8203  0.2402 -0.2950
    2MOL      C  898   6.776   6.001   7.431  0.4317  0.6144 -0.1500
    2MOL      C  899   7.155   5.665   7.694  0.0294  0.5498 -0.5809
    2MOL      C  900   7.037   5.759   7.854 -0.2701  0.2280  0.9439
    2MOL      C  901   6.985   5.995   7.624  0.5132  0.7031 -0.2198
    2MOL      C  902   8.073   4.635   7.864 -0.3506 -0.3414 -0.3375
    2MOL      C  903   6.834   6.122   7.477  0.6594  1.1657 -0.0539
    2MOL      N  904   7.267   5.663   7.678 -0.1353  0.6656  0.5394
    2MOL      N  905   7.048   5.826   7.945 -0.5017  0.1020 -0.3349
    2MOL      C  906   6.941   6.116   7.567  0.5474  0.4378 -0.2630
    2MOL      C  907   8.202   4.666   7.794 -0.5555 -0.9234 -0.0754
    2MOL      C  908   8.066   4.697   7.996 -0.1031 -0.7824 -0.1672
    2MOL      F  909   6.777   6.239   7.445  0.2061 -0.2420 -0.1046
    2MOL      F  910   6.991   6.231   7.626  0.4318 -0.5591  0.6702
    2MOL      C  911   8.273   4.758   7.890 -0.7570 -0.8208  0.1481
    2MOL      O  912   8.245   4.628   7.689  0.5147  0.1316 -0.2803
    2MOL      C  913   7.973   4.666   8.101  0.2028 -0.7262 -0.3064
    2MOL      C  914   8.194   4.770   8.005 -0.4288 -0.0056  0.3522
    2MOL      C  915   8.412   4.802   7.892 -0.1733 -0.3558 -0.0503
    2MOL      C  916   7.959   4.545   8.176  0.0217  0.2352 -0.4097
    2MOL      C  917   7.874   4.770   8.107 -0.3936  0.3283  0.1980
    2MOL      C  918   8.236   4.845   8.115 -0.3355 -0.5056 -0.5800
    2MOL      C  919   8.456   4.861   8.011 -0.7482 -0.1121 -0.3923
    2MOL      N  920   7.949   4.444   8.227  0.3437  0.2102 -0.4377
    2MOL      N  921   7.789   4.846   8.119 -0.2747  0.0686 -0.1888
    2MOL      C  922   8.368   4.885   8.118 -0.6207 -0.8632 -0.2957
    2MOL      F  923   8.585   4.909   8.022 -0.4007 -0.1444 -0.5022
    2MOL      F  924   8.408   4.953   8.228  0.1828 -0.0407  0.0812
    2MOL      N  925   8.366   6.614   8.580  0.8037  0.2308 -0.2470
    2MOL      C  926   8.250   6.574   8.654 -0.2295  0.1732 -0.6193
    2MOL      C  927   8.415   6.716   8.660 -0.1238  0.3385  0.1138
    2MOL      C  928   8.160   6.474   8.631  0.3501 -0.6572  0.3511
    2MOL      C  929   8.219   6.652   8.759  0.5510  0.1598  0.0915
    2MOL      C  930   8.534   6.787   8.658 -0.1824  0.0721 -0.2334
    2MOL      C  931   8.322   6.746   8.763 -0.1907  0.1961 -0.2381
    2MOL      C  932   8.059   6.483   8.714 -0.0432 -1.0857 -0.8507
    2MOL      S  933   8.133   6.357   8.505 -0.7969 -0.2546  0.3080
    2MOL      S  934   8.067   6.607   8.837  0.0508 -0.1373  0.1515
    2MOL      C  935   8.547   6.906   8.731 -0.3235  0.2225  0.1397
    2MOL      N  936   8.640   6.774   8.566  0.4276 -0.0338 -0.0352
    2MOL      C  937   8.345   6.854   8.848  0.3787 -0.7097 -0.5625
    2MOL      C  938   7.963   6.399   8.693 -0.0519  0.1437 -0.2349
    2MOL      C  939   7.981   6.326   8.580  0.3683 -0.1833  0.0918
    2MOL      C  940   8.666   6.969   8.684  0.3094 -0.4440 -0.4619
    2MOL      C  941   8.455   6.939   8.832  0.1561 -0.6025 -0.0992
    2MOL      C  942   8.713   6.896   8.588  0.1241 -0.2176  0.2837
    2MOL      C  943   8.699   6.658   8.502  0.1203 -0.0232  0.5767
    2MOL      N  944   8.260   6.894   8.938 -0.2274  0.3052  0.4026
    2MOL      C  945   7.836   6.396   8.777  0.0334  0.2004  0.0969
    2MOL      C  946   7.880   6.260   8.526  0.6210 -0.5776 -0.4298
    2MOL      S  947   8.759   7.120   8.706  0.0733  0.2882  0.1214
    2MOL      N  948   8.467   7.045   8.904  1.3134  0.0273  0.0551
    2MOL      C  949   8.814   6.946   8.521  0.6227  0.3061 -0.6019
    2MOL      S  950   8.325   7.039   9.001  0.2843  0.2476  0.1971
    2MOL      C  951   7.882   6.189   8.395  0.7833  0.3397 -0.2262
    2MOL      C  952   8.858   7.064   8.567  0.0459 -0.1393 -0.3692
    2MOL      S  953   8.902   6.892   8.385 -0.2140 -0.1482  0.2802
    2MOL      C  954   7.969   6.071   8.368 -0.3385 -0.0091 -0.4408
    2MOL      C  955   7.803   6.213   8.276 -0.2820 -0.3174 -0.5449
    2MOL      C  956   8.953   7.119   8.490  0.3927 -0.5050 -0.1529
    2MOL      C  957   8.994   7.037   8.392  0.3152 -0.6685  0.8664
    2MOL      C  958   7.937   6.027   8.230 -0.2426  0.2835  0.7845
    2MOL      O  959   8.043   6.023   8.445 -0.3012  0.2944  0.4690
    2MOL      C  960   7.691   6.310   8.261  0.2647 -0.3539  0.4452
    2MOL      C  961   7.839   6.111   8.179 -0.4210 -0.8292 -1.5828
    2MOL      C  962   9.015   7.255   8.520 -0.3390  0.5008 -0.6681
    2MOL      C  963   9.098   7.066   8.315 -0.3879  0.5136  0.3629
    2MOL      C  964   7.972   5.911   8.158  0.1386 -0.4300  0.7509
    2MOL      C  965   7.647   6.358   8.137  0.5211  0.7168  0.2505
    2MOL      C  966   7.615   6.365   8.365 -0.1881  0.6261  0.3878
    2MOL      C  967   7.781   6.096   8.055  0.0449  0.3389  0.3178
    2MOL      C  968   9.137   6.999   8.194  0.3745  0.3525  0.4490
    2MOL      C  969   7.912   5.886   8.037 -0.8895 -0.0871  0.4049
    2MOL      N  970   7.617   6.413   8.041  0.8615  0.0075 -0.3725
    2MOL      N  971   7.547   6.387   8.457 -0.2781  0.1513  0.2423
    2MOL      C  972   7.826   5.986   7.982  0.0556  0.0492 -0.1407
    2MOL      C  973   9.276   6.982   8.152 -0.0166  0.3629  0.1094
    2MOL      C  974   9.055   6.980   8.077  0.0824  0.3685 -0.5198
    2MOL      F  975   7.944   5.773   7.959  0.2333 -0.0981 -0.0913
    2MOL      F  976   7.758   5.958   7.865  0.2422  0.0539 -0.0970
    2MOL      C  977   9.272   6.948   8.008  0.4739 -0.2641 -0.5793
    2MOL      O  978   9.378   7.015   8.213 -0.1325  0.0945 -0.7565
    2MOL      C  979   8.912   7.007   8.063 -0.2347 -0.2867  0.2134
    2MOL      C  980   9.144   6.948   7.969 -0.1793  0.4060  0.4180
    2MOL      C  981   9.380   6.931   7.918 -0.6903 -0.3739  0.5518
    2MOL      C  982   8.838   7.130   8.039 -0.7765 -0.0211 -0.8035
    2MOL      C  983   8.817   6.903   8.040 -0.4034 -0.5057  0.6791
    2MOL      C  984   9.114   6.931   7.833  0.0523  0.9581 -0.0236
    2MOL      C  985   9.351   6.910   7.784  1.0090  0.3276  0.6970
    2MOL      N  986   8.772   7.223   8.023  0.0358 -1.1333 -0.0700
    2MOL      N  987   8.727   6.829   8.027  0.6043 -0.6679 -0.2331
    2MOL      C  988   9.220   6.912   7.742  0.0454 -0.3673 -0.9377
    2MOL      F  989   9.441   6.895   7.687  0.5129  0.1199  0.3234
    2MOL      F  990   9.198   6.897   7.609  0.1904  0.3497 -0.0330
    2MOL      O  991   8.536   6.252   7.292 -0.2006  0.2619  0.5388
    2MOL      O  992   8.101   5.794   7.091  0.1623 -0.1835  0.3357
    2MOL      C  993   8.645   6.335   7.252 -0.8355 -0.3800  0.7061
    2MOL      C  994   8.690   6.306   7.106 -0.5836  0.5931  0.3836
    2MOL      C  995   8.588   6.367   7.003 -0.1048  0.6008  0.2112
    2MOL      C  996   8.463   6.285   6.977  0.6467 -0.6308 -0.0620
    2MOL      C  997   8.345   6.379   6.927  0.2658  0.5414  0.0611
    2MOL      C  998   8.202   6.318   6.920 -0.0125 -0.0888 -1.0038
    2MOL      C  999   8.100   6.438   6.934  0.0438 -0.2025  0.3661
    2MOL      C 1000   7.957   6.382   6.944 -0.7378  0.5389  0.0674
    2MOL      C 1001   8.161   5.879   6.988 -0.0569  0.2728 -0.2172
    2MOL      C 1002   8.053   5.908   6.879  0.1274  0.3513 -0.0268
    2MOL      C 1003   7.933   5.995   6.910 -0.1512 -0.5186  1.1041
    2MOL      C 1004   7.824   6.002   6.800  0.7492  0.3216 -0.7143
    2MOL      C 1005   7.713   6.113   6.832 -0.1359 -0.0636 -0.0702
    2MOL      C 1006   7.641   6.184   6.718 -0.0553  0.2552 -0.5279
    2MOL      C 1007   7.527   6.272   6.760  0.1693 -0.0856 -0.3939
    2MOL      C 1008   7.560   6.379   6.861  0.3953 -0.2046  0.0112
    2MOL      N 1009   7.852   6.486   6.968 -0.2889 -0.5090  0.2585
    2MOL      C 1010   7.797   6.508   7.096  0.1542 -0.1348  0.0824
    2MOL      C 1011   7.831   6.604   6.898  0.2212  0.0846 -0.2460
    2MOL      C 1012   7.787   6.434   7.205  0.5732  0.3820 -0.1453
    2MOL      C 1013   7.753   6.632   7.116  0.0196 -0.1517  0.1532
    2MOL      C 1014   7.853   6.644   6.763  0.3456 -0.2644  0.2367
    2MOL      C 1015   7.770   6.692   6.991 -0.3507 -0.1339 -0.3494
    2MOL      C 1016   7.728   6.493   7.306 -0.4691  0.1486 -0.7418
    2MOL      S 1017   7.827   6.270   7.257 -0.6348 -0.4947 -0.1070
    2MOL      S 1018   7.679   6.654   7.273 -0.2858  0.3165  0.3795
    2MOL      C 1019   7.822   6.777   6.729  0.3436  0.0452  0.1993
    2MOL      N 1020   7.913   6.590   6.647  0.0635 -0.2023  0.7367
    2MOL      C 1021   7.731   6.820   6.950 -0.2080  0.5590 -0.2789
    2MOL      C 1022   7.721   6.423   7.422 -0.5052 -0.3517  0.1490
    2MOL      C 1023   7.759   6.295   7.417  0.2347 -0.0499  0.3426
    2MOL      C 1024   7.880   6.809   6.604  0.2324  0.6820  0.0305
    2MOL      C 1025   7.766   6.868   6.820 -0.2960  0.0896 -0.2955
    2MOL      C 1026   7.936   6.698   6.559 -0.2599  0.4875 -0.4854
    2MOL      C 1027   7.893   6.459   6.592  0.1957  0.0684 -0.0615
    2MOL      N 1028   7.680   6.907   7.027  0.2505  0.3471  0.4890
    2MOL      C 1029   7.650   6.484   7.553  0.6528 -0.0879  0.0487
    2MOL      C 1030   7.748   6.215   7.523 -0.0358  0.0521 -0.1125
    2MOL      S 1031   7.933   6.949   6.515  0.1097 -0.0259  0.0853
    2MOL      N 1032   7.720   6.983   6.784 -0.1068  0.6098 -0.3096
    2MOL      C 1033   8.015   6.716   6.449  1.0735 -0.6803 -0.2195
    2MOL      S 1034   7.637   7.027   6.916  0.3511  0.2719 -0.0671
    2MOL      C 1035   7.775   6.071   7.535 -0.7298  0.2855  0.3515
    2MOL      C 1036   8.025   6.840   6.408  0.2501 -0.0546  0.6751
    2MOL      S 1037   8.096   6.610   6.343 -0.1190 -0.0846  0.1361
    2MOL      C 1038   7.669   5.974   7.575 -0.1892 -0.4943 -0.0905
    2MOL      C 1039   7.900   6.001   7.517  0.6654  0.1939 -0.5865
    2MOL      C 1040   8.091   6.861   6.296  0.0972 -0.0655 -0.3845
    2MOL      C 1041   8.153   6.746   6.254  0.9564 -0.1065  0.0534
    2MOL      C 1042   7.739   5.848   7.606 -0.1206  0.2055  0.5970
    2MOL      O 1043   7.553   5.988   7.599  0.1789  0.4941  0.1695
    2MOL      C 1044   8.033   6.053   7.491 -0.1247 -0.3956  0.4633
    2MOL      C 1045   7.873   5.863   7.571  0.0930  0.4166 -0.5154
    2MOL      C 1046   8.101   6.998   6.243  0.4982  0.0690  0.5530
    2MOL      C 1047   8.235   6.740   6.150 -0.3795  0.1158  0.1341
    2MOL      C 1048   7.686   5.732   7.659 -1.0602 -1.1088 -0.4434
    2MOL      C 1049   8.133   6.062   7.591 -0.0812  0.2481  0.1410
    2MOL      C 1050   8.099   6.073   7.365  0.7715 -0.9390  0.1825
    2MOL      C 1051   7.963   5.763   7.609  0.2497 -0.6141 -0.1317
    2MOL      C 1052   8.294   6.621   6.095  0.4402  0.4936 -0.4616
    2MOL      C 1053   7.771   5.627   7.685 -0.5050  0.1653  0.3876
    2MOL      N 1054   8.207   6.067   7.682  0.3258  0.2046 -1.0760
    2MOL      N 1055   8.149   6.095   7.260  0.1980  0.1228 -0.0330
    2MOL      C 1056   7.911   5.641   7.660 -0.0971 -0.0321 -0.9151
    2MOL      C 1057   8.305   6.593   5.951  0.1561  0.1514  0.2286
    2MOL      C 1058   8.360   6.516   6.174  0.1491  0.1334 -0.6562
    2MOL      F 1059   7.729   5.510   7.744 -0.0608  0.2900  0.5326
    2MOL      F 1060   7.998   5.548   7.705 -0.5270 -0.5772  0.0177
    2MOL      C 1061   8.371   6.461   5.949 -0.0888 -0.4504  0.1410
    2MOL      O 1062   8.264   6.655   5.853 -0.5913 -0.2042 -0.7075
    2MOL      C 1063   8.402   6.532   6.316  0.1671 -0.1850 -0.2370
    2MOL      C 1064   8.405   6.418   6.077 -0.5258  0.9380  0.4053
    2MOL      C 1065   8.408   6.384   5.834  0.6255  0.2260 -0.5757
    2MOL      C 1066   8.374   6.439   6.418 -0.7181  0.3153  0.1133
    2MOL      C 1067   8.519   6.605   6.351  0.4376  0.7684  0.1487
    2MOL      C 1068   8.487   6.303   6.098 -0.1125  0.0655  0.0461
    2MOL      C 1069   8.480   6.263   5.855 -0.3716 -0.7993 -0.1663
    2MOL      N 1070   8.343   6.374   6.510  0.2638 -0.9591 -0.4239
    2MOL      N 1071   8.623   6.645   6.384 -0.1947 -0.4055 -0.9590
    2MOL      C 1072   8.519   6.225   5.986  0.1571 -0.0040  0.2715
    2MOL      F 1073   8.509   6.187   5.745  0.4949 -0.3360 -0.2367
    2MOL      F 1074   8.572   6.104   6.004  0.4376 -0.5829  0.0001
    2MOL      N 1075   7.448   6.449   6.934 -1.0178  0.6433  0.6406
    2MOL      C 1076   7.416   6.411   7.067 -0.4021 -0.0708  0.3224
    2MOL      C 1077   7.417   6.585   6.926 -0.0156 -0.2768  1.0631
    2MOL      C 1078   7.424   6.297   7.135  0.1396 -1.3022 -0.6159
    2MOL      C 1079   7.370   6.512   7.137 -0.2403  0.4372 -0.3178
    2MOL      C 1080   7.372   6.668   6.815  0.3351  0.4056 -0.3841
    2MOL      C 1081   7.371   6.621   7.051 -0.5327 -0.0213 -0.3211
    2MOL      C 1082   7.374   6.311   7.261 -0.3585  0.6947 -0.0555
    2MOL      S 1083   7.476   6.137   7.102  0.4252  0.3400 -0.0751
    2MOL      S 1084   7.316   6.473   7.297 -0.2402  0.2546 -0.0418
    2MOL      C 1085   7.318   6.798   6.830 -0.3799  0.2084 -0.1101
    2MOL      N 1086   7.374   6.641   6.680 -1.1112  0.7899  0.1025
    2MOL      C 1087   7.292   6.739   7.066 -0.4022  0.1396  0.5447
    2MOL      C 1088   7.374   6.200   7.333 -1.0054 -0.2555  0.0808
    2MOL      C 1089   7.424   6.099   7.265 -0.3673 -0.3248  0.0726
    2MOL      C 1090   7.289   6.854   6.704 -0.0925 -0.4685 -0.8191
    2MOL      C 1091   7.284   6.834   6.962 -0.9356  0.5498  0.6476
    2MOL      C 1092   7.330   6.758   6.619 -0.1377 -0.6424  0.2878
    2MOL      C 1093   7.325   6.519   6.618  0.0466 -0.4532 -0.0232
    2MOL      N 1094   7.220   6.763   7.171 -0.4353 -0.4524 -0.3741
    2MOL      C 1095   7.305   6.194   7.470  0.5011  0.0158  0.0417
    2MOL      C 1096   7.420   5.970   7.307  0.1322 -0.0935  0.1001
    2MOL      S 1097   7.239   6.996   6.620  0.1485  0.3945  0.0933
    2MOL      N 1098   7.210   6.932   6.990  0.0851  0.0730  0.2471
    2MOL      C 1099   7.326   6.791   6.488  0.4067 -0.5274 -0.4276
    2MOL      S 1100   7.159   6.921   7.145  0.0993  0.2626 -0.4185
    2MOL      C 1101   7.464   5.864   7.215  0.0704 -0.2080  0.3421
    2MOL      C 1102   7.287   6.918   6.467 -0.3456 -0.3467  0.4324
    2MOL      S 1103   7.371   6.714   6.348  0.1017  0.0808  0.2452
    2MOL      C 1104   7.607   5.843   7.205  0.7463  0.0178 -1.1235
    2MOL      C 1105   7.389   5.769   7.136 -0.7220 -0.3367  1.0288
    2MOL      C 1106   7.296   6.962   6.344 -0.0986  0.1398  0.3988
    2MOL      C 1107   7.332   6.863   6.256  0.0021  0.4824 -0.8360
    2MOL      C 1108   7.624   5.747   7.095 -0.3949 -0.2513 -0.1540
    2MOL      O 1109   7.697   5.900   7.262  0.0637  0.0555 -0.1064
    2MOL      C 1110   7.245   5.757   7.132 -0.4501  0.1872 -0.3011
    2MOL      C 1111   7.498   5.714   7.053 -0.2657 -0.2886  0.1182
    2MOL      C 1112   7.252   7.101   6.307  0.0024  0.0937  0.7504
    2MOL      C 1113   7.338   6.884   6.119  0.2286 -0.0893  0.3109
    2MOL      C 1114   7.742   5.707   7.028  0.3011 -0.1286  0.1324
    2MOL      C 1115   7.169   5.703   7.024  0.8492  0.1895 -0.9088
    2MOL      C 1116   7.167   5.767   7.252  0.3834 -0.1241 -0.2549
    2MOL      C 1117   7.485   5.646   6.931 -0.2412  0.2276 -0.1932
    2MOL      C 1118   7.386   6.780   6.031 -0.0919 -0.3698 -0.0052
    2MOL      C 1119   7.723   5.636   6.908 -0.6156  0.2323 -0.3321
    2MOL      N 1120   7.105   5.644   6.945 -0.5724  0.6960  0.4613
    2MOL      N 1121   7.093   5.782   7.342 -0.0513  0.0311 -0.9029
    2MOL      C 1122   7.600   5.611   6.859 -0.7045  0.1956 -0.2754
    2MOL      C 1123   7.327   6.748   5.898  0.4320  0.6685  0.1007
    2MOL      C 1124   7.499   6.694   6.050 -0.3110 -0.6379  0.2819
    2MOL      F 1125   7.836   5.613   6.832  0.2008  0.1443 -0.1024
    2MOL      F 1126   7.581   5.551   6.739 -0.0844 -0.4244  0.2929
    2MOL      C 1127   7.412   6.642   5.837  0.0084 -0.2255 -0.6254
    2MOL      O 1128   7.222   6.788   5.853 -0.1047 -0.0537  0.2269
    2MOL      C 1129   7.607   6.713   6.147 -0.2173 -0.1624 -1.8299
    2MOL      C 1130   7.508   6.612   5.932  0.1735 -0.4359 -0.6929
    2MOL      C 1131   7.425   6.595   5.701  0.1511  0.3569 -0.1123
    2MOL      C 1132   7.688   6.830   6.146  0.4043 -0.4403  0.1963
    2MOL      C 1133   7.675   6.612   6.221  0.4438  0.1502 -0.2537
    2MOL      C 1134   7.622   6.533   5.896  0.6888 -0.3390 -0.3526
    2MOL      C 1135   7.545   6.530   5.666 -0.1971  0.3015 -0.3818
    2MOL      N 1136   7.771   6.911   6.132 -0.1829  0.1211 -1.3603
    2MOL      N 1137   7.725   6.529   6.281  0.4060  0.0509  0.4702
    2MOL      C 1138   7.636   6.482   5.769 -0.6267 -0.0166 -0.1888
    2MOL      F 1139   7.578   6.509   5.540  0.0420 -0.0764 -0.4187
    2MOL      F 1140   7.739   6.405   5.751 -0.1789  0.2138  0.7180
    2MOL      H 1141   8.615   5.886   7.832 -0.1115  0.3819  0.6746
    2MOL      H 1142   8.234   5.583   7.745  0.2588 -1.7365 -0.1837
    2MOL      H 1143   8.676   6.031   7.662 -0.8854 -1.2808  0.4948
    2MOL      H 1144   8.683   5.682   7.546 -1.0364 -0.4861 -1.4591
    2MOL      H 1145   8.739   5.799   7.643 -1.9385  1.0829  2.7814
    2MOL      H 1146   8.514   5.544   7.490  0.0550  0.5674 -1.0472
    2MOL      H 1147   8.376   5.480   7.559  1.1648 -0.3484  1.9620
    2MOL      H 1148   8.613   5.677   7.334 -1.5239 -0.4477  2.0852
    2MOL      H 1149   8.557   5.758   7.186  0.9403 -0.4390  0.5860
    2MOL      H 1150   8.489   6.002   7.201  1.8506  0.2325 -1.4979
    2MOL      H 1151   8.156   5.557   7.490  0.3415 -1.5180 -0.2224
    2MOL      H 1152   8.358   5.831   7.134  1.8674  1.3320  1.7850
    2MOL      H 1153   8.359   5.509   8.041 -1.3662 -1.5481 -0.4362
    2MOL      H 1154   8.347   5.613   8.175 -0.6983 -1.0747  0.9555
    2MOL      H 1155   8.197   5.456   8.234 -1.3163  0.5473  0.7898
    2MOL      H 1156   8.079   5.569   8.164  0.9322  0.7148  0.5498
    2MOL      H 1157   8.087   5.445   7.957  0.7115  0.3914  0.7424
    2MOL      H 1158   8.178   5.310   8.026  0.8213  0.7136  0.4199
    2MOL      H 1159   7.904   5.399   8.125  0.8506  0.4488  1.6517
    2MOL      H 1160   7.928   5.265   8.015 -2.0594  2.1811 -0.8057
    2MOL      H 1161   8.075   5.163   8.212 -0.0491 -0.8520  3.1328
    2MOL      H 1162   8.038   5.306   8.298 -1.4880  2.4384 -1.7011
    2MOL      H 1163   7.817   5.130   8.220  1.4793  1.4665 -1.4386
    2MOL      H 1164   7.912   5.101   8.371 -1.1186  0.2368 -0.1031
    2MOL      H 1165   7.865   5.353   8.420  1.9564 -0.8033 -1.5244
    2MOL      H 1166   7.738   5.341   8.296  0.0868  0.8649  0.6914
    2MOL      H 1167   7.745   5.147   8.526 -3.5773 -1.5368  1.0301
    2MOL      H 1168   7.624   5.165   8.415  0.6030 -0.5455  1.4899
    2MOL      H 1169   7.931   5.437   7.302  0.9447  0.2914  0.0120
    2MOL      H 1170   7.923   5.500   7.464 -2.2772  1.1590  1.2162
    2MOL      H 1171   7.725   5.657   7.411 -2.5280 -0.6351 -0.4088
    2MOL      H 1172   7.733   5.588   7.253  0.9290  0.0594 -1.0748
    2MOL      H 1173   7.672   5.365   7.344 -0.6727 -0.7485  1.3995
    2MOL      H 1174   7.706   5.419   7.503  0.6896 -0.8542 -0.9201
    2MOL      H 1175   7.509   5.575   7.487  2.1944  0.2164 -0.2096
    2MOL      H 1176   7.478   5.519   7.316 -2.6104 -0.0128  0.8383
    2MOL      H 1177   7.426   5.384   7.584  1.2971 -3.0475 -0.2223
    2MOL      H 1178   7.313   5.427   7.444  1.4527  1.9487  0.5669
    2MOL      H 1179   7.448   5.257   7.309 -2.7074 -0.1895 -0.5956
    2MOL      H 1180   7.529   5.207   7.451 -0.3730  0.5802  1.2897
    2MOL      H 1181   7.225   5.211   7.403 -0.1850 -1.0479  0.1011
    2MOL      H 1182   7.328   5.066   7.422  1.3491 -1.5072  3.2628
    2MOL      H 1183   7.389   5.160   7.650 -0.6745  0.9086  1.1455
    2MOL      H 1184   7.240   5.265   7.638  2.2069  1.0649  0.8850
    2MOL      H 1185   8.457   6.342   7.530  0.4958 -0.3655 -1.3011
    2MOL      H 1186   8.466   6.222   7.656  1.8508  0.5687  1.5419
    2MOL      H 1187   8.644   6.454   7.713 -0.0476 -0.3460 -0.8640
    2MOL      H 1188   8.486   6.510   7.695 -3.2333 -1.6598  0.7173
    2MOL      H 1189   8.410   6.319   7.856 -0.1339  0.4491 -1.5773
    2MOL      H 1190   8.580   6.294   7.887  0.7584  1.5117  1.8950
    2MOL      H 1191   8.577   6.560   7.968  0.2234 -0.4052 -1.5892
    2MOL      H 1192   8.407   6.542   7.948 -0.0323 -0.0390 -0.5144
    2MOL      H 1193   8.393   6.366   8.130 -1.2884  1.5095  0.0626
    2MOL      H 1194   8.563   6.403   8.164 -1.2502 -1.6837  0.2268
    2MOL      H 1195   8.512   6.630   8.196 -2.2474  1.3877 -1.2985
    2MOL      H 1196   8.348   6.616   8.180 -0.4392  0.1526  2.3952
    2MOL      H 1197   8.359   6.420   8.361 -0.0643  0.5073 -0.9757
    2MOL      H 1198   8.509   6.481   8.395 -0.1192 -0.3082  1.4138
    2MOL      H 1199   8.366   6.732   8.389 -0.7226 -1.8135 -2.7497
    2MOL      H 1200   8.241   6.619   8.408 -0.5836  1.9790  0.3126
    2MOL      H 1201   8.399   6.039   7.992 -0.6185 -2.0277 -2.6508
    2MOL      H 1202   8.279   5.912   8.053  0.2118 -1.2112 -1.1490
    2MOL      H 1203   8.303   6.043   8.247  1.0713  1.3497  0.9156
    2MOL      H 1204   8.386   5.901   8.273  0.5292  0.3061 -0.4143
    2MOL      H 1205   8.606   6.029   8.187  0.1931 -1.8485  2.0933
    2MOL      H 1206   8.498   6.166   8.203  0.0726 -0.5386  1.5753
    2MOL      H 1207   8.472   6.156   8.431  1.4555  0.0386  0.2390
    2MOL      H 1208   8.539   5.990   8.446 -3.6071  0.8301  1.4901
    2MOL      H 1209   8.750   6.061   8.391  0.1684 -0.1049 -0.9381
    2MOL      H 1210   8.705   6.228   8.354 -0.6474  0.0578  0.7104
    2MOL      H 1211   8.692   6.087   8.632 -0.5073  0.1982 -0.0152
    2MOL      H 1212   8.813   6.209   8.575  0.0551  0.7150 -0.9571
    2MOL      H 1213   8.658   6.380   8.597  2.0885 -0.3533  2.5074
    2MOL      H 1214   8.512   6.275   8.624 -0.4359  2.2697 -0.4763
    2MOL      H 1215   8.616   6.180   8.832 -1.5909 -0.4471 -1.3313
    2MOL      H 1216   8.759   6.273   8.803 -0.3291  0.8033 -0.4529
    2MOL      H 1217   8.956   6.356   8.817 -1.2042 -0.9996 -0.7351
    2MOL      H 1218   8.890   6.392   8.653  0.6079 -1.8942 -0.3468
    2MOL      H 1219   9.059   6.418   8.685 -0.5232 -2.0346 -0.5549
    2MOL      H 1220   8.059   6.248   9.187  1.4683 -1.1656 -0.1209
    2MOL      H 1221   8.065   6.423   9.152 -2.3468 -0.6412 -0.4201
    2MOL      H 1222   7.968   6.310   9.048  0.4708 -0.0897 -0.6311
    2MOL      H 1223   7.992   6.096   8.995 -1.6102  1.7129 -3.0274
    2MOL      H 1224   9.252   7.044   8.674 -0.5952 -0.1177  1.2343
    2MOL      H 1225   9.415   6.971   8.701 -2.5604 -1.6898  1.8940
    2MOL      H 1226   9.358   7.003   8.531 -0.2385  0.0300 -0.4707
    2MOL      H 1227   9.450   6.835   8.440 -0.3234  0.7196  0.5415
    2MOL      H 1228   7.841   5.829   8.517  2.5713  1.4194 -1.7889
    2MOL      H 1229   8.257   5.631   8.724  0.2189  0.4953 -1.1976
    2MOL      H 1230   9.337   6.474   8.000 -0.0287 -0.8298 -1.1080
    2MOL      H 1231   9.580   6.244   8.373 -0.4956 -0.0147  0.4283
    2MOL      H 1232   7.665   5.133   8.774  0.2648 -0.5810 -1.7242
    2MOL      H 1233   7.822   5.044   8.749  0.5030 -0.7892  0.6454
    2MOL      H 1234   7.768   5.103   8.912 -0.0338  0.4586 -0.4455
    2MOL      H 1235   7.246   5.733   8.212  2.3790  2.0718  0.5562
    2MOL      H 1236   7.360   5.721   8.068 -0.2177 -1.2636 -0.6048
    2MOL      H 1237   7.211   5.633   8.070  1.0943  0.7826 -2.3312
    2MOL      H 1238   7.258   5.448   7.959  1.0369 -0.2324 -1.6878
    2MOL      H 1239   8.433   5.340   9.085  0.9627  0.6327 -0.3294
    2MOL      H 1240   8.490   5.351   8.918  1.0136 -0.4104  1.7851
    2MOL      H 1241   8.392   5.474   8.984  1.0793 -0.0370 -1.1165
    2MOL      H 1242   8.488   5.140   8.878  1.0561 -3.4259  1.6538
    2MOL      H 1243   7.585   4.927   7.985  0.5412  1.3569  1.3744
    2MOL      H 1244   7.086   4.884   8.059 -0.1691 -1.8995  0.0369
    2MOL      H 1245   8.625   4.629   8.798 -0.8559  2.5408  2.0015
    2MOL      H 1246   8.356   4.762   8.411 -0.3474 -1.9589 -0.6181
    2MOL      H 1247   7.552   5.035   7.690 -1.7777  0.5624 -0.4492
    2MOL      H 1248   7.642   4.911   7.603  0.7687  1.4699  0.7076
    2MOL      H 1249   7.512   4.997   7.527 -1.2804  1.1732  1.0799
    2MOL      H 1250   6.582   5.197   7.693 -0.6443 -0.8136 -3.6720
    2MOL      H 1251   6.578   5.368   7.729  0.4341  1.3148 -1.6507
    2MOL      H 1252   6.565   5.310   7.565 -0.7451 -1.0227 -0.8015
    2MOL      H 1253   6.664   5.535   7.605 -0.1268  0.6426 -0.1708
    2MOL      H 1254   7.766   4.322   7.937  1.6155 -1.3770 -0.8492
    2MOL      H 1255   7.682   4.273   7.799  0.5660  0.0254  0.2120
    2MOL      H 1256   7.848   4.300   7.785  1.0096 -0.3179  0.8084
    2MOL      H 1257   7.999   4.440   7.849  2.5056  0.3526 -1.1447
    2MOL      H 1258   6.688   5.996   7.368 -0.9630 -0.2622  1.8044
    2MOL      H 1259   7.060   6.004   7.702 -0.3444  0.2627  0.6589
    2MOL      H 1260   8.484   4.767   7.819  1.3784  0.1623  1.2222
    2MOL      H 1261   8.180   4.870   8.205  0.6570  1.3102 -0.4590
    2MOL      H 1262   8.654   6.567   8.544  0.3175 -0.8089 -0.8662
    2MOL      H 1263   8.683   6.656   8.393 -0.4480  0.0048  0.6578
    2MOL      H 1264   8.806   6.641   8.516  0.1765  0.1090  0.3093
    2MOL      H 1265   7.846   6.472   8.855  2.4424  0.9933 -0.9056
    2MOL      H 1266   7.745   6.420   8.721  0.3339  3.5557  0.9288
    2MOL      H 1267   7.831   6.297   8.822  0.7977  0.0692 -0.0987
    2MOL      H 1268   7.784   6.247   8.575  1.9219  0.2670  2.4740
    2MOL      H 1269   8.962   7.311   8.598  1.7516  1.1735  0.3060
    2MOL      H 1270   9.123   7.260   8.541 -0.6925  0.4105  1.2453
    2MOL      H 1271   9.005   7.325   8.436 -4.4551 -0.4536 -1.0561
    2MOL      H 1272   9.156   7.157   8.322  1.6158 -0.8365  1.6581
    2MOL      H 1273   8.057   5.845   8.177  1.0618 -0.1221 -2.0618
    2MOL      H 1274   7.707   6.158   8.006 -0.1307 -1.6380 -2.0070
    2MOL      H 1275   9.482   6.941   7.954  0.3117 -1.3061 -1.9037
    2MOL      H 1276   9.017   6.941   7.785  0.4899  0.8202 -0.9545
    2MOL      H 1277   8.607   6.437   7.267 -2.5630 -0.9482  0.3048
    2MOL      H 1278   8.738   6.321   7.307  0.4525 -1.1861 -1.6014
    2MOL      H 1279   8.789   6.344   7.078  0.2882 -2.6857 -1.1399
    2MOL      H 1280   8.687   6.197   7.101  0.5206  0.5991 -0.5635
    2MOL      H 1281   8.554   6.468   7.032  2.4251  1.5596 -0.0380
    2MOL      H 1282   8.643   6.385   6.910 -1.9379  0.3880 -0.9419
    2MOL      H 1283   8.481   6.203   6.907  0.6945  0.5643 -1.4920
    2MOL      H 1284   8.443   6.236   7.073  1.3869 -0.8242 -0.0063
    2MOL      H 1285   8.344   6.474   6.981  0.3015 -0.2795  1.5194
    2MOL      H 1286   8.366   6.407   6.823 -0.2468  1.0124  0.0817
    2MOL      H 1287   8.180   6.270   6.824  0.4087 -0.7261 -0.7852
    2MOL      H 1288   8.177   6.246   7.000 -0.9521  0.9686 -0.3335
    2MOL      H 1289   8.114   6.501   7.022  0.1416  0.3345 -0.0293
    2MOL      H 1290   8.119   6.498   6.843  0.5714 -1.3244 -0.2759
    2MOL      H 1291   7.932   6.322   6.856  2.2365 -0.4118 -0.1798
    2MOL      H 1292   7.956   6.314   7.029  0.8355  1.1944  0.6190
    2MOL      H 1293   8.193   5.979   7.020 -1.2013  0.4472  0.3913
    2MOL      H 1294   8.250   5.831   6.946  0.9705  2.1364 -0.2358
    2MOL      H 1295   8.100   5.949   6.789 -2.1881  1.0197 -0.9549
    2MOL      H 1296   8.014   5.808   6.854 -1.7757  0.7800  1.1483
    2MOL      H 1297   7.878   5.960   6.999 -0.2005 -0.8718  0.9367
    2MOL      H 1298   7.962   6.096   6.942 -3.3676  1.5392 -2.0147
    2MOL      H 1299   7.862   6.039   6.704  3.1315  1.0671  0.4610
    2MOL      H 1300   7.776   5.905   6.786 -0.0689  0.3086  1.8595
    2MOL      H 1301   7.623   6.069   6.877 -0.3132  0.4281  0.0658
    2MOL      H 1302   7.749   6.190   6.901  2.1487 -0.4087 -0.8482
    2MOL      H 1303   7.724   6.238   6.670 -0.6109  1.4289 -0.1852
    2MOL      H 1304   7.603   6.115   6.642  1.0064 -1.0268  0.0691
    2MOL      H 1305   7.505   6.322   6.665 -0.3233  0.2319 -0.1215
    2MOL      H 1306   7.448   6.212   6.809  0.6437  0.0136  0.5051
    2MOL      H 1307   7.624   6.454   6.814  0.4785  0.0509  0.5296
    2MOL      H 1308   7.627   6.340   6.939  2.0999  2.6931  0.0438
    2MOL      H 1309   7.981   6.419   6.540  0.1199 -1.2007  0.7584
    2MOL      H 1310   7.868   6.396   6.679 -1.5091 -0.0037 -0.5869
    2MOL      H 1311   7.806   6.454   6.525  0.4561 -1.9145 -0.2786
    2MOL      H 1312   7.551   6.440   7.569  0.8199 -0.2052  0.8073
    2MOL      H 1313   7.723   6.479   7.635  1.4049  0.1407 -0.5934
    2MOL      H 1314   7.621   6.588   7.537  2.1292  0.3655  0.2610
    2MOL      H 1315   7.712   6.254   7.618  1.9591 -0.8273  1.0237
    2MOL      H 1316   8.004   7.050   6.237  0.0962 -0.8841 -1.2918
    2MOL      H 1317   8.163   7.053   6.316 -0.4827  1.8379  0.0832
    2MOL      H 1318   8.140   6.998   6.141  0.3613  1.7329  0.4755
    2MOL      H 1319   8.260   6.833   6.101 -0.1313 -0.0141  0.0164
    2MOL      H 1320   7.580   5.715   7.680 -0.8729 -1.8413 -0.0866
    2MOL      H 1321   8.071   5.771   7.607  0.3690 -1.8095  0.7330
    2MOL      H 1322   8.390   6.428   5.737  2.9654 -0.4972 -1.3803
    2MOL      H 1323   8.522   6.276   6.197  0.5724 -0.4468 -0.3354
    2MOL      H 1324   7.400   6.492   6.542  0.0914 -0.9562  0.1979
    2MOL      H 1325   7.310   6.440   6.693 -2.1589  0.2054  0.2663
    2MOL      H 1326   7.228   6.538   6.571 -0.8737 -1.2201  1.5269
    2MOL      H 1327   7.218   6.258   7.488  0.4665 -0.2676  0.9280
    2MOL      H 1328   7.259   6.095   7.485  0.3669  0.4211  2.4753
    2MOL      H 1329   7.376   6.215   7.551 -0.9826  0.5082  1.2460
    2MOL      H 1330   7.382   5.938   7.403  0.9931 -1.4570 -0.0013
    2MOL      H 1331   7.167   7.082   6.241 -0.3279 -1.5081  1.6174
    2MOL      H 1332   7.218   7.162   6.391 -0.6335  0.1090  0.4795
    2MOL      H 1333   7.325   7.156   6.245 -1.5279  0.4367 -0.7815
    2MOL      H 1334   7.312   6.977   6.070  1.8971 -1.1081 -2.6407
    2MOL      H 1335   7.839   5.739   7.066  0.8293 -4.0631  2.4265
    2MOL      H 1336   7.385   5.621   6.895 -0.8645  2.8220 -0.3828
    2MOL      H 1337   7.353   6.619   5.623  0.2205 -1.5733 -0.8006
    2MOL      H 1338   7.703   6.507   5.963 -0.3439 -0.5729  0.8411
    3MOL      C 1339   8.055  10.239   8.842 -0.9435  0.4461  0.3091
    3MOL      C 1340   8.187  10.288   8.814  0.3082 -0.3871 -0.2049
    3MOL      C 1341   7.984  10.172   8.744  0.3054  0.1415 -0.1439
    3MOL      C 1342   8.245  10.266   8.689  0.3593 -0.1158 -0.1724
    3MOL      C 1343   8.040  10.159   8.618  0.0032  0.7505  0.2989
    3MOL      C 1344   8.354  10.577   8.724 -0.4319  0.6102  0.2054
    3MOL      C 1345   8.175  10.199   8.589 -0.2634 -0.0004 -0.5708
    3MOL      C 1346   8.387  10.325   8.661  0.1512  0.1536 -0.3783
    3MOL      C 1347   8.347  10.714   8.692  0.2715 -0.3013  0.3242
    3MOL      C 1348   8.391  10.477   8.627 -0.2824 -0.4494 -0.1359
    3MOL      C 1349   8.229  10.176   8.452 -0.2498 -0.4651  0.9794
    3MOL      C 1350   8.378  10.754   8.557  0.0830  0.3823  0.3003
    3MOL      C 1351   8.410  10.523   8.497  0.4597 -0.0173  0.2978
    3MOL      C 1352   8.409  10.427   8.376 -0.6809  0.6415 -0.8333
    3MOL      C 1353   8.405  10.659   8.463  0.3057 -0.4158 -0.7637
    3MOL      C 1354   8.186  10.291   8.356  1.2865  0.1705  0.0969
    3MOL      C 1355   8.268  10.403   8.322  0.0558 -0.1674  0.1793
    3MOL      C 1356   8.051  10.284   8.305  0.0350  0.0090  1.1216
    3MOL      C 1357   8.216  10.509   8.241  0.1212  0.0118  0.6374
    3MOL      C 1358   8.001  10.386   8.223 -0.2393 -0.7960  0.7489
    3MOL      C 1359   8.081  10.501   8.192  0.1317 -0.2562 -0.3041
    3MOL      O 1360   7.999  10.246   8.971 -0.0742  0.3754 -0.2877
    3MOL      O 1361   7.861  10.123   8.772 -0.3540 -0.2336 -0.0321
    3MOL      O 1362   8.320  10.813   8.780  0.1145 -0.4804  0.3819
    3MOL      O 1363   7.877  10.392   8.165 -0.1929 -0.8390  0.1152
    3MOL      C 1364   7.813   9.994   8.728  0.2228  0.6431 -0.1473
    3MOL      C 1365   7.852   9.871   8.817  0.4702  0.0316  0.0179
    3MOL      C 1366   8.002   9.839   8.804 -0.0958 -0.2255 -0.4537
    3MOL      C 1367   8.054   9.791   8.666  0.2276 -0.2365 -0.4393
    3MOL      C 1368   8.203   9.744   8.681  0.3500 -0.1273 -0.6040
    3MOL      C 1369   8.269   9.692   8.555  0.0697 -0.4183  0.2076
    3MOL      C 1370   8.309   9.803   8.453  0.3223 -0.6376 -0.4353
    3MOL      C 1371   8.286   9.749   8.304 -0.2560  0.0613  0.6419
    3MOL      C 1372   7.772  10.311   8.211 -0.0053  1.2163 -0.0099
    3MOL      C 1373   7.649  10.360   8.142  0.5319 -0.2245  0.1226
    3MOL      C 1374   7.522  10.299   8.208 -0.1078  0.0360  0.5602
    3MOL      C 1375   7.390  10.327   8.125 -0.3327 -0.1772 -0.4029
    3MOL      C 1376   7.354  10.477   8.089 -0.5332 -0.6058 -0.3617
    3MOL      C 1377   7.366  10.565   8.216  0.0956 -0.0330  0.0096
    3MOL      C 1378   7.325  10.714   8.193 -0.1128  0.0082  0.0879
    3MOL      C 1379   7.383  10.822   8.280 -0.2583 -0.1952  0.3937
    3MOL      C 1380   8.185  10.865   8.776 -0.8651  0.3651  0.0188
    3MOL      C 1381   8.081  10.760   8.819  0.0272  0.5843 -0.2205
    3MOL      C 1382   7.939  10.822   8.799 -0.4026  0.4339  0.8650
    3MOL      C 1383   7.908  10.943   8.886  0.6036 -0.6981  0.3901
    3MOL      C 1384   7.898  10.907   9.036 -0.0238 -0.1107 -0.2748
    3MOL      C 1385   7.840  11.022   9.129 -0.1434 -0.8192 -0.1795
    3MOL      C 1386   7.926  11.152   9.134 -0.0364 -0.0691  0.7539
    3MOL      C 1387   7.869  11.261   9.223  0.2390 -0.1103 -0.0943
    3MOL      C 1388   7.954  10.376   9.017  0.0928  0.0048  0.4485
    3MOL      C 1389   7.924  10.376   9.165  0.6677  0.5502  0.5368
    3MOL      C 1390   7.902  10.518   9.215 -0.4473 -0.9632 -0.1402
    3MOL      C 1391   7.886  10.523   9.368  0.0326 -0.0154 -0.6019
    3MOL      C 1392   7.870  10.675   9.413  0.3891  0.4665 -0.2847
    3MOL      C 1393   7.867  10.690   9.565 -0.2349  0.1498  0.1633
    3MOL      C 1394   7.824  10.833   9.606 -1.0093 -0.1664 -0.1997
    3MOL      C 1395   7.800  10.853   9.757  0.7683 -0.4172 -0.0981
    3MOL      N 1396   7.735  10.982   9.780  0.1990  0.7177 -0.4032
    3MOL      C 1397   7.616  11.023   9.706 -0.0771 -0.0666 -0.0411
    3MOL      C 1398   7.801  11.097   9.800 -0.0846  0.2880  0.2255
    3MOL      C 1399   7.506  10.959   9.666  0.5264  0.4664 -0.2563
    3MOL      C 1400   7.622  11.148   9.665  0.3432 -0.4058  0.4538
    3MOL      C 1401   7.904  11.137   9.889 -0.0550  0.1469  0.1670
    3MOL      C 1402   7.739  11.200   9.721 -0.4064  0.5565  0.2775
    3MOL      C 1403   7.422  11.036   9.594 -0.2304 -0.9379 -0.1653
    3MOL      S 1404   7.451  10.802   9.680 -0.2416 -0.3799 -0.2086
    3MOL      S 1405   7.474  11.202   9.579 -0.1842  0.0924  0.0714
    3MOL      C 1406   7.941  11.267   9.903 -0.0807 -0.3176  0.3167
    3MOL      N 1407   7.966  11.061   9.989  0.2525  0.1213  0.1842
    3MOL      C 1408   7.796  11.327   9.718 -0.2615 -0.8317 -0.3224
    3MOL      C 1409   7.315  10.971   9.546 -0.2180  0.4460  0.0598
    3MOL      C 1410   7.321  10.841   9.578 -0.0946 -0.3261  0.6808
    3MOL      C 1411   8.036  11.278  10.004 -0.0619  0.1530 -0.2208
    3MOL      C 1412   7.889  11.362   9.817 -0.0455 -0.3716  0.5077
    3MOL      C 1413   8.050  11.154  10.055  0.2843  0.9889 -0.1430
    3MOL      C 1414   7.886  10.989  10.086 -0.5839 -0.1438 -0.0702
    3MOL      N 1415   7.769  11.424   9.638  0.2123 -0.1537 -0.7880
    3MOL      C 1416   7.221  11.042   9.447 -0.1827  0.6779  0.2751
    3MOL      C 1417   7.230  10.750   9.532 -0.6877 -1.1300 -0.6418
    3MOL      S 1418   8.140  11.384  10.091  0.1010 -0.0578  0.0859
    3MOL      N 1419   7.944  11.479   9.815 -0.3229 -0.1771  0.2196
    3MOL      C 1420   8.142  11.139  10.145 -0.2823 -0.1581 -0.2229
    3MOL      S 1421   7.882  11.537   9.669 -0.2500 -0.1943  0.1526
    3MOL      C 1422   7.240  10.603   9.541  0.1967 -0.6002  0.7888
    3MOL      C 1423   8.196  11.254  10.188 -0.1099  0.3459 -0.4517
    3MOL      S 1424   8.212  11.004  10.221 -0.5050 -0.1716 -0.1823
    3MOL      C 1425   7.228  10.524   9.416 -0.3222 -0.1822 -0.3891
    3MOL      C 1426   7.239  10.516   9.657 -0.4665 -0.6812 -0.2896
    3MOL      C 1427   8.302  11.240  10.271  0.4191 -0.4550  0.3179
    3MOL      C 1428   8.322  11.108  10.308  0.4218  0.9707  0.2536
    3MOL      C 1429   7.221  10.391   9.460 -0.6205 -0.7575 -0.0864
    3MOL      O 1430   7.229  10.562   9.300 -0.4678 -0.1846  0.2103
    3MOL      C 1431   7.215  10.549   9.793  0.4721  0.2110 -0.4082
    3MOL      C 1432   7.238  10.384   9.595 -0.0119  0.4116 -0.2508
    3MOL      C 1433   8.388  11.361  10.300 -0.1673 -0.2549 -0.5457
    3MOL      C 1434   8.423  11.073  10.389  0.2442 -0.7711  0.6383
    3MOL      C 1435   7.211  10.277   9.385 -0.6287  0.0165  0.0487
    3MOL      C 1436   7.084  10.582   9.844 -0.1931 -0.7157 -0.6090
    3MOL      C 1437   7.306  10.528   9.903 -0.3570  0.6197  0.5187
    3MOL      C 1438   7.233  10.264   9.667 -0.1554  0.7852  0.2198
    3MOL      C 1439   8.442  10.930  10.419 -0.0590 -0.0733 -0.1268
    3MOL      C 1440   7.213  10.153   9.458  0.2456 -0.4352 -0.1785
    3MOL      N 1441   6.972  10.592   9.879  0.5291  0.2039 -0.4841
    3MOL      N 1442   7.386  10.525   9.983  0.1567  0.6329  0.0483
    3MOL      C 1443   7.218  10.147   9.598  0.1311  0.0602 -0.0012
    3MOL      C 1444   8.451  10.835  10.306 -0.2667  0.7576  0.2776
    3MOL      C 1445   8.404  10.864  10.540 -0.0845 -0.3109 -0.4543
    3MOL      F 1446   7.192  10.045   9.385  0.4396  0.5907  0.0867
    3MOL      F 1447   7.199  10.038   9.671  0.1836 -0.0550  0.1785
    3MOL      C 1448   8.406  10.709  10.354  0.6157 -0.5987  0.9774
    3MOL      O 1449   8.492  10.855  10.190  0.3575  0.5049 -0.2951
    3MOL      C 1450   8.369  10.930  10.670  0.3610  0.7272  0.1999
    3MOL      C 1451   8.388  10.724  10.494  0.2393 -0.4921  0.4170
    3MOL      C 1452   8.370  10.594  10.287 -0.4191  0.8537  0.3436
    3MOL      C 1453   8.242  10.918  10.735  0.1731  0.1507 -0.5810
    3MOL      C 1454   8.453  11.032  10.721  1.0157 -0.8854  0.3501
    3MOL      C 1455   8.333  10.614  10.565  0.1323 -0.2391  0.3291
    3MOL      C 1456   8.323  10.481  10.356 -0.0538 -0.2183  0.0842
    3MOL      N 1457   8.138  10.905  10.780 -0.3889 -0.2543 -0.0234
    3MOL      N 1458   8.523  11.120  10.751 -0.2317 -0.0394  0.2163
    3MOL      C 1459   8.301  10.495  10.495 -1.1456  0.6223  0.1658
    3MOL      F 1460   8.291  10.360  10.297  0.0359 -0.3877 -0.3808
    3MOL      F 1461   8.257  10.395  10.572  0.0293  0.9590 -0.1273
    3MOL      N 1462   8.153   9.759   8.242  0.4136 -0.0585  0.4780
    3MOL      C 1463   8.123   9.859   8.152  0.0193 -0.2317 -0.1048
    3MOL      C 1464   8.041   9.754   8.321 -0.0339  0.5688  0.2875
    3MOL      C 1465   8.166   9.884   8.030  0.8680  0.3062  0.0368
    3MOL      C 1466   8.012   9.929   8.187  0.0186  0.0709  0.0294
    3MOL      C 1467   7.968   9.640   8.356  0.1674  0.6936 -0.3164
    3MOL      C 1468   7.966   9.868   8.301  0.4304 -0.4072 -1.0454
    3MOL      C 1469   8.095   9.972   7.966  0.0338 -0.0946  0.5154
    3MOL      S 1470   8.278   9.807   7.928 -0.1625 -0.1760 -0.0222
    3MOL      S 1471   7.967  10.043   8.059  0.1902 -0.1091 -0.0960
    3MOL      C 1472   7.833   9.650   8.391  0.0514  0.1454 -0.4543
    3MOL      N 1473   7.992   9.511   8.308 -0.3145 -0.0028 -0.2164
    3MOL      C 1474   7.836   9.886   8.358  0.4915  0.2287  0.4294
    3MOL      C 1475   8.120   9.981   7.838 -0.6340  0.1153  0.0507
    3MOL      C 1476   8.213   9.898   7.791 -0.1633  0.4143  0.7453
    3MOL      C 1477   7.772   9.535   8.341  0.3859 -0.3371  0.1457
    3MOL      C 1478   7.771   9.772   8.396  0.2098  0.2755 -0.1195
    3MOL      C 1479   7.869   9.459   8.286  0.7862 -0.6262  0.7625
    3MOL      C 1480   8.119   9.434   8.279 -0.1400 -0.0427  0.3061
    3MOL      N 1481   7.768   9.995   8.344  0.0469  0.0090  0.4722
    3MOL      C 1482   8.043  10.070   7.746 -0.0803  0.4374 -0.0592
    3MOL      C 1483   8.254   9.893   7.661 -0.0011  0.3323 -0.4663
    3MOL      S 1484   7.624   9.452   8.310  0.5623 -0.5862 -0.1206
    3MOL      N 1485   7.648   9.798   8.418  0.4027 -0.0498  0.2023
    3MOL      C 1486   7.829   9.347   8.220  0.0886  0.1464 -0.3559
    3MOL      S 1487   7.616   9.956   8.393 -0.3217 -0.3432  0.3258
    3MOL      C 1488   8.349   9.796   7.608  0.3261  0.1429 -0.3777
    3MOL      C 1489   7.704   9.333   8.211 -0.1978  0.2383 -0.2059
    3MOL      S 1490   7.908   9.229   8.126 -0.2840 -0.2674  0.0328
    3MOL      C 1491   8.483   9.825   7.552 -0.3529  0.3008 -0.0816
    3MOL      C 1492   8.319   9.653   7.609  0.1671  0.1186 -0.1475
    3MOL      C 1493   7.651   9.234   8.140  0.3314 -0.3304  0.4118
    3MOL      C 1494   7.749   9.160   8.079  0.3903 -0.7476  0.1450
    3MOL      C 1495   8.534   9.689   7.526 -0.6296 -0.5396  0.0530
    3MOL      O 1496   8.531   9.933   7.528 -0.0902  0.0353  0.1922
    3MOL      C 1497   8.194   9.582   7.638  0.0353 -0.4565 -0.7972
    3MOL      C 1498   8.443   9.591   7.552  0.0520  0.4435 -0.0174
    3MOL      C 1499   7.502   9.221   8.127  0.5808 -0.5409 -0.1601
    3MOL      C 1500   7.725   9.065   7.986 -0.0796 -0.0809  0.0784
    3MOL      C 1501   8.658   9.665   7.472  0.0806 -0.8862  0.3036
    3MOL      C 1502   8.067   9.654   7.645  0.4916 -0.0244  0.0532
    3MOL      C 1503   8.169   9.442   7.638  0.0440  0.8646 -0.5105
    3MOL      C 1504   8.468   9.460   7.507  0.1723  0.6208  0.3511
    3MOL      C 1505   7.832   9.004   7.913  0.2950 -0.0500 -0.8331
    3MOL      C 1506   8.695   9.537   7.442 -0.2474 -0.2069  0.3090
    3MOL      N 1507   7.960   9.704   7.652 -0.0816 -0.3929 -0.0537
    3MOL      N 1508   8.165   9.330   7.619 -0.3490  0.1551 -0.5378
    3MOL      C 1509   8.595   9.436   7.450  0.1998  0.0349  0.5986
    3MOL      C 1510   7.855   9.036   7.777  0.4070 -0.0291 -0.0641
    3MOL      C 1511   7.910   8.891   7.956  0.1597  0.0757  0.0941
    3MOL      F 1512   8.821   9.515   7.406  0.2726  0.2915  0.1938
    3MOL      F 1513   8.631   9.308   7.415  0.2173 -0.2045 -0.4368
    3MOL      C 1514   7.966   8.946   7.736 -0.4667 -0.6648 -0.0940
    3MOL      O 1515   7.804   9.128   7.710 -0.1161  0.1475 -0.0474
    3MOL      C 1516   7.902   8.839   8.086 -0.2707 -0.6538  0.3221
    3MOL      C 1517   7.992   8.855   7.841  0.2055 -0.0104 -0.0136
    3MOL      C 1518   8.044   8.952   7.620 -0.3495 -0.3004 -0.6492
    3MOL      C 1519   7.966   8.901   8.198 -0.4068  0.1491  0.4680
    3MOL      C 1520   7.790   8.758   8.118  0.4329  0.0005  0.1189
    3MOL      C 1521   8.094   8.759   7.833  0.0951 -0.2773 -0.1490
    3MOL      C 1522   8.155   8.857   7.612  0.0886  0.6863  0.2025
    3MOL      N 1523   8.023   8.938   8.292 -0.0450  0.2416  0.7432
    3MOL      N 1524   7.691   8.701   8.144  0.3883 -0.5323  0.7421
    3MOL      C 1525   8.175   8.766   7.716 -0.1765  0.3991 -0.4485
    3MOL      F 1526   8.248   8.867   7.511  0.5285  0.0815  0.2544
    3MOL      F 1527   8.288   8.686   7.706  0.1221  0.5430 -0.4321
    3MOL      N 1528   7.358  10.957   8.237 -0.0607  0.3343 -0.3842
    3MOL      C 1529   7.243  11.011   8.290  0.2864  0.3108  0.0519
    3MOL      C 1530   7.373  11.012   8.112  0.3763 -0.7080 -0.0066
    3MOL      C 1531   7.209  11.018   8.417 -0.5973  0.2444 -0.0875
    3MOL      C 1532   7.172  11.081   8.200 -0.2263 -0.4129  0.1131
    3MOL      C 1533   7.476  10.999   8.013 -0.8175 -0.0653 -0.6458
    3MOL      C 1534   7.254  11.078   8.085 -0.1972 -0.1638  0.0734
    3MOL      C 1535   7.092  11.076   8.424  0.2623 -0.8467 -0.5134
    3MOL      S 1536   7.268  10.960   8.565  0.2029  0.5975  0.0607
    3MOL      S 1537   7.026  11.146   8.275  0.2913  0.0726 -0.2697
    3MOL      C 1538   7.460  11.054   7.887 -0.2571 -0.7760 -0.3354
    3MOL      N 1539   7.592  10.923   8.009  0.3496  0.0947 -0.0147
    3MOL      C 1540   7.235  11.127   7.954 -0.0546 -0.2151  0.1536
    3MOL      C 1541   7.037  11.073   8.542 -0.4649 -0.1336 -0.9413
    3MOL      C 1542   7.115  11.011   8.632 -0.6052 -0.0611  0.5547
    3MOL      C 1543   7.557  11.013   7.798 -0.4982  0.1341  0.3027
    3MOL      C 1544   7.334  11.108   7.854 -0.4665  0.7127 -0.2695
    3MOL      C 1545   7.642  10.942   7.875  0.0202 -1.0916 -0.6430
    3MOL      C 1546   7.682  10.884   8.123 -0.4040  0.1167 -0.3947
    3MOL      N 1547   7.127  11.179   7.912  0.2481 -0.3104 -0.1717
    3MOL      C 1548   6.904  11.144   8.566  0.3401 -0.5041 -0.1881
    3MOL      C 1549   7.081  10.985   8.757  0.3027  0.3351 -1.4198
    3MOL      S 1550   7.617  11.044   7.641 -0.1632  0.1771  0.1606
    3MOL      N 1551   7.305  11.134   7.727  0.0893 -0.0855  0.2491
    3MOL      C 1552   7.746  10.898   7.810 -0.3540  0.7311  0.0696
    3MOL      S 1553   7.157  11.207   7.751 -0.3148  0.2654  0.2207
    3MOL      C 1554   7.162  10.911   8.851 -0.4261  0.1964  0.1863
    3MOL      C 1555   7.761  10.940   7.682  0.2978 -0.2673  0.1247
    3MOL      S 1556   7.888  10.817   7.866 -0.3742 -0.0203 -0.1225
    3MOL      C 1557   7.228  10.971   8.967  0.0693  0.4136  0.3785
    3MOL      C 1558   7.202  10.774   8.829  0.6360  0.5025 -0.2196
    3MOL      C 1559   7.876  10.904   7.622 -1.1564  0.4169 -0.3643
    3MOL      C 1560   7.948  10.822   7.703  0.3559 -0.8758  0.6362
    3MOL      C 1561   7.307  10.862   9.019 -0.0605 -0.0036  0.0004
    3MOL      O 1562   7.222  11.082   9.015 -0.5465 -0.1692 -0.3462
    3MOL      C 1563   7.175  10.683   8.716  0.0270  0.2026 -0.7404
    3MOL      C 1564   7.293  10.753   8.939 -0.0652 -0.1514  0.2810
    3MOL      C 1565   7.916  10.946   7.481 -0.1148 -0.0840 -0.6083
    3MOL      C 1566   8.055  10.750   7.659 -0.4959 -0.2783  0.6386
    3MOL      C 1567   7.391  10.871   9.128 -0.5556  0.8586 -0.9315
    3MOL      C 1568   7.044  10.670   8.656 -0.7006 -0.0004 -0.1160
    3MOL      C 1569   7.279  10.636   8.629 -0.2825  0.5656  0.0542
    3MOL      C 1570   7.372  10.641   8.974 -0.1599  0.4520  0.1156
    3MOL      C 1571   8.117  10.647   7.737  0.1304  0.0059 -0.8309
    3MOL      C 1572   7.456  10.753   9.165  0.4053  0.9183 -0.1591
    3MOL      N 1573   6.950  10.659   8.592 -0.3315  0.5739  0.7949
    3MOL      N 1574   7.370  10.608   8.564 -0.2310 -0.4306 -0.1449
    3MOL      C 1575   7.452  10.637   9.087 -0.4980 -0.5116  0.1870
    3MOL      C 1576   8.262  10.656   7.757 -0.2045  0.7053 -0.3055
    3MOL      C 1577   8.057  10.534   7.804  0.0998 -0.0716  0.6435
    3MOL      F 1578   7.537  10.754   9.274  0.4218  0.1795 -0.3319
    3MOL      F 1579   7.523  10.527   9.132 -0.3853  0.0046  0.2267
    3MOL      C 1580   8.293  10.546   7.844 -0.6680 -0.1053  0.0813
    3MOL      O 1581   8.336  10.743   7.717 -0.0934  0.2935 -0.6456
    3MOL      C 1582   7.926  10.466   7.781  0.6154 -0.0108 -0.2463
    3MOL      C 1583   8.174  10.470   7.855  0.1195 -1.0819 -0.8033
    3MOL      C 1584   8.412  10.522   7.913  0.4982  0.0944 -0.3293
    3MOL      C 1585   7.892  10.402   7.660  0.4720 -0.4544  0.4275
    3MOL      C 1586   7.812  10.512   7.848  0.6083  0.0086  0.1409
    3MOL      C 1587   8.181  10.355   7.939 -0.9485  0.4693  0.0781
    3MOL      C 1588   8.414  10.407   7.998  0.2196  0.1882 -0.0190
    3MOL      N 1589   7.867  10.339   7.561 -0.3530  0.8911 -0.3581
    3MOL      N 1590   7.714  10.545   7.901  0.3794  0.4320  0.3834
    3MOL      C 1591   8.305  10.324   8.013 -0.0689  0.3436  0.1554
    3MOL      F 1592   8.530  10.386   8.069 -0.1558 -0.1023 -0.5145
    3MOL      F 1593   8.321  10.210   8.077  0.7285 -0.0849 -0.4719
    3MOL      N 1594   7.950  11.393   9.218 -0.0863 -0.5752  0.1278
    3MOL      C 1595   7.897  11.505   9.154  0.5843 -0.4081  0.5302
    3MOL      C 1596   8.017  11.449   9.329  0.0096  0.3737  0.6185
    3MOL      C 1597   7.829  11.516   9.042  0.1944 -0.3104 -0.2483
    3MOL      C 1598   7.935  11.624   9.205  0.0809 -0.0802 -0.6713
    3MOL      C 1599   8.080  11.381   9.435 -0.0034 -0.2928  0.5868
    3MOL      C 1600   8.011  11.587   9.315 -0.2033 -0.0373 -0.3732
    3MOL      C 1601   7.807  11.634   8.995  0.1112  0.1756 -0.3821
    3MOL      S 1602   7.775  11.398   8.939 -0.1261 -0.3239  0.3070
    3MOL      S 1603   7.874  11.750   9.100  0.3120 -0.1209  0.1426
    3MOL      C 1604   8.156  11.456   9.519  0.9441  0.0489  0.6381
    3MOL      N 1605   8.099  11.249   9.480 -0.5582 -0.0663  0.6540
    3MOL      C 1606   8.087  11.662   9.406  0.4631 -0.0371  0.4423
    3MOL      C 1607   7.747  11.645   8.876 -0.7561 -0.8066 -0.4212
    3MOL      C 1608   7.726  11.526   8.823  0.8518  0.0927  0.2497
    3MOL      C 1609   8.213  11.386   9.624 -0.3285  0.1871  0.1386
    3MOL      C 1610   8.166  11.591   9.502 -0.4692  0.1081 -0.1560
    3MOL      C 1611   8.172  11.261   9.597  0.0279  0.3859 -0.1581
    3MOL      C 1612   8.148  11.139   9.391  0.5512  0.5584 -0.1737
    3MOL      N 1613   8.100  11.790   9.406 -0.0600 -0.2382 -0.3401
    3MOL      C 1614   7.740  11.778   8.801 -0.6743  0.6329 -0.1986
    3MOL      C 1615   7.669  11.508   8.707 -0.2011 -0.2894 -0.9919
    3MOL      S 1616   8.324  11.385   9.761  0.1202 -0.0855 -0.3295
    3MOL      N 1617   8.236  11.663   9.584 -0.4604 -1.0224 -0.2412
    3MOL      C 1618   8.211  11.169   9.679  0.0345 -0.7133 -0.5405
    3MOL      S 1619   8.205  11.821   9.532 -0.5397  0.4355  0.0046
    3MOL      C 1620   7.639  11.372   8.662  0.7920 -0.3650  0.3902
    3MOL      C 1621   8.286  11.217   9.768 -0.0749  0.0331  0.4018
    3MOL      S 1622   8.174  10.997   9.696  0.0306  0.0153  0.2222
    3MOL      C 1623   7.707  11.313   8.544  0.3840 -0.5048 -0.3011
    3MOL      C 1624   7.555  11.276   8.732 -0.2201  0.2554 -0.0422
    3MOL      C 1625   8.331  11.132   9.856  0.0493  0.6887 -0.0116
    3MOL      C 1626   8.279  11.009   9.837 -0.1290 -0.4250 -0.6894
    3MOL      C 1627   7.671  11.168   8.551  0.5992  1.1566 -0.0540
    3MOL      O 1628   7.771  11.373   8.456  0.0339  0.2269 -0.0425
    3MOL      C 1629   7.461  11.290   8.852 -0.9650 -0.1266  0.5462
    3MOL      C 1630   7.584  11.146   8.657 -0.7443 -0.1570  0.3399
    3MOL      C 1631   8.440  11.168   9.953  0.3696 -0.1970 -0.1556
    3MOL      C 1632   8.315  10.906   9.904  0.0655  0.3587 -0.2817
    3MOL      C 1633   7.718  11.049   8.482 -0.6873 -0.6118 -0.5273
    3MOL      C 1634   7.485  11.224   8.974  0.1667 -0.2749 -0.0655
    3MOL      C 1635   7.326  11.329   8.827 -0.6063  0.5034 -0.3640
    3MOL      C 1636   7.546  11.020   8.698  0.2361  1.0096  0.2541
    3MOL      C 1637   8.275  10.768   9.876  0.3607 -0.2791  0.1933
    3MOL      C 1638   7.690  10.919   8.534 -0.1852 -0.5029  0.9900
    3MOL      N 1639   7.509  11.168   9.072  0.2958  0.2040 -0.1923
    3MOL      N 1640   7.216  11.351   8.814  0.7289  0.0673  0.5034
    3MOL      C 1641   7.606  10.905   8.640 -0.6897  0.3650  0.0368
    3MOL      C 1642   8.214  10.684   9.978 -0.0009  0.2160  0.0257
    3MOL      C 1643   8.307  10.692   9.758  0.0063 -0.0219 -0.4317
    3MOL      F 1644   7.734  10.813   8.457 -0.4319 -0.2809  0.2361
    3MOL      F 1645   7.590  10.778   8.693 -0.2514  0.0307  0.3378
    3MOL      C 1646   8.202  10.554   9.918  0.2838  0.5199 -0.2656
    3MOL      O 1647   8.158  10.715  10.080  0.3343  0.3955 -0.4926
    3MOL      C 1648   8.355  10.741   9.633 -0.2526 -0.4106  0.0601
    3MOL      C 1649   8.255  10.563   9.791 -0.2852  0.0613  0.5056
    3MOL      C 1650   8.163  10.429   9.968 -0.1573  0.0363 -0.6361
    3MOL      C 1651   8.283  10.764   9.516 -0.1687 -0.6743  0.8630
    3MOL      C 1652   8.477  10.812   9.618 -0.3611 -0.2081 -0.2700
    3MOL      C 1653   8.270  10.450   9.709  0.2190 -0.5982 -1.0749
    3MOL      C 1654   8.156  10.320   9.878 -0.0332 -0.0121 -0.4052
    3MOL      N 1655   8.227  10.792   9.420  0.0907  0.2605  0.1981
    3MOL      N 1656   8.584  10.860   9.608 -0.6032 -0.5974  0.0396
    3MOL      C 1657   8.209  10.332   9.749  0.0669  0.2938  0.2225
    3MOL      F 1658   8.105  10.200   9.907 -0.1495 -0.6604 -0.4249
    3MOL      F 1659   8.189  10.231   9.668 -0.2076  0.2016  0.0948
    3MOL      O 1660   8.370  10.887   8.517 -0.2178  0.1076 -0.7703
    3MOL      O 1661   8.036  10.612   8.132  0.0899 -0.7660  0.7247
    3MOL      C 1662   8.440  10.997   8.594 -0.3410 -0.1478 -0.1061
    3MOL      C 1663   8.479  11.102   8.491  0.0129  0.0657 -0.2375
    3MOL      C 1664   8.576  11.207   8.542 -0.3116 -0.1749  0.4717
    3MOL      C 1665   8.593  11.336   8.453 -0.6911  0.2480 -0.2199
    3MOL      C 1666   8.632  11.314   8.307 -0.1017  0.1232  0.1859
    3MOL      C 1667   8.654  11.452   8.235  0.5042  0.5928 -0.1678
    3MOL      C 1668   8.685  11.456   8.082 -0.3395  0.7819 -0.3560
    3MOL      C 1669   8.587  11.372   7.990 -0.0731 -0.6659 -0.4173
    3MOL      C 1670   8.001  10.724   8.220  0.0047 -0.5517  0.3255
    3MOL      C 1671   8.124  10.818   8.236 -0.6944  0.4160  0.2614
    3MOL      C 1672   8.186  10.852   8.098  0.2139 -0.0734 -0.2274
    3MOL      C 1673   8.298  10.957   8.110 -0.4707 -0.4213  0.5091
    3MOL      C 1674   8.361  10.993   7.975  0.3986 -0.1839 -0.4598
    3MOL      C 1675   8.259  11.029   7.864  0.5065 -0.3259  0.3669
    3MOL      C 1676   8.330  11.081   7.739  0.3200 -0.2456  0.3098
    3MOL      C 1677   8.220  11.094   7.628  0.8140 -0.3217 -0.0030
    3MOL      N 1678   8.599  11.420   7.851  0.0765  0.3069 -0.1811
    3MOL      C 1679   8.522  11.537   7.805 -0.0165  0.6086 -0.4295
    3MOL      C 1680   8.622  11.345   7.739  0.3032 -0.4266  0.1237
    3MOL      C 1681   8.471  11.644   7.867  0.1387 -0.3629  0.0585
    3MOL      C 1682   8.508  11.538   7.672  0.0424  0.1810 -0.0456
    3MOL      C 1683   8.669  11.213   7.721 -0.8974 -0.3449 -0.5099
    3MOL      C 1684   8.563  11.417   7.631 -0.4460  0.1597 -0.5042
    3MOL      C 1685   8.410  11.731   7.790 -0.1462 -0.8157 -0.3847
    3MOL      S 1686   8.457  11.690   8.030  0.3578  0.4096 -0.1472
    3MOL      S 1687   8.421  11.683   7.621 -0.1659  0.2420  0.1168
    3MOL      C 1688   8.658  11.153   7.594 -0.0300  0.2352  0.1320
    3MOL      N 1689   8.710  11.117   7.814  0.0836 -0.0581 -0.3305
    3MOL      C 1690   8.563  11.362   7.502 -0.9651  0.6990  0.1081
    3MOL      C 1691   8.364  11.840   7.855  0.6389 -0.3969 -0.5506
    3MOL      C 1692   8.385  11.836   7.985 -0.3098  0.9317 -0.4722
    3MOL      C 1693   8.693  11.022   7.604 -0.0345  0.4881  0.0146
    3MOL      C 1694   8.612  11.234   7.481  0.0737 -0.4564 -0.4646
    3MOL      C 1695   8.726  11.005   7.730 -0.0717  0.4347 -0.1390
    3MOL      C 1696   8.822  11.136   7.920  0.0055  0.1662 -0.2221
    3MOL      N 1697   8.517  11.425   7.396  0.4519  0.4909 -0.1910
    3MOL      C 1698   8.306  11.960   7.787  0.1927 -0.8496  0.5212
    3MOL      C 1699   8.362  11.941   8.066  0.5434  0.6672  0.5132
    3MOL      S 1700   8.713  10.872   7.521  0.3414  0.3788 -0.0256
    3MOL      N 1701   8.608  11.194   7.359 -0.2844 -0.3017 -0.4161
    3MOL      C 1702   8.760  10.881   7.765  0.2943 -0.2451  0.7363
    3MOL      S 1703   8.547  11.319   7.269 -0.0014  0.0038 -0.2045
    3MOL      C 1704   8.379  11.924   8.210 -0.0598  0.2347 -0.7490
    3MOL      C 1705   8.746  10.797   7.671  0.6462 -0.7649  0.2750
    3MOL      S 1706   8.797  10.805   7.911  0.2651  0.0295 -0.0513
    3MOL      C 1707   8.261  11.922   8.298  0.6478 -0.4167 -0.0132
    3MOL      C 1708   8.493  11.894   8.284  0.5539 -0.2547 -0.4254
    3MOL      C 1709   8.759  10.668   7.705  0.3361 -0.4997 -0.0166
    3MOL      C 1710   8.777  10.647   7.834  0.3539 -0.5447 -0.6110
    3MOL      C 1711   8.308  11.873   8.428  0.2042  0.0898  0.0106
    3MOL      O 1712   8.145  11.951   8.277  0.5323  0.0628 -0.4976
    3MOL      C 1713   8.629  11.887   8.238 -0.0266 -0.0329 -0.8311
    3MOL      C 1714   8.443  11.841   8.411  0.7820  0.4610  0.2415
    3MOL      C 1715   8.727  10.562   7.594  0.0770 -0.4536  0.1607
    3MOL      C 1716   8.770  10.530   7.893  0.1302  0.6846  0.3057
    3MOL      C 1717   8.232  11.828   8.538 -0.3147 -0.7655  0.0213
    3MOL      C 1718   8.668  11.921   8.105 -0.1770  0.3587  0.2287
    3MOL      C 1719   8.741  11.838   8.309  0.6387 -0.9255  0.3741
    3MOL      C 1720   8.508  11.767   8.514  0.2347  0.0533  0.2026
    3MOL      C 1721   8.794  10.497   8.034  0.9526 -0.3899 -0.3659
    3MOL      C 1722   8.292  11.744   8.631 -0.0294 -0.3232 -0.0005
    3MOL      N 1723   8.713  11.953   8.003  0.5062 -0.5912 -0.0643
    3MOL      N 1724   8.821  11.803   8.383 -0.5642  1.0914  0.4015
    3MOL      C 1725   8.428  11.716   8.617 -1.0065 -0.9136 -0.4607
    3MOL      C 1726   8.719  10.563   8.147 -0.2293  0.5105 -0.7719
    3MOL      C 1727   8.877  10.390   8.078 -0.0462  0.5039 -0.2092
    3MOL      F 1728   8.223  11.692   8.738  1.1134 -0.0409  0.5002
    3MOL      F 1729   8.488  11.632   8.707 -0.0481 -0.5443 -0.0018
    3MOL      C 1730   8.774  10.494   8.263 -0.3633  0.2616 -0.2027
    3MOL      O 1731   8.633  10.650   8.152 -0.1478  0.2854  0.9095
    3MOL      C 1732   8.967  10.301   8.013  0.1489  0.4987  0.6078
    3MOL      C 1733   8.866  10.396   8.224  0.1027 -0.0086  0.0052
    3MOL      C 1734   8.746  10.509   8.403 -0.4529 -0.8608  0.6468
    3MOL      C 1735   9.108  10.323   7.995  0.1970 -0.1235  0.6860
    3MOL      C 1736   8.943  10.165   7.997 -0.3425  0.4741  0.5562
    3MOL      C 1737   8.919  10.300   8.311  0.4169 -1.1703  0.2657
    3MOL      C 1738   8.796  10.414   8.494 -0.0432 -0.6446 -0.3341
    3MOL      N 1739   9.222  10.332   7.974  0.7300  0.2709  0.4826
    3MOL      N 1740   8.903  10.058   7.977  0.4982  0.0066 -0.7691
    3MOL      C 1741   8.894  10.321   8.448 -0.6287 -0.4888  0.9579
    3MOL      F 1742   8.778  10.446   8.625  0.2917  0.1142 -0.0535
    3MOL      F 1743   8.953  10.235   8.540 -0.1098  0.1808  0.2464
    3MOL      N 1744   8.244  11.199   7.533  0.2110 -0.1657  0.1945
    3MOL      C 1745   8.201  11.331   7.557 -0.1509  0.7886  0.4917
    3MOL      C 1746   8.240  11.188   7.394 -0.5081  0.8027  0.3084
    3MOL      C 1747   8.179  11.403   7.663 -0.3911  0.2906 -0.5006
    3MOL      C 1748   8.179  11.399   7.443  0.0589  0.0947  0.2054
    3MOL      C 1749   8.270  11.079   7.309 -0.4781 -0.3246  0.2061
    3MOL      C 1750   8.200  11.309   7.341  0.8939  0.7001  0.3663
    3MOL      C 1751   8.127  11.525   7.638 -0.2680  0.2838  0.0297
    3MOL      S 1752   8.184  11.372   7.833  0.3131 -0.1926  0.3876
    3MOL      S 1753   8.126  11.565   7.470  0.1184  0.2363  0.0046
    3MOL      C 1754   8.261  11.095   7.170  0.1388  0.3066 -0.4988
    3MOL      N 1755   8.297  10.947   7.333 -0.0474 -0.4169  0.5881
    3MOL      C 1756   8.209  11.333   7.204  0.5133  0.0544  0.2704
    3MOL      C 1757   8.086  11.591   7.746 -0.5543  0.1953  0.4160
    3MOL      C 1758   8.103  11.527   7.860  0.0650  0.0893  0.3549
    3MOL      C 1759   8.268  10.970   7.108 -0.5147  0.2757 -0.2347
    3MOL      C 1760   8.234  11.224   7.118 -0.0871 -0.1027  0.2809
    3MOL      C 1761   8.297  10.886   7.208  0.4318 -0.4992  0.9391
    3MOL      C 1762   8.376  10.879   7.439 -0.1436  0.3355  0.7132
    3MOL      N 1763   8.211  11.448   7.151 -0.3751  0.8098 -0.4742
    3MOL      C 1764   8.022  11.730   7.731 -0.5855  0.3885 -0.8343
    3MOL      C 1765   8.059  11.570   7.980 -0.0633 -0.5176 -0.2234
    3MOL      S 1766   8.250  10.884   6.955 -0.3017 -0.1180  0.0560
    3MOL      N 1767   8.258  11.251   6.993 -0.1952 -0.0342 -0.4579
    3MOL      C 1768   8.310  10.760   7.171  0.1583 -0.3360 -0.5904
    3MOL      S 1769   8.283  11.412   7.002 -0.0094  0.0851 -0.2087
    3MOL      C 1770   8.071  11.491   8.106 -0.5079  0.3446 -1.1887
    3MOL      C 1771   8.287  10.739   7.043 -0.8548  0.3133 -0.3258
    3MOL      S 1772   8.354  10.618   7.249 -0.3379  0.0297  0.2879
    3MOL      C 1773   8.169  11.523   8.211 -0.0861  0.0462 -0.8215
    3MOL      C 1774   8.004  11.368   8.127  0.4694  0.1233  0.1613
    3MOL      C 1775   8.308  10.611   6.999  0.0895 -0.7907  0.2464
    3MOL      C 1776   8.342  10.530   7.103  0.3798 -0.2861 -1.0928
    3MOL      C 1777   8.150  11.417   8.310  0.1397 -0.4933 -0.1959
    3MOL      O 1778   8.242  11.619   8.221  0.0382  0.1219  0.5631
    3MOL      C 1779   7.896  11.299   8.054  0.1419 -0.8610  0.1512
    3MOL      C 1780   8.055  11.327   8.259 -0.3940  0.4551 -0.3912
    3MOL      C 1781   8.284  10.564   6.853 -0.0761  0.8292  0.2641
    3MOL      C 1782   8.363  10.394   7.105 -0.2928 -0.4804 -0.6332
    3MOL      C 1783   8.220  11.388   8.433  0.1939 -0.7137 -0.3235
    3MOL      C 1784   7.770  11.275   8.125 -0.0480 -0.4404 -1.0522
    3MOL      C 1785   7.879  11.298   7.914 -0.0581 -0.0462  0.8061
    3MOL      C 1786   8.013  11.218   8.339 -0.3015  0.3510  0.6226
    3MOL      C 1787   8.404  10.335   7.227 -0.3275 -0.3427 -0.5768
    3MOL      C 1788   8.172  11.277   8.509 -0.7320 -0.1846 -0.8246
    3MOL      N 1789   7.670  11.253   8.180  0.0342  0.4193  0.0816
    3MOL      N 1790   7.862  11.299   7.799 -0.1850  0.1100  0.5125
    3MOL      C 1791   8.069  11.195   8.465 -0.1767  0.3440  0.4336
    3MOL      C 1792   8.549  10.303   7.247  0.3768 -1.0108  0.3499
    3MOL      C 1793   8.321  10.286   7.334 -0.4729  0.2955 -0.1653
    3MOL      F 1794   8.226  11.253   8.634  0.0160  0.0557  0.4049
    3MOL      F 1795   8.018  11.099   8.537 -0.2701  0.2696 -0.0261
    3MOL      C 1796   8.550  10.246   7.385  0.6017  0.6039  1.0293
    3MOL      O 1797   8.647  10.325   7.176  0.1865 -0.2033  0.1631
    3MOL      C 1798   8.177  10.309   7.351 -0.0741 -0.4065 -0.4318
    3MOL      C 1799   8.418  10.244   7.434 -0.7212  0.2405  0.4562
    3MOL      C 1800   8.660  10.231   7.469 -0.0534 -0.4695 -0.1751
    3MOL      C 1801   8.119  10.430   7.391 -0.2665  0.3758  0.8021
    3MOL      C 1802   8.103  10.196   7.396  0.2804  0.8127 -0.9937
    3MOL      C 1803   8.396  10.213   7.571 -0.3271  0.3700  0.2263
    3MOL      C 1804   8.643  10.197   7.606  0.0057 -0.4279  0.2262
    3MOL      N 1805   8.081  10.533   7.423 -0.6429 -0.4330 -0.2765
    3MOL      N 1806   8.046  10.104   7.435 -0.1506  0.5915  0.0612
    3MOL      C 1807   8.508  10.188   7.654 -0.2416  0.2786  0.0720
    3MOL      F 1808   8.748  10.196   7.687  0.2835  0.9473  0.0929
    3MOL      F 1809   8.490  10.155   7.786 -0.1222  0.2885  0.7873
    3MOL      H 1810   8.245  10.341   8.888 -1.4774  0.3712  0.6873
    3MOL      H 1811   7.983  10.115   8.537  0.4521  0.5043  0.1146
    3MOL      H 1812   8.337  10.551   8.828  1.2841 -1.2121  0.0651
    3MOL      H 1813   8.454  10.268   8.595  2.7278 -0.5610  2.6858
    3MOL      H 1814   8.454  10.301   8.745 -0.2479 -2.6595 -0.8248
    3MOL      H 1815   8.336  10.152   8.448 -0.0065  0.8208 -1.1805
    3MOL      H 1816   8.173  10.088   8.416 -2.2373  1.5500 -1.0253
    3MOL      H 1817   8.464  10.335   8.400 -1.0015  0.6340 -0.1011
    3MOL      H 1818   8.471  10.471   8.297 -0.2125  0.5543 -0.5213
    3MOL      H 1819   8.432  10.696   8.364 -1.0446 -1.8068 -1.6874
    3MOL      H 1820   7.988  10.198   8.324 -0.2695 -0.4033 -1.6077
    3MOL      H 1821   8.279  10.592   8.211  0.5254  0.3604  2.4248
    3MOL      H 1822   7.704  10.001   8.728  0.1553 -0.2542 -1.0829
    3MOL      H 1823   7.838   9.969   8.624 -2.8178 -1.7538 -0.4026
    3MOL      H 1824   7.820   9.905   8.917 -0.4456 -0.5037 -0.0923
    3MOL      H 1825   7.783   9.788   8.802  1.0957 -0.7682  1.4451
    3MOL      H 1826   8.067   9.924   8.825 -0.8052  0.0079  0.8037
    3MOL      H 1827   8.023   9.752   8.868  0.9394 -0.8795 -1.6641
    3MOL      H 1828   7.997   9.707   8.625  1.4817 -2.2255  1.7569
    3MOL      H 1829   8.054   9.871   8.592 -0.7122 -2.7475 -3.2420
    3MOL      H 1830   8.261   9.825   8.728 -0.6563 -0.5916  1.4760
    3MOL      H 1831   8.198   9.652   8.740 -0.2271 -0.7658 -1.6356
    3MOL      H 1832   8.354   9.632   8.588 -1.3715 -2.3203  0.5339
    3MOL      H 1833   8.192   9.627   8.511  0.1311 -0.3212 -0.0459
    3MOL      H 1834   8.242   9.888   8.466  0.8528 -0.2328 -0.2913
    3MOL      H 1835   8.415   9.832   8.455 -0.2095  1.3496  1.3824
    3MOL      H 1836   8.318   9.644   8.305  0.9115  0.4119  0.5442
    3MOL      H 1837   8.350   9.815   8.244 -0.7052 -0.2821 -0.2197
    3MOL      H 1838   7.774  10.202   8.198  0.8617  0.9795  1.8521
    3MOL      H 1839   7.761  10.325   8.319  0.8278 -1.2757  0.4338
    3MOL      H 1840   7.637  10.469   8.152  1.3477 -0.1310  0.1135
    3MOL      H 1841   7.652  10.341   8.034 -1.2096  0.7224 -0.1271
    3MOL      H 1842   7.537  10.190   8.205  0.5628  0.1644 -2.3487
    3MOL      H 1843   7.513  10.342   8.308 -0.2945 -0.6241  0.8300
    3MOL      H 1844   7.368  10.257   8.043  0.1808  0.5943 -1.2124
    3MOL      H 1845   7.315  10.301   8.200 -1.5003 -0.4627 -1.6595
    3MOL      H 1846   7.416  10.533   8.018  0.7606  0.3177  1.4280
    3MOL      H 1847   7.249  10.466   8.061 -0.4848 -3.8017  0.5549
    3MOL      H 1848   7.294  10.523   8.287 -1.2567  0.4878 -1.0381
    3MOL      H 1849   7.461  10.566   8.271 -0.5434 -1.3972  1.1632
    3MOL      H 1850   7.355  10.738   8.090 -0.8996 -0.4027 -0.2446
    3MOL      H 1851   7.216  10.718   8.204  0.0003 -1.9046  2.1782
    3MOL      H 1852   7.358  10.799   8.385 -2.9199 -0.6767 -0.3035
    3MOL      H 1853   7.491  10.803   8.276 -0.3100 -0.2791 -0.5761
    3MOL      H 1854   8.195  10.949   8.846  0.9186 -0.9296  1.3741
    3MOL      H 1855   8.155  10.893   8.674  0.1905  1.7946  0.0901
    3MOL      H 1856   8.084  10.673   8.751 -1.5063 -0.8158  1.4445
    3MOL      H 1857   8.093  10.733   8.925 -0.0953  0.0296 -0.3438
    3MOL      H 1858   7.935  10.851   8.693  2.6725 -0.7930  0.3808
    3MOL      H 1859   7.856  10.750   8.800 -0.6983  0.7914  1.8665
    3MOL      H 1860   7.979  11.026   8.871 -0.9731  0.0924 -3.0399
    3MOL      H 1861   7.814  10.990   8.856 -0.0247 -2.2674 -0.1306
    3MOL      H 1862   7.839  10.816   9.055 -2.1686  1.3251  0.1010
    3MOL      H 1863   7.995  10.885   9.081  1.0467  0.8699 -2.0654
    3MOL      H 1864   7.739  11.049   9.096  0.3846  0.0251 -1.1587
    3MOL      H 1865   7.829  10.980   9.230  0.5324 -0.1050  0.1919
    3MOL      H 1866   8.029  11.130   9.164 -0.5547 -1.1421  1.7882
    3MOL      H 1867   7.939  11.187   9.030  1.5144 -1.4661  0.4611
    3MOL      H 1868   7.763  11.281   9.203  0.3141  2.5227  1.9023
    3MOL      H 1869   7.877  11.217   9.323 -1.5282  3.1430  1.5387
    3MOL      H 1870   8.027  10.452   8.987 -2.5301  1.1461 -3.4379
    3MOL      H 1871   7.856  10.401   8.974  0.2593 -0.7095 -0.3582
    3MOL      H 1872   7.835  10.313   9.178  0.9635 -0.3888 -1.8067
    3MOL      H 1873   8.001  10.326   9.225  0.4086 -0.3257  0.1347
    3MOL      H 1874   7.987  10.582   9.189 -0.9731 -0.8966 -1.7976
    3MOL      H 1875   7.814  10.566   9.170  0.2023  0.6328  0.2598
    3MOL      H 1876   7.796  10.464   9.390 -1.3503  2.1055 -0.3741
    3MOL      H 1877   7.980  10.489   9.412 -0.9843 -2.1379  0.0136
    3MOL      H 1878   7.949  10.742   9.378  0.5448  0.9512  0.9764
    3MOL      H 1879   7.776  10.717   9.375  0.3602  0.0139 -0.7173
    3MOL      H 1880   7.794  10.621   9.609 -1.4300  0.5713 -1.1106
    3MOL      H 1881   7.969  10.668   9.599 -1.0061 -1.3166  1.5343
    3MOL      H 1882   7.909  10.899   9.584 -0.2327 -0.8856  0.6070
    3MOL      H 1883   7.741  10.873   9.546 -2.5291 -0.8634  1.4026
    3MOL      H 1884   7.727  10.779   9.791 -0.0805  1.1574  1.6056
    3MOL      H 1885   7.892  10.852   9.817  1.2675  0.0283 -0.8525
    3MOL      H 1886   7.910  11.013  10.191  2.3434  1.3953 -1.0425
    3MOL      H 1887   7.781  11.008  10.064 -0.8100 -0.5446  0.6239
    3MOL      H 1888   7.894  10.880  10.074 -0.0484 -0.2148  0.8304
    3MOL      H 1889   7.234  11.002   9.346  2.6957 -0.4408  1.0651
    3MOL      H 1890   7.114  11.036   9.472  0.7010 -0.1037  4.2801
    3MOL      H 1891   7.249  11.148   9.442 -0.5805  0.7765  0.0189
    3MOL      H 1892   7.161  10.788   9.457 -1.3391 -0.8063  0.1188
    3MOL      H 1893   8.339  11.427  10.373  1.0234 -1.1799  1.1152
    3MOL      H 1894   8.488  11.351  10.343  0.5268  0.3309 -1.9851
    3MOL      H 1895   8.393  11.432  10.216 -0.4017  0.3647 -0.0449
    3MOL      H 1896   8.488  11.148  10.434 -2.1955  1.2906  0.8633
    3MOL      H 1897   7.208  10.270   9.276 -0.0688  0.2566  0.0207
    3MOL      H 1898   7.223  10.264   9.775  0.2838 -1.3267  0.3031
    3MOL      H 1899   8.387  10.580  10.181  0.6318  1.1405  0.4695
    3MOL      H 1900   8.319  10.616  10.672 -0.6699 -1.2794  0.2498
    3MOL      H 1901   8.166   9.453   8.182  0.0397 -0.5807  0.2899
    3MOL      H 1902   8.191   9.448   8.361  1.0769  0.1526 -0.7819
    3MOL      H 1903   8.102   9.326   8.286 -1.7519  0.1771 -0.1743
    3MOL      H 1904   7.975  10.018   7.678 -0.2163  0.6678 -0.0982
    3MOL      H 1905   7.981  10.141   7.801 -1.6880 -0.4459 -0.7005
    3MOL      H 1906   8.105  10.137   7.685 -1.8308  0.0759 -2.2693
    3MOL      H 1907   8.205   9.955   7.586 -0.6590  0.2787 -0.0817
    3MOL      H 1908   7.477   9.156   8.042  2.1294  0.6459 -1.5539
    3MOL      H 1909   7.467   9.174   8.220  3.1600  1.4229  1.8804
    3MOL      H 1910   7.441   9.312   8.120  0.8433 -0.2241  1.4454
    3MOL      H 1911   7.625   9.029   7.965  0.1542  0.0167 -1.2423
    3MOL      H 1912   8.727   9.749   7.470  1.1467 -1.7442  0.4633
    3MOL      H 1913   8.397   9.378   7.511  0.6772  0.1761  0.3525
    3MOL      H 1914   8.033   9.024   7.540  0.1406 -0.3811 -0.7923
    3MOL      H 1915   8.110   8.696   7.921 -0.6563  0.4583  0.5168
    3MOL      H 1916   7.671  10.776   8.142  0.0241  0.4154  1.6328
    3MOL      H 1917   7.785  10.910   8.095 -0.6451  1.9779  0.3949
    3MOL      H 1918   7.664  10.942   8.214  1.4489  1.6122 -0.9689
    3MOL      H 1919   6.856  11.198   8.483 -0.3269  0.2325  0.6720
    3MOL      H 1920   6.829  11.068   8.591  0.3913 -0.3520  0.4257
    3MOL      H 1921   6.909  11.205   8.657  2.3454 -1.4254  0.3514
    3MOL      H 1922   6.985  11.019   8.797  0.8425 -0.6971  0.8411
    3MOL      H 1923   7.982  10.877   7.428  1.4023  1.3625 -0.6328
    3MOL      H 1924   7.828  10.962   7.418 -1.4742  0.4729  1.3663
    3MOL      H 1925   7.981  11.034   7.485 -2.0256  1.2874  1.6883
    3MOL      H 1926   8.088  10.749   7.556 -0.0005 -0.5597  0.7983
    3MOL      H 1927   7.376  10.953   9.198  0.8642  1.3477 -1.1871
    3MOL      H 1928   7.350  10.546   8.926  0.6008  1.3125 -1.9879
    3MOL      H 1929   8.495  10.592   7.909  2.6465 -2.3377  0.4982
    3MOL      H 1930   8.094  10.290   7.949  0.5222 -2.2184 -3.5627
    3MOL      H 1931   8.229  11.088   9.444 -0.7548  1.4728  2.8082
    3MOL      H 1932   8.064  11.069   9.389  0.7286  0.3548 -0.6344
    3MOL      H 1933   8.173  11.174   9.290 -4.4050  0.7041 -1.4590
    3MOL      H 1934   7.830  11.841   8.802 -1.6249  2.0494 -1.2117
    3MOL      H 1935   7.717  11.772   8.694 -0.5196  0.4282 -0.2200
    3MOL      H 1936   7.662  11.838   8.848 -0.6019 -0.6514  1.6030
    3MOL      H 1937   7.640  11.589   8.640 -1.2168 -0.8597 -1.2313
    3MOL      H 1938   8.518  11.097   9.920  1.2581 -0.8617  3.1540
    3MOL      H 1939   8.477  11.271   9.949  2.5152 -0.8147  2.2672
    3MOL      H 1940   8.404  11.151  10.055 -0.1920 -2.9299 -0.7736
    3MOL      H 1941   8.387  10.916   9.984 -2.2784 -1.8892  2.1735
    3MOL      H 1942   7.773  11.045   8.388  2.0693 -2.4258  1.1255
    3MOL      H 1943   7.463  11.017   8.767  0.4022  0.0334  0.4247
    3MOL      H 1944   8.133  10.417  10.072 -0.3706 -0.9089 -0.7951
    3MOL      H 1945   8.324  10.452   9.614 -0.9418 -0.1299 -1.7285
    3MOL      H 1946   8.378  11.036   8.676 -4.1044 -1.4499 -2.2048
    3MOL      H 1947   8.527  10.945   8.635  0.8513  0.2003 -2.1497
    3MOL      H 1948   8.512  11.056   8.397 -0.4798 -0.2568 -0.2547
    3MOL      H 1949   8.384  11.149   8.463 -0.5422 -0.3078  0.9833
    3MOL      H 1950   8.532  11.245   8.635 -0.5381 -1.1245  0.7626
    3MOL      H 1951   8.669  11.157   8.569  1.5371  1.6251 -2.3058
    3MOL      H 1952   8.499  11.393   8.454 -0.1919  1.0562  1.0300
    3MOL      H 1953   8.668  11.406   8.492  0.1071 -0.2866 -0.7938
    3MOL      H 1954   8.722  11.251   8.306  1.1016  1.8124 -0.4410
    3MOL      H 1955   8.546  11.272   8.254  1.8186  0.2663 -3.1567
    3MOL      H 1956   8.556  11.501   8.241 -0.4716 -1.4057  0.8105
    3MOL      H 1957   8.730  11.515   8.281  1.0177 -0.8263  0.9692
    3MOL      H 1958   8.689  11.562   8.051 -0.9724  0.6088 -1.0360
    3MOL      H 1959   8.783  11.420   8.048 -0.9991 -1.7568  0.3796
    3MOL      H 1960   8.608  11.264   7.992 -0.0091 -0.6563 -0.6344
    3MOL      H 1961   8.483  11.395   8.016 -0.0376  1.6081 -2.1235
    3MOL      H 1962   7.915  10.781   8.182 -0.2685 -1.0257  0.2235
    3MOL      H 1963   7.970  10.701   8.322 -0.1278  2.0482  0.9053
    3MOL      H 1964   8.086  10.913   8.274 -1.1369 -0.1410  1.2289
    3MOL      H 1965   8.196  10.769   8.302 -1.2749 -0.6699  0.0973
    3MOL      H 1966   8.231  10.763   8.054 -1.0878 -1.0375  0.3394
    3MOL      H 1967   8.104  10.876   8.029  0.8082 -1.5432 -1.4622
    3MOL      H 1968   8.254  11.053   8.141 -1.8956 -0.6552 -0.7156
    3MOL      H 1969   8.371  10.926   8.185  0.5405 -2.3143 -1.1984
    3MOL      H 1970   8.416  11.087   7.991  0.4526 -0.2563 -0.2327
    3MOL      H 1971   8.432  10.917   7.937  2.1232  0.1092  2.0338
    3MOL      H 1972   8.198  10.944   7.831  1.0507 -0.8352  0.6736
    3MOL      H 1973   8.193  11.104   7.909  0.7174 -0.2889  0.6218
    3MOL      H 1974   8.384  11.173   7.764  1.3864 -0.7156 -0.2525
    3MOL      H 1975   8.405  11.008   7.708  0.3682  0.1025 -0.4202
    3MOL      H 1976   8.127  11.119   7.682  1.0328  1.2355 -0.3246
    3MOL      H 1977   8.193  10.998   7.583  0.9437  0.1796 -1.1830
    3MOL      H 1978   8.786  11.093   8.014  0.0393  3.0426  1.1618
    3MOL      H 1979   8.917  11.087   7.894 -0.0104 -0.9223  1.6873
    3MOL      H 1980   8.837  11.244   7.919  2.3313 -0.1128  0.7993
    3MOL      H 1981   8.206  11.991   7.820 -0.5881 -0.4536 -2.1212
    3MOL      H 1982   8.374  12.046   7.790 -0.8887  0.0084  1.0513
    3MOL      H 1983   8.296  11.934   7.681 -0.4856  1.3115  0.0374
    3MOL      H 1984   8.296  12.024   8.041 -2.1292 -1.6766 -0.5134
    3MOL      H 1985   8.805  10.561   7.517 -1.0229 -0.4249 -0.9774
    3MOL      H 1986   8.709  10.460   7.629 -0.9492 -0.6189 -0.8111
    3MOL      H 1987   8.636  10.595   7.541  0.0659  0.0931  0.5107
    3MOL      H 1988   8.741  10.440   7.840 -1.5560  1.1881  0.3547
    3MOL      H 1989   8.125  11.849   8.543 -0.0940  0.5409 -0.5493
    3MOL      H 1990   8.613  11.739   8.508  0.0551 -0.7408  0.5589
    3MOL      H 1991   8.667  10.580   8.425 -0.0959 -0.5711  0.9962
    3MOL      H 1992   8.982  10.218   8.279  0.3937 -1.1262  0.1098
    3MOL      H 1993   8.446  10.803   7.402  0.2175  1.9959 -2.1679
    3MOL      H 1994   8.438  10.956   7.489  0.5159  0.6841 -0.6261
    3MOL      H 1995   8.314  10.835   7.518 -0.7392  0.4486  0.3122
    3MOL      H 1996   8.067  11.797   7.805 -2.7571  0.7454  0.1761
    3MOL      H 1997   8.055  11.783   7.640  3.0886 -0.3716 -0.0243
    3MOL      H 1998   7.913  11.725   7.737 -0.4991 -0.1237  0.2938
    3MOL      H 1999   8.011  11.666   8.001 -0.9974 -1.1688  0.6894
    3MOL      H 2000   8.369  10.577   6.784 -0.5549  0.1286 -0.4703
    3MOL      H 2001   8.243  10.464   6.837 -0.2146  0.2784  3.7246
    3MOL      H 2002   8.218  10.637   6.804  0.4365  0.2144 -1.3955
    3MOL      H 2003   8.360  10.347   7.008 -4.1537  0.4136 -1.0317
    3MOL      H 2004   8.295  11.459   8.467 -0.5564  0.0630 -0.2774
    3MOL      H 2005   7.936  11.154   8.296 -0.2244  1.5772 -1.4156
    3MOL      H 2006   8.762  10.248   7.435  0.9598 -4.8824  0.3502
    3MOL      H 2007   8.294  10.216   7.611 -0.2877 -1.3286  0.4801
    4MOL      C 2008   7.940   3.178   9.633  0.2847 -0.4094  0.3505
    4MOL      C 2009   8.003   3.048   9.639 -0.4331 -0.3101  0.8493
    4MOL      C 2010   7.882   3.230   9.750 -0.1194 -0.0315 -0.2857
    4MOL      C 2011   8.006   2.975   9.756 -0.1350  0.6739 -0.0666
    4MOL      C 2012   7.884   3.154   9.869  0.6657  0.2438  0.2972
    4MOL      C 2013   7.993   2.684   9.585  0.9318  0.8604 -0.3414
    4MOL      C 2014   7.942   3.027   9.874 -0.0080 -0.0617 -0.0631
    4MOL      C 2015   8.083   2.845   9.755 -0.0734 -0.7623  0.3933
    4MOL      C 2016   7.920   2.572   9.537  0.6027  0.6917  0.3138
    4MOL      C 2017   8.000   2.717   9.719  0.0024 -0.1896 -0.7160
    4MOL      C 2018   7.955   2.967  10.009 -0.2041  0.9692  0.7562
    4MOL      C 2019   7.877   2.479   9.640  0.3613 -0.0667 -0.3736
    4MOL      C 2020   7.941   2.631   9.816  0.1673 -0.3279  0.1733
    4MOL      C 2021   7.960   2.651   9.970  0.8258  0.5922  0.4208
    4MOL      C 2022   7.887   2.514   9.777 -0.8229  0.2922  0.7804
    4MOL      C 2023   7.845   2.870  10.051  0.5303  0.5593 -0.2065
    4MOL      C 2024   7.852   2.727  10.045 -0.4124 -0.1254 -0.9043
    4MOL      C 2025   7.727   2.929  10.113  0.5248  0.1848  0.5745
    4MOL      C 2026   7.762   2.651  10.121 -0.5701  0.4967 -0.3473
    4MOL      C 2027   7.637   2.847  10.183  0.1743  0.2394  0.2485
    4MOL      C 2028   7.660   2.707  10.191 -0.2658 -0.6985 -0.3207
    4MOL      O 2029   7.937   3.252   9.518 -0.4364 -0.5409  0.1931
    4MOL      O 2030   7.824   3.357   9.759 -0.4262 -0.7011 -0.4670
    4MOL      O 2031   7.903   2.542   9.406  0.3851 -0.1676 -0.1402
    4MOL      O 2032   7.519   2.900  10.239  0.0457 -0.6633 -0.3474
    4MOL      C 2033   7.693   3.385   9.705 -0.5336 -0.1430  0.0146
    4MOL      C 2034   7.588   3.360   9.804  0.3894  0.0652 -0.1239
    4MOL      C 2035   7.584   3.451   9.929  0.0087 -0.4362 -0.1845
    4MOL      C 2036   7.502   3.391  10.043 -0.3804 -0.0441  0.1055
    4MOL      C 2037   7.343   3.390  10.006 -0.1674 -0.5647  0.0615
    4MOL      C 2038   7.256   3.335  10.121 -0.1173 -0.2069  0.5619
    4MOL      C 2039   7.120   3.279  10.082  0.1311  0.0644 -0.0326
    4MOL      C 2040   7.043   3.195  10.192  0.0792  0.1743  0.3680
    4MOL      C 2041   7.438   2.992  10.165  0.6922 -0.3108 -0.0553
    4MOL      C 2042   7.371   2.925  10.046  0.4662 -0.2561  0.7534
    4MOL      C 2043   7.363   3.027   9.928  0.9683  0.6247 -0.3651
    4MOL      C 2044   7.280   2.978   9.808 -0.2850 -0.4330  0.0386
    4MOL      C 2045   7.284   3.093   9.707 -0.5170  0.6151 -0.4361
    4MOL      C 2046   7.277   3.039   9.560 -0.0087 -0.1659 -0.2604
    4MOL      C 2047   7.163   2.931   9.524 -0.5997 -0.0976 -0.4276
    4MOL      C 2048   7.026   2.983   9.583 -0.5865  0.5403 -0.2215
    4MOL      C 2049   7.953   2.628   9.292  0.3166  0.8962 -0.0880
    4MOL      C 2050   7.922   2.549   9.162  0.9625  0.3520  0.1348
    4MOL      C 2051   7.928   2.627   9.035  0.6088 -0.3364  0.4814
    4MOL      C 2052   7.933   2.534   8.913  0.1100 -0.4604  1.1035
    4MOL      C 2053   7.924   2.615   8.779 -0.4391 -0.4284 -0.4669
    4MOL      C 2054   8.022   2.724   8.756  0.2027 -0.6400  0.4598
    4MOL      C 2055   8.035   2.769   8.604 -0.4984 -0.4357  0.0795
    4MOL      C 2056   8.130   2.889   8.589 -0.3483 -0.5049  0.2691
    4MOL      C 2057   8.009   3.377   9.518 -0.2679 -0.5290 -0.1160
    4MOL      C 2058   8.033   3.420   9.370  0.3231  0.4523 -0.1280
    4MOL      C 2059   8.127   3.324   9.292  0.3983 -0.0312 -0.1633
    4MOL      C 2060   8.163   3.382   9.157 -0.1106 -0.1142  0.1468
    4MOL      C 2061   8.270   3.298   9.077 -0.0405 -0.6358 -0.0833
    4MOL      C 2062   8.206   3.200   8.975 -0.4030  0.0875 -1.0368
    4MOL      C 2063   8.149   3.266   8.846 -0.1792  0.2133 -0.0643
    4MOL      C 2064   8.253   3.342   8.748 -0.1388 -0.3743 -0.4634
    4MOL      N 2065   8.195   3.389   8.625 -0.7602 -0.7800 -0.0201
    4MOL      C 2066   8.070   3.456   8.615 -0.7198  0.2296  0.3809
    4MOL      C 2067   8.207   3.336   8.497  0.1305  0.3010 -0.5541
    4MOL      C 2068   8.016   3.547   8.694  0.3520 -0.3320  0.2013
    4MOL      C 2069   8.005   3.446   8.498 -0.3349 -0.0738 -0.1041
    4MOL      C 2070   8.320   3.289   8.426  0.3492 -0.1250 -0.5974
    4MOL      C 2071   8.092   3.370   8.420 -0.0586  0.6045  0.2651
    4MOL      C 2072   7.908   3.604   8.647 -0.0031  0.2364  0.9798
    4MOL      S 2073   8.080   3.626   8.828 -0.0189  0.2368 -0.3297
    4MOL      S 2074   7.863   3.536   8.493 -0.3436  0.4157 -0.1321
    4MOL      C 2075   8.314   3.254   8.293 -0.3691 -0.5992  0.1790
    4MOL      N 2076   8.456   3.288   8.458  0.1726  0.3959 -0.1065
    4MOL      C 2077   8.089   3.346   8.281 -0.9065  0.1726  0.0509
    4MOL      C 2078   7.851   3.700   8.717 -0.2969  0.3181  0.0352
    4MOL      C 2079   7.927   3.720   8.827  0.2232  0.3662  0.1378
    4MOL      C 2080   8.433   3.213   8.242  0.9401  0.1861 -0.5631
    4MOL      C 2081   8.197   3.288   8.218 -0.3101  0.6442 -0.2885
    4MOL      C 2082   8.513   3.229   8.346 -0.2503  0.1964 -0.1787
    4MOL      C 2083   8.524   3.410   8.501  0.7066 -0.3138 -0.7075
    4MOL      N 2084   7.990   3.382   8.205 -0.0651 -0.8064 -0.4023
    4MOL      C 2085   7.722   3.763   8.671 -0.0411  0.2379  0.0744
    4MOL      C 2086   7.908   3.805   8.925  0.8951 -0.0276  0.2577
    4MOL      S 2087   8.508   3.145   8.103 -0.1793 -0.1279 -0.6530
    4MOL      N 2088   8.185   3.262   8.089  0.0567 -0.2657  0.0589
    4MOL      C 2089   8.642   3.209   8.309  0.3564  0.1147 -0.3561
    4MOL      S 2090   8.033   3.318   8.057  0.1197 -0.0601 -0.0078
    4MOL      C 2091   7.996   3.832   9.041 -0.1749 -0.5141 -0.1646
    4MOL      C 2092   8.658   3.177   8.181  0.1594 -0.6835  0.1646
    4MOL      S 2093   8.785   3.233   8.391 -0.2142 -0.2338  0.2783
    4MOL      C 2094   7.988   3.764   9.170  0.3872  0.4667  0.6243
    4MOL      C 2095   8.103   3.925   9.038  0.0394 -0.0242  0.2006
    4MOL      C 2096   8.781   3.171   8.134 -0.3022 -0.3684 -0.2349
    4MOL      C 2097   8.869   3.204   8.234 -0.5400 -0.3386 -0.5533
    4MOL      C 2098   8.094   3.831   9.255  0.4168  0.4541 -0.1123
    4MOL      O 2099   7.898   3.690   9.212 -0.2113  0.4624  0.0285
    4MOL      C 2100   8.115   4.021   8.935  0.3285  0.2279 -0.2068
    4MOL      C 2101   8.163   3.927   9.174 -0.5466  0.1571 -0.4442
    4MOL      C 2102   8.806   3.130   7.981 -0.3484  0.4627 -0.1176
    4MOL      C 2103   8.996   3.226   8.208  0.1364 -0.0938 -0.1480
    4MOL      C 2104   8.130   3.826   9.390 -0.6237 -0.1132  0.9703
    4MOL      C 2105   8.211   3.995   8.830  0.5125 -0.8493 -0.2481
    4MOL      C 2106   8.048   4.149   8.939 -0.8481  0.1564  0.3771
    4MOL      C 2107   8.267   4.007   9.227 -0.5349  0.4541 -0.2769
    4MOL      C 2108   9.095   3.294   8.292  0.4807 -0.1932  0.1203
    4MOL      C 2109   8.231   3.901   9.448  0.6443 -0.0162 -0.4949
    4MOL      N 2110   8.291   3.991   8.747 -0.3025  0.1432 -0.5345
    4MOL      N 2111   7.997   4.252   8.944 -0.0722  0.0669  0.0788
    4MOL      C 2112   8.298   3.994   9.365  0.0990  0.1823 -0.6335
    4MOL      C 2113   9.120   3.443   8.284  0.3709 -0.5468  0.0673
    4MOL      C 2114   9.187   3.241   8.387 -0.2383 -0.1116  0.0556
    4MOL      F 2115   8.260   3.877   9.580  0.7282  0.0234  0.2141
    4MOL      F 2116   8.387   4.077   9.416 -0.3938 -0.1000 -0.2063
    4MOL      C 2117   9.236   3.471   8.369  0.3318  0.0075 -0.9118
    4MOL      O 2118   9.051   3.523   8.222  0.6180  0.6177  0.2767
    4MOL      C 2119   9.209   3.108   8.438  0.6471 -0.1800  0.3903
    4MOL      C 2120   9.275   3.354   8.430  0.5293  0.1635  0.2584
    4MOL      C 2121   9.304   3.594   8.382 -0.2330  0.1609  0.5079
    4MOL      C 2122   9.114   3.010   8.467  0.3012  0.1963 -0.1390
    4MOL      C 2123   9.337   3.047   8.449  0.6031  0.1428  0.2266
    4MOL      C 2124   9.388   3.351   8.509  0.2668 -0.4113 -0.0719
    4MOL      C 2125   9.414   3.586   8.470 -0.2901 -1.1063  0.2887
    4MOL      N 2126   9.023   2.944   8.493  0.5674  0.1769 -0.3322
    4MOL      N 2127   9.437   2.997   8.480 -0.3343 -0.3617 -0.4090
    4MOL      C 2128   9.452   3.468   8.535  0.7733  0.1891 -0.0492
    4MOL      F 2129   9.482   3.702   8.491 -0.4553  0.0588  0.0357
    4MOL      F 2130   9.562   3.468   8.610  0.2136 -0.3021  0.1311
    4MOL      N 2131   6.995   3.276  10.304 -0.3505  0.0145 -0.1837
    4MOL      C 2132   6.895   3.374  10.281 -0.1847  0.1087 -0.7459
    4MOL      C 2133   7.084   3.330  10.405  0.3578 -0.5233  0.0208
    4MOL      C 2134   6.782   3.374  10.205 -0.4258 -0.2202 -0.0206
    4MOL      C 2135   6.913   3.486  10.348  0.2168  0.4399 -0.2375
    4MOL      C 2136   7.179   3.279  10.491  0.3945  0.2373  0.1624
    4MOL      C 2137   7.019   3.456  10.439 -1.1972 -0.0860 -0.8596
    4MOL      C 2138   6.716   3.488  10.208  0.1425  0.4414  0.4961
    4MOL      S 2139   6.709   3.259  10.096  0.4095 -0.1891  0.0668
    4MOL      S 2140   6.796   3.605  10.317  0.1826  0.1436  0.3561
    4MOL      C 2141   7.221   3.350  10.604 -0.2460  0.4642 -0.4400
    4MOL      N 2142   7.246   3.158  10.493 -0.5058 -0.7729  0.1862
    4MOL      C 2143   7.067   3.531  10.548  0.7713 -0.4149  0.1958
    4MOL      C 2144   6.605   3.491  10.132 -0.5257 -0.5619 -0.1483
    4MOL      C 2145   6.581   3.374  10.065  0.0873  0.1282  1.2294
    4MOL      C 2146   7.315   3.282  10.672 -0.0737  0.0056  0.3137
    4MOL      C 2147   7.164   3.476  10.630  0.1215  0.1311  0.2220
    4MOL      C 2148   7.327   3.169  10.610 -0.6573 -0.9903  0.2375
    4MOL      C 2149   7.207   3.016  10.462  0.3202 -0.0552 -0.2812
    4MOL      N 2150   7.017   3.645  10.575 -0.9180 -0.8448  0.0824
    4MOL      C 2151   6.510   3.613  10.133 -0.3115  0.0187  0.6039
    4MOL      C 2152   6.466   3.339   9.992  0.4091  0.1374  0.5239
    4MOL      S 2153   7.423   3.298  10.808 -0.1066 -0.0192  0.2399
    4MOL      N 2154   7.203   3.554  10.725 -0.2374 -0.1280 -0.3695
    4MOL      C 2155   7.429   3.096  10.657 -0.2014 -0.2864 -0.3747
    4MOL      S 2156   7.107   3.691  10.706 -0.4243 -0.4250 -0.2504
    4MOL      C 2157   6.457   3.220   9.903 -0.2870  0.3579 -0.4808
    4MOL      C 2158   7.492   3.151  10.761  0.1895 -0.3052  0.4161
    4MOL      S 2159   7.501   2.955  10.598 -0.4341  0.1725 -0.0500
    4MOL      C 2160   6.433   3.082   9.948  0.2122 -0.3969  0.2806
    4MOL      C 2161   6.468   3.235   9.758 -0.1875  0.1526 -0.5978
    4MOL      C 2162   7.600   3.078  10.795  0.1581 -0.1306 -0.8372
    4MOL      C 2163   7.618   2.971  10.719  0.2431 -0.0855 -0.5515
    4MOL      C 2164   6.430   3.004   9.819 -0.7602  0.2046 -0.7280
    4MOL      O 2165   6.406   3.039  10.062  0.1538  0.6271  0.2362
    4MOL      C 2166   6.511   3.352   9.679 -0.2022  0.4052  0.2963
    4MOL      C 2167   6.460   3.092   9.714  0.0919 -0.2009 -0.7043
    4MOL      C 2168   7.701   3.124  10.902  0.0198  0.4355 -0.6430
    4MOL      C 2169   7.717   2.884  10.740 -0.0179  0.0175 -0.7466
    4MOL      C 2170   6.417   2.863   9.798  0.1358 -0.1177  0.4491
    4MOL      C 2171   6.596   3.337   9.571 -0.0584 -0.5976  0.2640
    4MOL      C 2172   6.496   3.483   9.720  0.1733  0.3137 -0.9076
    4MOL      C 2173   6.462   3.040   9.585 -0.0288 -0.0025 -0.4450
    4MOL      C 2174   7.741   2.773  10.652  0.3318  1.4948  0.2949
    4MOL      C 2175   6.431   2.808   9.668  0.0770  0.1356  0.4131
    4MOL      N 2176   6.671   3.322   9.485 -0.2026 -0.3631  0.0197
    4MOL      N 2177   6.487   3.589   9.766 -0.1350  0.5459 -0.4516
    4MOL      C 2178   6.457   2.903   9.562 -0.0832 -0.0912  0.3538
    4MOL      C 2179   7.707   2.639  10.700  0.7566 -0.8525 -0.0581
    4MOL      C 2180   7.804   2.769  10.523 -0.3211 -0.7979  0.3290
    4MOL      F 2181   6.420   2.675   9.654 -0.5142  1.3841  0.2930
    4MOL      F 2182   6.479   2.861   9.439  0.4162  0.4455  0.4001
    4MOL      C 2183   7.772   2.548  10.604 -0.0703 -0.2507  0.1296
    4MOL      O 2184   7.651   2.611  10.801 -0.2963  0.1134 -0.4997
    4MOL      C 2185   7.858   2.877  10.443 -0.8274 -0.2828  0.6131
    4MOL      C 2186   7.822   2.622  10.502  0.4175 -0.6737 -0.4739
    4MOL      C 2187   7.789   2.408  10.613  0.5565 -0.3431  0.4145
    4MOL      C 2188   7.819   3.014  10.451 -0.1861 -0.0985 -0.2634
    4MOL      C 2189   7.974   2.866  10.360 -0.3694  0.2343  0.3493
    4MOL      C 2190   7.885   2.557  10.396  0.0669  0.3116 -0.3200
    4MOL      C 2191   7.849   2.339  10.503  0.2742 -0.8435 -0.1590
    4MOL      N 2192   7.792   3.128  10.436 -0.5877 -0.3414 -0.5931
    4MOL      N 2193   8.065   2.859  10.290  0.2414 -0.2416  0.5239
    4MOL      C 2194   7.887   2.410  10.391  0.6236  0.1675 -0.1784
    4MOL      F 2195   7.879   2.210  10.517  0.2611  0.4003  0.2189
    4MOL      F 2196   7.945   2.344  10.286 -0.1973 -0.0705 -0.3265
    4MOL      N 2197   6.912   2.912   9.526  0.2273  0.1097  0.0027
    4MOL      C 2198   6.889   2.913   9.389  0.0914  0.1353 -0.6714
    4MOL      C 2199   6.835   2.805   9.578  0.4854 -1.1035 -0.1242
    4MOL      C 2200   6.925   2.998   9.294 -0.2289  0.2754  0.5428
    4MOL      C 2201   6.814   2.805   9.348 -0.2673  0.2327 -0.0768
    4MOL      C 2202   6.801   2.771   9.711  0.1970 -0.6963 -0.5965
    4MOL      C 2203   6.791   2.730   9.467 -0.3728  0.3225  0.5783
    4MOL      C 2204   6.878   2.960   9.179  0.0504  0.2898 -0.1151
    4MOL      S 2205   7.025   3.133   9.290 -0.0731 -0.4277  0.0798
    4MOL      S 2206   6.788   2.811   9.177  0.2199 -0.1322  0.3309
    4MOL      C 2207   6.733   2.651   9.731  0.2094 -0.1314  0.0721
    4MOL      N 2208   6.796   2.846   9.822  0.1888 -0.0903  0.3789
    4MOL      C 2209   6.730   2.608   9.487  1.1750  0.1040  0.4261
    4MOL      C 2210   6.907   3.054   9.082  0.1348 -0.6877 -0.2298
    4MOL      C 2211   6.976   3.159   9.127  0.3052  0.2024  1.0813
    4MOL      C 2212   6.705   2.641   9.870  0.0574  0.7831  0.6656
    4MOL      C 2213   6.700   2.566   9.622 -0.3509 -0.5164 -0.2448
    4MOL      C 2214   6.745   2.762   9.921 -0.2858  0.6619  0.6168
    4MOL      C 2215   6.795   2.995   9.841  0.5035  0.0522  0.0770
    4MOL      N 2216   6.692   2.527   9.389 -0.2992  0.4788  0.0355
    4MOL      C 2217   6.844   3.039   8.941 -0.0560 -0.5494 -0.4011
    4MOL      C 2218   7.002   3.274   9.051  0.1651  0.0987 -0.3767
    4MOL      S 2219   6.614   2.547   9.986  0.2554  0.1892 -0.5500
    4MOL      N 2220   6.645   2.450   9.632 -0.1103 -0.0466 -0.3100
    4MOL      C 2221   6.711   2.773  10.049  0.4462 -0.6103 -0.0500
    4MOL      S 2222   6.642   2.395   9.474  0.3508 -0.1443  0.0059
    4MOL      C 2223   7.088   3.378   9.108  0.6542 -0.5106  0.0338
    4MOL      C 2224   6.641   2.675  10.102 -0.7410 -0.2186 -0.0857
    4MOL      S 2225   6.736   2.906  10.158  0.2362  0.3399 -0.0560
    4MOL      C 2226   7.199   3.426   9.027  0.3362 -0.6199  0.0784
    4MOL      C 2227   7.085   3.445   9.239  0.0890 -0.0335 -0.3582
    4MOL      C 2228   6.600   2.686  10.229 -1.2287  0.3588  0.3226
    4MOL      C 2229   6.637   2.807  10.276  0.6093 -0.5392  0.9984
    4MOL      C 2230   7.275   3.505   9.127  0.6685 -0.1630  0.1320
    4MOL      O 2231   7.233   3.385   8.914 -0.2710  0.3754  0.3079
    4MOL      C 2232   6.978   3.443   9.336 -0.3905  0.0870 -0.0266
    4MOL      C 2233   7.209   3.516   9.250  0.7447  0.2072 -0.5781
    4MOL      C 2234   6.526   2.583  10.314 -0.4671 -0.8273 -0.1261
    4MOL      C 2235   6.614   2.855  10.402 -0.0576 -0.4967  0.7092
    4MOL      C 2236   7.404   3.550   9.120 -0.0067  0.3425 -0.0865
    4MOL      C 2237   6.990   3.391   9.467 -0.2474  0.0852 -0.3794
    4MOL      C 2238   6.861   3.520   9.334  0.1006  0.1474 -0.6929
    4MOL      C 2239   7.275   3.554   9.367 -0.0142  0.2062  0.3313
    4MOL      C 2240   6.638   2.995  10.434  0.1680  0.1384 -1.4428
    4MOL      C 2241   7.472   3.597   9.225  0.0074 -0.2406 -0.3742
    4MOL      N 2242   7.010   3.337   9.566  0.1451 -0.3394  0.8324
    4MOL      N 2243   6.773   3.596   9.333 -0.3117 -0.3318  0.0181
    4MOL      C 2244   7.410   3.599   9.357  0.1582  0.0129 -0.4798
    4MOL      C 2245   6.770   3.043  10.484  0.1631  0.4401  0.2608
    4MOL      C 2246   6.535   3.097  10.432  0.3708  0.8193  0.7358
    4MOL      F 2247   7.595   3.650   9.209  0.0697 -0.5746 -0.8744
    4MOL      F 2248   7.492   3.631   9.467  0.3979 -0.3039 -0.2069
    4MOL      C 2249   6.732   3.172  10.542  0.8961 -0.3872  0.5663
    4MOL      O 2250   6.882   2.993  10.481  0.4064 -0.1256  0.0499
    4MOL      C 2251   6.400   3.082  10.386 -0.3131  0.0487 -0.9988
    4MOL      C 2252   6.599   3.205  10.509 -0.0347 -0.7760 -0.4700
    4MOL      C 2253   6.809   3.261  10.617  0.1199 -0.4701  0.6133
    4MOL      C 2254   6.335   3.194  10.324 -0.6147 -0.4283  0.7126
    4MOL      C 2255   6.314   2.984  10.438 -0.5200  0.0009 -0.8810
    4MOL      C 2256   6.551   3.334  10.548 -0.0260  0.9853 -0.1908
    4MOL      C 2257   6.753   3.379  10.669 -0.6449 -0.1720 -0.3538
    4MOL      N 2258   6.297   3.293  10.273 -0.0730 -0.2521  0.4439
    4MOL      N 2259   6.246   2.902  10.486 -0.1166  0.4980  1.1475
    4MOL      C 2260   6.626   3.422  10.631  0.5344  0.4255  0.0022
    4MOL      F 2261   6.827   3.448  10.761 -0.1933  0.3632  0.0154
    4MOL      F 2262   6.575   3.537  10.680 -0.2754  0.0026 -0.2810
    4MOL      N 2263   8.133   2.955   8.453  0.6641  0.1328  0.1258
    4MOL      C 2264   8.018   3.010   8.406  0.2543 -0.4376 -0.1649
    4MOL      C 2265   8.203   2.920   8.336  0.4825  0.4608  0.2420
    4MOL      C 2266   7.915   3.074   8.464 -1.1043 -0.0419 -0.8532
    4MOL      C 2267   7.994   2.991   8.274 -0.4507  0.4136 -0.3215
    4MOL      C 2268   8.333   2.875   8.307 -0.2012  0.0479 -0.1015
    4MOL      C 2269   8.117   2.946   8.226 -0.2492 -0.2415  0.2869
    4MOL      C 2270   7.823   3.112   8.382 -0.1535 -0.0367  0.3808
    4MOL      S 2271   7.874   3.115   8.630 -0.1471  0.4824 -0.3464
    4MOL      S 2272   7.845   3.068   8.218  0.0999  0.4869 -0.0084
    4MOL      C 2273   8.369   2.857   8.172  0.2999  0.3526 -0.5572
    4MOL      N 2274   8.441   2.843   8.384 -0.5777 -0.0229 -0.1146
    4MOL      C 2275   8.153   2.929   8.091  0.1676 -0.1319 -0.3116
    4MOL      C 2276   7.729   3.192   8.434 -0.0284 -0.3382  0.0573
    4MOL      C 2277   7.733   3.203   8.567 -0.8943 -0.5409  0.2327
    4MOL      C 2278   8.498   2.810   8.165  0.0049  0.2195  0.1546
    4MOL      C 2279   8.282   2.888   8.063 -0.2282  0.6310  0.1829
    4MOL      C 2280   8.540   2.808   8.290 -0.2855  0.2022 -0.2057
    4MOL      C 2281   8.468   2.883   8.527  0.5634  0.2704  0.7959
    4MOL      N 2282   8.087   2.962   7.984  0.1611  0.2251  0.0558
    4MOL      C 2283   7.628   3.247   8.336  0.2238  0.3739  0.7916
    4MOL      C 2284   7.635   3.276   8.630  0.0707 -0.4266  0.4277
    4MOL      S 2285   8.621   2.762   8.053 -0.1524  0.0374 -0.2402
    4MOL      N 2286   8.317   2.881   7.945  0.1342 -0.0202  0.1287
    4MOL      C 2287   8.669   2.768   8.305 -0.7302  0.5907  0.3133
    4MOL      S 2288   8.198   2.953   7.858  0.4678  0.2550  0.4249
    4MOL      C 2289   7.613   3.268   8.775  0.1350 -0.2306 -0.2286
    4MOL      C 2290   8.723   2.732   8.186  0.7040 -0.1368 -0.7184
    4MOL      S 2291   8.776   2.733   8.439 -0.2566 -0.3904 -0.2389
    4MOL      C 2292   7.712   3.325   8.872  0.1180 -0.4178 -0.2581
    4MOL      C 2293   7.495   3.229   8.843  0.2691  0.4373  0.2906
    4MOL      C 2294   8.848   2.687   8.194  0.6589  0.1024  0.6375
    4MOL      C 2295   8.893   2.673   8.321  0.2158  0.2335  0.7225
    4MOL      C 2296   7.647   3.310   9.003 -0.3233 -0.0530  0.4253
    4MOL      O 2297   7.822   3.374   8.856  0.3900  0.0038  0.1007
    4MOL      C 2298   7.375   3.171   8.786  0.3228  0.4076  0.1456
    4MOL      C 2299   7.524   3.249   8.984  0.1318  0.3397 -0.2962
    4MOL      C 2300   8.930   2.656   8.072  0.2059  0.1713  0.4089
    4MOL      C 2301   9.015   2.624   8.351 -0.0087  0.4624  0.1223
    4MOL      C 2302   7.697   3.342   9.133  0.1811  0.3196 -0.4471
    4MOL      C 2303   7.313   3.219   8.667  0.5224  0.1693  0.6403
    4MOL      C 2304   7.280   3.091   8.861  0.4748  0.4700 -0.1109
    4MOL      C 2305   7.448   3.221   9.101 -0.5385 -0.1142 -0.5186
    4MOL      C 2306   9.064   2.593   8.484 -0.1783  0.2296  0.6730
    4MOL      C 2307   7.622   3.313   9.249 -0.0925 -0.1375 -0.4230
    4MOL      N 2308   7.277   3.258   8.567 -0.0099 -0.2313 -0.2067
    4MOL      N 2309   7.202   3.022   8.918 -0.5933  0.1561 -0.2204
    4MOL      C 2310   7.497   3.253   9.231  0.4555 -0.0174  0.2529
    4MOL      C 2311   9.194   2.651   8.516  0.5672  0.2658  0.8068
    4MOL      C 2312   9.024   2.477   8.567 -0.1646  0.2393  0.8398
    4MOL      F 2313   7.657   3.356   9.367  0.0735 -0.0720 -0.3478
    4MOL      F 2314   7.422   3.225   9.342  0.8852 -0.3891  0.1608
    4MOL      C 2315   9.241   2.569   8.622 -0.0314  0.2005  0.0486
    4MOL      O 2316   9.259   2.749   8.471 -0.2103 -0.4137 -0.2415
    4MOL      C 2317   8.925   2.378   8.537  0.4732  0.0841  0.5315
    4MOL      C 2318   9.146   2.474   8.650 -0.2870  0.0288  1.1758
    4MOL      C 2319   9.364   2.571   8.696  0.6190 -0.2109 -0.1709
    4MOL      C 2320   8.787   2.390   8.572  0.1409 -0.2845  0.7436
    4MOL      C 2321   8.953   2.269   8.446  0.2244  0.4608  0.3613
    4MOL      C 2322   9.173   2.371   8.745  0.6648 -0.5607  0.1482
    4MOL      C 2323   9.387   2.472   8.796 -0.4620 -0.3915  0.6350
    4MOL      N 2324   8.677   2.416   8.596 -0.4366  0.4640  0.2004
    4MOL      N 2325   8.980   2.184   8.376  0.2425 -0.1367 -0.5841
    4MOL      C 2326   9.287   2.374   8.822 -0.0283  0.4415  0.1212
    4MOL      F 2327   9.503   2.474   8.876  0.3657  0.1813  0.6772
    4MOL      F 2328   9.303   2.280   8.914  0.1230  0.1690  0.4172
    4MOL      O 2329   7.817   2.360   9.610  0.2148 -0.2135 -0.0622
    4MOL      O 2330   7.596   2.622  10.282  0.0977 -0.7749  0.0064
    4MOL      C 2331   7.902   2.246   9.610  0.0060  0.0810  0.4527
    4MOL      C 2332   7.903   2.181   9.745  0.0087 -0.6277 -0.2265
    4MOL      C 2333   7.766   2.186   9.821  0.3304  0.1108  0.0091
    4MOL      C 2334   7.651   2.109   9.744 -0.2417  0.1066 -0.8097
    4MOL      C 2335   7.676   1.955   9.749 -0.1532 -0.7137 -0.2653
    4MOL      C 2336   7.561   1.860   9.704 -0.4523 -0.2518 -0.2494
    4MOL      C 2337   7.595   1.707   9.708  0.3129 -0.7835 -0.5723
    4MOL      C 2338   7.608   1.654   9.851 -0.0489  0.3249 -0.1245
    4MOL      C 2339   7.455   2.601  10.278 -0.4989 -0.3337 -0.2059
    4MOL      C 2340   7.417   2.502  10.387  0.2124 -0.0915 -0.3892
    4MOL      C 2341   7.508   2.378  10.382  0.3418 -0.0026 -0.2309
    4MOL      C 2342   7.475   2.280  10.271  0.0949 -0.1944 -0.0568
    4MOL      C 2343   7.575   2.165  10.278 -0.0470  0.1899  0.5424
    4MOL      C 2344   7.548   2.058  10.162  0.4414  0.3819  0.2471
    4MOL      C 2345   7.652   1.937  10.162 -0.6505 -0.0576 -0.2625
    4MOL      C 2346   7.663   1.876  10.299 -0.1272 -0.5404 -0.3749
    4MOL      N 2347   7.649   1.516   9.868 -0.2519  0.0348 -0.2880
    4MOL      C 2348   7.552   1.409   9.894  0.1389  0.3398  0.2005
    4MOL      C 2349   7.748   1.486   9.958  0.2759 -0.0955  0.0875
    4MOL      C 2350   7.429   1.376   9.850 -0.2103  0.5614  0.2345
    4MOL      C 2351   7.599   1.314   9.977 -0.3352  0.0453  0.4681
    4MOL      C 2352   7.876   1.541   9.975  0.2777 -0.2884  0.2612
    4MOL      C 2353   7.717   1.367  10.026  0.1886  0.6213  0.5462
    4MOL      C 2354   7.376   1.267   9.891 -0.3938 -0.3502  0.4566
    4MOL      S 2355   7.322   1.468   9.752 -0.1213 -0.6969  0.0957
    4MOL      S 2356   7.484   1.183   9.998  0.0963 -0.2515 -0.0870
    4MOL      C 2357   7.962   1.490  10.073  0.0956  0.3136  0.5170
    4MOL      N 2358   7.942   1.656   9.920  0.5472  0.5025  0.0553
    4MOL      C 2359   7.800   1.316  10.127  0.0153 -0.3361 -0.3901
    4MOL      C 2360   7.248   1.246   9.859  0.9193 -0.2188  0.6177
    4MOL      C 2361   7.199   1.346   9.779  0.6053  0.0692  0.5872
    4MOL      C 2362   8.069   1.580  10.100 -0.1800 -0.3622 -0.2319
    4MOL      C 2363   7.920   1.379  10.154 -0.4594  0.1702 -0.2308
    4MOL      C 2364   8.054   1.669  10.003  0.0254 -0.3768  0.7321
    4MOL      C 2365   7.962   1.679   9.777 -0.9184 -0.9993  0.0906
    4MOL      N 2366   7.762   1.218  10.202 -0.1490  0.2882 -0.2104
    4MOL      C 2367   7.178   1.114   9.894 -0.4211 -0.2695 -0.1234
    4MOL      C 2368   7.074   1.345   9.723 -0.2542 -0.3391  0.3765
    4MOL      S 2369   8.203   1.608  10.205 -0.0160  0.2212 -0.0448
    4MOL      N 2370   7.989   1.324  10.255  0.5660  0.0097 -0.5913
    4MOL      C 2371   8.146   1.765  10.011 -0.1815 -0.1663 -0.2549
    4MOL      S 2372   7.897   1.194  10.300  0.1109  0.0006 -0.7681
    4MOL      C 2373   7.005   1.446   9.644  0.2145  0.3348 -0.2325
    4MOL      C 2374   8.223   1.757  10.117  0.0255 -0.2123  0.3181
    4MOL      S 2375   8.167   1.911   9.921  0.0797 -0.0951 -0.0716
    4MOL      C 2376   7.071   1.488   9.520 -0.1626 -0.3055  0.6464
    4MOL      C 2377   6.883   1.515   9.667  0.4291 -0.1667 -0.0607
    4MOL      C 2378   8.318   1.854  10.129 -0.0425  0.8514  0.2505
    4MOL      C 2379   8.304   1.948  10.032  0.1727 -0.4390  0.2959
    4MOL      C 2380   6.976   1.590   9.461 -0.3062  0.0666  0.5702
    4MOL      O 2381   7.174   1.444   9.470 -0.0489  0.2826  0.1836
    4MOL      C 2382   6.797   1.494   9.784 -0.4204  0.2022 -0.1915
    4MOL      C 2383   6.877   1.609   9.557 -0.3755 -0.7213  0.1187
    4MOL      C 2384   8.422   1.850  10.236 -0.2562  0.1395  0.4307
    4MOL      C 2385   8.385   2.055  10.023  0.0625  0.0631 -0.0336
    4MOL      C 2386   6.988   1.673   9.346  0.2920  0.2291  0.2107
    4MOL      C 2387   6.671   1.423   9.763 -0.0168  0.3969  0.3191
    4MOL      C 2388   6.804   1.566   9.904 -0.0354  0.1955  0.2815
    4MOL      C 2389   6.797   1.724   9.551 -0.4367 -0.0359  0.1205
    4MOL      C 2390   8.378   2.146   9.905  0.5625 -0.6450  0.1038
    4MOL      C 2391   6.900   1.782   9.338  0.0247  0.1850 -0.6327
    4MOL      N 2392   6.576   1.363   9.735 -0.6951  0.1074 -0.8307
    4MOL      N 2393   6.796   1.620  10.006 -0.0676  0.0734 -0.3726
    4MOL      C 2394   6.803   1.804   9.436  0.1341  0.7813  0.0037
    4MOL      C 2395   8.295   2.262   9.905 -0.0126 -0.1245 -0.1202
    4MOL      C 2396   8.460   2.140   9.784 -0.1667  0.4902  0.0105
    4MOL      F 2397   6.913   1.863   9.229  0.3463 -0.6768 -0.1196
    4MOL      F 2398   6.725   1.911   9.419 -0.0182  0.4194 -0.5914
    4MOL      C 2399   8.317   2.324   9.767  0.3230 -0.2438 -0.2691
    4MOL      O 2400   8.223   2.312   9.990  0.4651 -0.0717  0.0480
    4MOL      C 2401   8.549   2.030   9.744 -0.1614  0.4317 -0.0689
    4MOL      C 2402   8.418   2.255   9.704  0.2561 -0.4454  0.0108
    4MOL      C 2403   8.252   2.436   9.712 -0.0352 -0.1205 -0.4422
    4MOL      C 2404   8.516   1.888   9.742 -0.1718  0.6323  0.8965
    4MOL      C 2405   8.654   2.052   9.651  0.8461  0.1616 -0.4642
    4MOL      C 2406   8.470   2.301   9.582  0.5488  0.2206 -0.3251
    4MOL      C 2407   8.305   2.485   9.595  0.2147  0.0041  0.3760
    4MOL      N 2408   8.471   1.780   9.750  0.3055  0.3842 -0.5342
    4MOL      N 2409   8.744   2.055   9.577 -0.2771  0.0476  0.2958
    4MOL      C 2410   8.412   2.413   9.525 -0.0327 -0.0487  0.0516
    4MOL      F 2411   8.264   2.608   9.552  0.4111  0.5398  0.7129
    4MOL      F 2412   8.476   2.465   9.418  0.5371  0.7636  0.0830
    4MOL      N 2413   7.712   1.739  10.284 -0.7164  0.1669 -0.3956
    4MOL      C 2414   7.621   1.634  10.294 -0.4800  0.4244  0.1771
    4MOL      C 2415   7.815   1.700  10.368  0.2826 -0.0472 -0.5861
    4MOL      C 2416   7.491   1.618  10.253 -0.3824 -0.4249  0.3470
    4MOL      C 2417   7.667   1.527  10.360  0.0334 -0.6461  0.6439
    4MOL      C 2418   7.939   1.764  10.402 -0.2637 -0.4330  0.5995
    4MOL      C 2419   7.789   1.570  10.416 -0.2260 -0.5391 -0.0669
    4MOL      C 2420   7.434   1.503  10.280  0.1189  0.0716  0.2584
    4MOL      S 2421   7.397   1.706  10.141 -0.5244 -0.1447  0.2614
    4MOL      S 2422   7.540   1.399  10.374  0.3511  0.1121  0.3377
    4MOL      C 2423   8.019   1.705  10.504  0.4939  0.5995  0.1680
    4MOL      N 2424   8.003   1.877  10.360 -0.5047  0.0887 -0.3774
    4MOL      C 2425   7.878   1.506  10.505  0.8077  0.1442 -0.0880
    4MOL      C 2426   7.307   1.485  10.233 -0.2771  0.2546  0.4644
    4MOL      C 2427   7.264   1.592  10.160 -0.5495  0.4556  0.1245
    4MOL      C 2428   8.120   1.790  10.536  0.3251  0.0762 -0.4639
    4MOL      C 2429   7.988   1.575  10.552  0.3936 -0.6132 -0.0417
    4MOL      C 2430   8.108   1.897  10.450  0.0502  0.0829 -0.2790
    4MOL      C 2431   7.995   1.941  10.234  0.2874 -0.0355  0.3227
    4MOL      N 2432   7.864   1.384  10.541 -0.4997  0.0461 -0.6245
    4MOL      C 2433   7.226   1.363  10.254 -0.1956  0.1748 -0.5627
    4MOL      C 2434   7.140   1.614  10.116 -0.4468  0.1694 -0.1120
    4MOL      S 2435   8.255   1.809  10.647  0.2454 -0.0463 -0.2642
    4MOL      N 2436   8.072   1.511  10.630 -0.4107 -0.3190 -0.4066
    4MOL      C 2437   8.196   1.992  10.470 -0.1177 -0.3802 -0.8956
    4MOL      S 2438   7.993   1.361  10.651  0.0798  0.0348  0.1569
    4MOL      C 2439   7.104   1.743  10.058  0.3296  0.0786  0.1448
    4MOL      C 2440   8.284   1.961  10.567 -0.6779  0.3496  1.1549
    4MOL      S 2441   8.224   2.141  10.386 -0.0141  0.1020 -0.0567
    4MOL      C 2442   7.101   1.773   9.918  0.8555  0.1198  0.2304
    4MOL      C 2443   7.104   1.862  10.140  0.5116 -0.3299  0.2661
    4MOL      C 2444   8.374   2.060  10.589  0.0397  0.1840 -0.8752
    4MOL      C 2445   8.358   2.155  10.496  0.1353  0.2872 -0.2415
    4MOL      C 2446   7.123   1.920   9.906  0.0655  0.2498 -0.1551
    4MOL      O 2447   7.087   1.698   9.823  0.1805  0.3170  0.2036
    4MOL      C 2448   7.100   1.878  10.284 -0.1093 -0.2464 -0.3970
    4MOL      C 2449   7.121   1.971  10.038 -0.2057  0.2617 -0.1840
    4MOL      C 2450   8.467   2.064  10.706  0.2313 -0.2383 -0.1284
    4MOL      C 2451   8.431   2.266  10.483  0.0313 -0.4682  0.3951
    4MOL      C 2452   7.148   1.995   9.797  0.0715 -0.1154 -0.2315
    4MOL      C 2453   6.981   1.901  10.350  0.1674 -0.1396 -0.9272
    4MOL      C 2454   7.211   1.915  10.363 -0.3016  0.6281  0.5788
    4MOL      C 2455   7.146   2.102  10.059 -0.2643 -0.0209 -0.5671
    4MOL      C 2456   8.416   2.370  10.384 -0.6154  0.0932  0.7803
    4MOL      C 2457   7.208   2.123   9.823  0.3832 -0.1764 -0.2244
    4MOL      N 2458   6.871   1.917  10.390  0.2312  0.3968 -0.2604
    4MOL      N 2459   7.294   1.938  10.437 -0.5004 -0.2171  0.9684
    4MOL      C 2460   7.198   2.183   9.951 -0.0521  0.1368  0.7077
    4MOL      C 2461   8.455   2.361  10.243 -0.1167  0.1514 -0.1196
    4MOL      C 2462   8.370   2.504  10.416  0.0014  0.1209  0.1446
    4MOL      F 2463   7.274   2.176   9.718 -0.2822  0.2359 -0.3078
    4MOL      F 2464   7.237   2.311   9.974 -0.3444 -0.3761 -0.0380
    4MOL      C 2465   8.419   2.494  10.183 -0.6376 -0.5195  0.4292
    4MOL      O 2466   8.504   2.269  10.184 -0.1841  0.6675  0.3165
    4MOL      C 2467   8.347   2.559  10.550 -0.0882 -0.3851 -0.8849
    4MOL      C 2468   8.368   2.576  10.284  0.2333 -0.5403 -0.1008
    4MOL      C 2469   8.429   2.536  10.054  0.0656 -0.0304 -0.5637
    4MOL      C 2470   8.220   2.615  10.591 -0.1090 -0.7933  0.0519
    4MOL      C 2471   8.450   2.625  10.618 -0.2626 -0.4808  0.0992
    4MOL      C 2472   8.320   2.701  10.251  0.4166 -0.7297  0.0229
    4MOL      C 2473   8.383   2.668  10.024 -0.8428  0.6678  0.0583
    4MOL      N 2474   8.128   2.679  10.615  0.5269  0.6643  0.2241
    4MOL      N 2475   8.537   2.661  10.682 -0.1468  0.0030 -0.5461
    4MOL      C 2476   8.331   2.751  10.120 -0.3551 -0.5794 -0.3406
    4MOL      F 2477   8.400   2.711   9.892  0.0944 -0.0690 -0.4586
    4MOL      F 2478   8.313   2.881  10.085 -0.0810  0.0677  0.1621
    4MOL      H 2479   8.041   3.017   9.542  0.6996  0.2959  1.0897
    4MOL      H 2480   7.844   3.196   9.961  3.0478  1.6485  0.7301
    4MOL      H 2481   8.045   2.755   9.521  0.7076  0.6749 -0.7314
    4MOL      H 2482   8.146   2.838   9.844 -0.2398  1.0259  0.6785
    4MOL      H 2483   8.164   2.846   9.680 -1.0823 -1.4884 -0.7259
    4MOL      H 2484   8.054   2.922  10.015 -1.5902 -2.2780  0.4562
    4MOL      H 2485   7.957   3.046  10.085  1.4781 -0.3804  2.1496
    4MOL      H 2486   8.052   2.707   9.991  1.4445 -0.4124  0.4013
    4MOL      H 2487   7.973   2.551  10.013  0.5179 -0.1172 -1.0902
    4MOL      H 2488   7.847   2.450   9.856  1.2092  0.9570  2.3999
    4MOL      H 2489   7.715   3.037  10.111 -1.5277 -0.0272  0.3891
    4MOL      H 2490   7.780   2.544  10.130  2.0132  0.9140  0.0896
    4MOL      H 2491   7.693   3.491   9.675  2.4658 -0.7992 -2.4883
    4MOL      H 2492   7.689   3.323   9.615 -0.8185  2.0912 -1.5537
    4MOL      H 2493   7.490   3.376   9.757  1.4059 -1.1649 -2.8191
    4MOL      H 2494   7.588   3.256   9.838  2.8792 -0.1283 -0.6375
    4MOL      H 2495   7.684   3.464   9.972  0.1835 -0.3234 -0.6238
    4MOL      H 2496   7.555   3.550   9.892  0.3617 -0.5061 -0.6597
    4MOL      H 2497   7.527   3.288  10.072  0.0302  0.5963  2.1568
    4MOL      H 2498   7.522   3.449  10.134 -1.6493  0.3869  0.1209
    4MOL      H 2499   7.309   3.491   9.980 -0.0483 -0.5204  0.0784
    4MOL      H 2500   7.316   3.328   9.920 -0.2965  0.6931 -0.8116
    4MOL      H 2501   7.317   3.261  10.174  0.9164  1.0236  1.1280
    4MOL      H 2502   7.250   3.413  10.198 -1.6119  0.4755 -0.2252
    4MOL      H 2503   7.062   3.367  10.053  1.9432  0.2275 -3.5121
    4MOL      H 2504   7.132   3.215   9.993  0.3219  1.7849 -1.2691
    4MOL      H 2505   7.104   3.113  10.231 -4.1336 -2.7585  1.1528
    4MOL      H 2506   6.954   3.143  10.153  2.0938 -2.1219 -1.3839
    4MOL      H 2507   7.361   3.036  10.229  0.3271 -0.8097 -0.1449
    4MOL      H 2508   7.505   3.068  10.123  0.9397 -1.1500 -1.2164
    4MOL      H 2509   7.434   2.840  10.017 -0.6862 -1.8559  2.8138
    4MOL      H 2510   7.270   2.891  10.073 -0.0609  0.8015  0.1149
    4MOL      H 2511   7.328   3.120   9.974  1.7508 -0.5030  2.6205
    4MOL      H 2512   7.467   3.052   9.903  1.2807  3.0228  2.9363
    4MOL      H 2513   7.339   2.895   9.768  1.3717  0.4285  0.6389
    4MOL      H 2514   7.179   2.946   9.837 -0.5001  0.6590  0.5378
    4MOL      H 2515   7.201   3.159   9.736 -2.5126 -1.5839 -0.9286
    4MOL      H 2516   7.372   3.158   9.710 -0.0038 -0.1163  0.7355
    4MOL      H 2517   7.255   3.120   9.489 -3.2859 -0.4850  0.3361
    4MOL      H 2518   7.376   3.002   9.530  0.7708  2.2839 -0.8115
    4MOL      H 2519   7.162   2.935   9.415 -0.8745  1.1715 -0.3904
    4MOL      H 2520   7.196   2.831   9.555  4.1246  0.7826 -2.2255
    4MOL      H 2521   7.023   2.949   9.687  0.1065  0.2753 -0.2817
    4MOL      H 2522   7.012   3.091   9.566 -0.6654  0.6332  0.3913
    4MOL      H 2523   7.902   2.725   9.294 -0.4611  0.5377 -1.6823
    4MOL      H 2524   8.061   2.642   9.301  0.7085 -1.6596 -0.3431
    4MOL      H 2525   7.992   2.465   9.152  1.5153  0.9452 -1.1101
    4MOL      H 2526   7.827   2.494   9.170 -0.4925  2.6068 -0.9909
    4MOL      H 2527   7.847   2.701   9.038 -0.8756 -2.0195  3.4822
    4MOL      H 2528   8.018   2.691   9.042 -0.1954  0.7748  0.8631
    4MOL      H 2529   8.015   2.461   8.909 -0.3756 -0.9064 -1.2396
    4MOL      H 2530   7.851   2.462   8.918  0.4048 -0.8336  0.6662
    4MOL      H 2531   7.944   2.533   8.710  0.2527 -0.9472  0.3493
    4MOL      H 2532   7.819   2.647   8.775 -0.8244 -1.2260  2.3213
    4MOL      H 2533   8.002   2.806   8.826  0.9567 -0.3121  0.2915
    4MOL      H 2534   8.120   2.692   8.792  1.2154 -0.0966 -1.7086
    4MOL      H 2535   8.084   2.686   8.552  2.4452  0.9821  0.4731
    4MOL      H 2536   7.941   2.787   8.550 -0.7751  1.6932  1.2198
    4MOL      H 2537   8.103   2.965   8.663 -2.7140 -0.1758 -0.8796
    4MOL      H 2538   8.225   2.844   8.620  0.5328  1.5614  0.6675
    4MOL      H 2539   7.959   3.461   9.569  0.3161 -0.9410  1.1463
    4MOL      H 2540   8.104   3.368   9.571  0.0895  0.9560 -0.4861
    4MOL      H 2541   7.937   3.429   9.319  1.3607 -0.1379 -2.2616
    4MOL      H 2542   8.077   3.520   9.359  0.9252  0.1842 -0.1910
    4MOL      H 2543   8.213   3.299   9.354 -0.2871 -2.8924 -0.2944
    4MOL      H 2544   8.078   3.227   9.279 -0.1161  0.3399 -1.0539
    4MOL      H 2545   8.068   3.395   9.104  0.2072  0.9662 -0.1907
    4MOL      H 2546   8.198   3.486   9.163  0.1813 -0.1931 -0.1763
    4MOL      H 2547   8.335   3.361   9.015  0.4925 -1.7905 -0.7072
    4MOL      H 2548   8.337   3.243   9.144  0.4593 -0.8679 -0.7651
    4MOL      H 2549   8.272   3.119   8.942  1.3941  1.0589  0.0958
    4MOL      H 2550   8.120   3.142   9.011  0.8907 -1.1651  0.0701
    4MOL      H 2551   8.093   3.196   8.783  1.5568 -1.1127 -0.1516
    4MOL      H 2552   8.070   3.332   8.884 -2.0603 -1.5206 -0.8379
    4MOL      H 2553   8.301   3.424   8.802 -1.3870 -1.0587  1.7732
    4MOL      H 2554   8.331   3.270   8.721 -0.0011 -0.5367  0.3670
    4MOL      H 2555   8.585   3.455   8.421  4.2919 -1.4297  1.2958
    4MOL      H 2556   8.446   3.476   8.543 -0.1261 -2.2845  0.9099
    4MOL      H 2557   8.592   3.388   8.584  2.0518  2.0171 -1.1237
    4MOL      H 2558   7.745   3.865   8.641 -2.0028  0.7352  0.1828
    4MOL      H 2559   7.666   3.704   8.598 -1.9715 -0.4816  2.0549
    4MOL      H 2560   7.652   3.785   8.753 -1.5490  0.9549 -1.3850
    4MOL      H 2561   7.818   3.866   8.926  0.9435  0.0374  1.4909
    4MOL      H 2562   8.770   3.214   7.920  1.5534  1.4562  0.0755
    4MOL      H 2563   8.915   3.124   7.968 -0.0320 -0.6000  2.7630
    4MOL      H 2564   8.751   3.039   7.955  1.6441 -0.7764 -0.0359
    4MOL      H 2565   9.037   3.216   8.108  0.8410 -0.0442  0.1292
    4MOL      H 2566   8.075   3.759   9.456 -3.8430 -0.1924 -1.6770
    4MOL      H 2567   8.321   4.080   9.169 -1.1400  1.6781  0.6782
    4MOL      H 2568   9.279   3.680   8.320  1.5229 -0.8240 -1.6198
    4MOL      H 2569   9.426   3.261   8.557 -0.1740  0.1693  1.3927
    4MOL      H 2570   7.294   2.959  10.427  1.3893  0.5255  1.3432
    4MOL      H 2571   7.178   2.956  10.550 -0.1869 -1.2142 -1.2250
    4MOL      H 2572   7.127   3.008  10.387  0.6190 -1.7285 -0.4360
    4MOL      H 2573   6.475   3.635  10.031  1.1629 -1.0205 -0.1528
    4MOL      H 2574   6.415   3.602  10.187 -1.0509  0.8492 -0.5014
    4MOL      H 2575   6.568   3.695  10.178  0.6775 -0.8436  0.9085
    4MOL      H 2576   6.385   3.410  10.003  1.0862  1.0111 -0.0007
    4MOL      H 2577   7.689   3.056  10.987 -2.2577  2.8895  1.1205
    4MOL      H 2578   7.806   3.109  10.875 -0.4384 -0.8472 -1.7795
    4MOL      H 2579   7.671   3.224  10.936  0.5269 -0.1681  1.6575
    4MOL      H 2580   7.787   2.894  10.822 -0.5114  0.1924 -0.3414
    4MOL      H 2581   6.410   2.796   9.884  0.6696 -0.0064  0.5791
    4MOL      H 2582   6.489   3.100   9.499  0.7506  0.0466 -0.1740
    4MOL      H 2583   7.759   2.360  10.706 -0.3383 -0.8699 -0.1428
    4MOL      H 2584   7.925   2.622  10.319  0.6864 -1.3932 -1.4677
    4MOL      H 2585   6.897   3.030   9.864 -0.1972  1.4988  1.0255
    4MOL      H 2586   6.747   3.022   9.747 -0.4988 -1.4423  0.1419
    4MOL      H 2587   6.722   3.018   9.920  0.0754  2.8093 -1.0673
    4MOL      H 2588   6.860   2.934   8.915 -0.5359 -1.0908  1.3862
    4MOL      H 2589   6.736   3.057   8.936  0.0983  0.5283  0.0398
    4MOL      H 2590   6.897   3.108   8.875 -0.3572  1.0792  1.0312
    4MOL      H 2591   6.967   3.278   8.948 -0.0085  0.7755 -0.2930
    4MOL      H 2592   6.450   2.626  10.381 -0.0572  2.1237 -1.5092
    4MOL      H 2593   6.482   2.508  10.247  1.7864 -2.0001 -0.3390
    4MOL      H 2594   6.600   2.536  10.380 -2.1051 -0.1411  2.2495
    4MOL      H 2595   6.549   2.800  10.470 -2.3842  1.5034  0.1815
    4MOL      H 2596   7.462   3.543   9.028 -2.5492 -2.5870 -1.5356
    4MOL      H 2597   7.229   3.543   9.465 -0.7531 -0.5829 -0.1014
    4MOL      H 2598   6.909   3.225  10.638 -0.2831 -3.0288 -1.6503
    4MOL      H 2599   6.452   3.361  10.511 -0.3553 -2.4040 -1.8798
    4MOL      H 2600   8.377   2.931   8.563  0.8461  0.3351  1.4280
    4MOL      H 2601   8.497   2.797   8.589 -0.4093 -0.5276  0.1352
    4MOL      H 2602   8.544   2.963   8.532  0.7170  0.0694  1.9050
    4MOL      H 2603   7.576   3.164   8.286  0.5736 -0.2341  1.4279
    4MOL      H 2604   7.551   3.316   8.372  0.2421  1.5530 -1.3289
    4MOL      H 2605   7.679   3.298   8.254  3.8792  0.2765  2.8916
    4MOL      H 2606   7.555   3.323   8.573  0.9451  0.4434 -0.0816
    4MOL      H 2607   9.025   2.709   8.084  0.7716 -0.9217  0.7988
    4MOL      H 2608   8.936   2.547   8.059  1.2202  0.4695 -1.6381
    4MOL      H 2609   8.876   2.688   7.982 -1.8934 -2.3325  0.7285
    4MOL      H 2610   9.080   2.598   8.268  1.5739 -1.8736  2.0486
    4MOL      H 2611   7.794   3.391   9.139  1.3316 -1.8407 -0.9923
    4MOL      H 2612   7.351   3.173   9.095 -1.3415  1.5811 -1.4135
    4MOL      H 2613   9.446   2.637   8.669  1.2291 -0.2376  1.5630
    4MOL      H 2614   9.089   2.305   8.766 -1.5374  2.2196  0.4396
    4MOL      H 2615   7.861   2.170   9.542  1.2479 -0.0522 -0.1562
    4MOL      H 2616   8.000   2.269   9.568  0.2716  0.2269  1.1496
    4MOL      H 2617   7.931   2.075   9.739  2.0617 -0.0835 -0.6542
    4MOL      H 2618   7.980   2.237   9.801  1.0101 -0.4700 -1.7358
    4MOL      H 2619   7.781   2.135   9.917  1.2027 -0.2669 -0.3187
    4MOL      H 2620   7.739   2.292   9.826 -0.5468 -0.1097 -0.0744
    4MOL      H 2621   7.555   2.130   9.792  0.6532 -0.7374  1.4427
    4MOL      H 2622   7.646   2.149   9.642 -2.5777  0.5266 -0.5427
    4MOL      H 2623   7.768   1.927   9.697  0.4643 -0.2032  0.5316
    4MOL      H 2624   7.695   1.916   9.850 -0.1810  0.9677  0.3962
    4MOL      H 2625   7.473   1.901   9.755  0.2240  2.3694 -1.1246
    4MOL      H 2626   7.539   1.879   9.598 -0.1046 -1.9667 -0.6487
    4MOL      H 2627   7.514   1.656   9.655  0.2607  0.6742 -1.9349
    4MOL      H 2628   7.689   1.685   9.655  0.2597 -1.0610 -0.5515
    4MOL      H 2629   7.673   1.721   9.908 -1.5735  0.9807  0.8742
    4MOL      H 2630   7.511   1.659   9.901 -0.1776 -0.0515 -0.3370
    4MOL      H 2631   7.409   2.698  10.302  1.8143  1.0328 -1.0694
    4MOL      H 2632   7.418   2.554  10.186  0.7919 -2.0215  0.1061
    4MOL      H 2633   7.431   2.548  10.485  0.2381 -2.0506  0.5481
    4MOL      H 2634   7.309   2.486  10.389  0.2736 -0.2643  2.4007
    4MOL      H 2635   7.615   2.402  10.379  0.6008 -0.9223  1.1244
    4MOL      H 2636   7.500   2.324  10.477  1.5954  1.5534  0.7912
    4MOL      H 2637   7.374   2.247  10.301 -0.0667 -0.0245 -0.4141
    4MOL      H 2638   7.481   2.320  10.169  0.4766 -1.2826 -0.4625
    4MOL      H 2639   7.681   2.193  10.269  0.0946 -0.1022  1.3049
    4MOL      H 2640   7.557   2.116  10.374 -0.4102 -0.7244  0.0095
    4MOL      H 2641   7.449   2.013  10.176  0.2883  1.3582  2.4868
    4MOL      H 2642   7.553   2.115  10.068  2.2641  1.2828  0.8761
    4MOL      H 2643   7.623   1.868  10.082 -2.9394  2.0993 -1.3498
    4MOL      H 2644   7.750   1.977  10.132 -0.4666  0.0044  0.4025
    4MOL      H 2645   7.574   1.876  10.364  0.7872  0.1331  0.8996
    4MOL      H 2646   7.739   1.927  10.359 -0.3908  0.2061 -0.6797
    4MOL      H 2647   7.907   1.608   9.713  0.6806 -1.2355 -1.0501
    4MOL      H 2648   7.945   1.784   9.751 -0.6752 -0.4653  2.0297
    4MOL      H 2649   8.067   1.662   9.752 -0.4883  1.5994  0.0782
    4MOL      H 2650   7.196   1.101  10.002  1.9480 -2.0359 -0.6832
    4MOL      H 2651   7.075   1.113   9.859 -0.9591 -1.3742  1.4198
    4MOL      H 2652   7.221   1.023   9.850  1.1760 -1.1399  3.0257
    4MOL      H 2653   7.014   1.256   9.738 -1.7302  0.8805  1.8732
    4MOL      H 2654   8.433   1.951  10.278 -0.6540  0.6784 -0.7239
    4MOL      H 2655   8.409   1.786  10.324 -0.7483  1.9181  1.6788
    4MOL      H 2656   8.525   1.833  10.201 -0.5111 -1.0949  0.2624
    4MOL      H 2657   8.469   2.068  10.091 -0.0215  0.1697  0.0467
    4MOL      H 2658   7.071   1.660   9.278 -1.0673  2.7178 -2.0110
    4MOL      H 2659   6.724   1.752   9.627  1.1541 -1.8589  2.3804
    4MOL      H 2660   8.168   2.492   9.752 -1.3578 -0.6722 -2.3792
    4MOL      H 2661   8.549   2.256   9.523  1.8408 -1.1088  2.3574
    4MOL      H 2662   8.099   1.960  10.203  0.9763 -3.3684  0.4485
    4MOL      H 2663   7.945   1.878  10.159  0.7028  0.8309 -0.6996
    4MOL      H 2664   7.934   2.031  10.244  0.4188 -0.1049  1.8223
    4MOL      H 2665   7.188   1.321  10.160  1.3693 -0.7409 -0.7965
    4MOL      H 2666   7.276   1.282  10.309 -1.0216  0.4633  0.6317
    4MOL      H 2667   7.138   1.390  10.315  0.3835 -1.9053  1.2532
    4MOL      H 2668   7.061   1.540  10.128  1.7726 -2.1694  0.5562
    4MOL      H 2669   8.565   2.017  10.688  0.2113 -0.7330  1.0401
    4MOL      H 2670   8.490   2.166  10.738  1.5144 -0.3222 -0.7194
    4MOL      H 2671   8.418   2.006  10.785  0.1398  0.4415  0.3159
    4MOL      H 2672   8.510   2.280  10.556  0.1917 -0.5191  0.2313
    4MOL      H 2673   7.139   1.957   9.695  0.3282 -3.8068  1.0767
    4MOL      H 2674   7.124   2.151  10.154  1.7233  0.5064 -0.3546
    4MOL      H 2675   8.464   2.464   9.980 -1.2336 -0.8829 -0.3687
    4MOL      H 2676   8.283   2.772  10.325  1.0897 -1.2933  0.9054
    5MOL      C 2677  11.539   1.716   9.842  0.5330 -0.1261  0.3033
    5MOL      C 2678  11.420   1.663   9.892  0.2463 -0.0193  0.7012
    5MOL      C 2679  11.592   1.645   9.734 -0.1532 -1.0717  0.9960
    5MOL      C 2680  11.352   1.547   9.842 -0.2414  0.6501 -0.0874
    5MOL      C 2681  11.535   1.529   9.684  0.1424 -0.0206 -0.4034
    5MOL      C 2682  11.359   1.441  10.126 -0.1934 -0.3595 -0.0742
    5MOL      C 2683  11.414   1.481   9.732  0.5495  0.3912  0.2530
    5MOL      C 2684  11.233   1.491   9.916 -0.7015 -0.5280 -0.0275
    5MOL      C 2685  11.407   1.365  10.231 -0.0018 -0.6001  0.2461
    5MOL      C 2686  11.295   1.388  10.015  0.0420  0.3498 -0.2665
    5MOL      C 2687  11.358   1.359   9.655  0.1981  1.1173 -0.1176
    5MOL      C 2688  11.398   1.227  10.214 -0.5998  0.1148 -0.7155
    5MOL      C 2689  11.279   1.250  10.000  0.2528 -0.3599  0.3805
    5MOL      C 2690  11.223   1.183   9.877  0.3967 -0.9009  0.0356
    5MOL      C 2691  11.340   1.170  10.099  0.1778  0.3467 -0.1480
    5MOL      C 2692  11.416   1.223   9.707 -0.1757 -0.2391  0.1559
    5MOL      C 2693  11.345   1.133   9.793  0.0800 -0.6227  0.1859
    5MOL      C 2694  11.542   1.181   9.659 -0.2758 -0.8760  0.4884
    5MOL      C 2695  11.408   1.017   9.843  0.0828  0.0833 -0.2787
    5MOL      C 2696  11.601   1.068   9.711  0.3511 -0.1014 -0.2604
    5MOL      C 2697  11.533   0.983   9.802 -0.1983 -0.0837 -0.7436
    5MOL      O 2698  11.601   1.824   9.908 -0.6544 -0.6265  0.0343
    5MOL      O 2699  11.706   1.695   9.676  1.0137  0.2916 -0.0084
    5MOL      O 2700  11.469   1.418  10.344  0.3951  0.7719  0.7698
    5MOL      O 2701  11.735   1.045   9.677 -0.8949  0.3612 -0.7917
    5MOL      C 2702  11.829   1.681   9.751  0.1108  0.1050  0.0192
    5MOL      C 2703  11.928   1.797   9.708  0.2956  0.8205 -0.3139
    5MOL      C 2704  11.984   1.874   9.832 -0.3295  0.7917 -0.2703
    5MOL      C 2705  12.135   1.908   9.822 -0.2470 -0.0348 -0.0657
    5MOL      C 2706  12.172   2.022   9.725 -0.4355  0.2168  0.2180
    5MOL      C 2707  12.127   2.170   9.758 -0.2284  0.0564  0.2518
    5MOL      C 2708  12.182   2.213   9.892 -0.4472  0.5730 -0.2338
    5MOL      C 2709  12.322   2.276   9.885  0.4721  0.1146 -0.4909
    5MOL      C 2710  11.850   1.122   9.696 -0.1805  0.0432  0.1178
    5MOL      C 2711  11.855   1.185   9.835 -0.2393  0.2349 -0.8138
    5MOL      C 2712  11.798   1.328   9.839 -0.1517  0.5415  0.1193
    5MOL      C 2713  11.785   1.390   9.974  0.4585  0.0825 -0.8588
    5MOL      C 2714  11.901   1.371  10.067 -0.0949 -0.2280 -0.9887
    5MOL      C 2715  11.867   1.438  10.209  0.4585 -0.4028  0.4724
    5MOL      C 2716  11.973   1.412  10.319 -0.0075 -0.0153  0.4476
    5MOL      C 2717  12.120   1.451  10.274  0.3745 -0.2363 -0.1959
    5MOL      C 2718  11.475   1.556  10.369 -0.4179  0.1438 -0.1695
    5MOL      C 2719  11.350   1.626  10.428 -0.0306  0.5541  0.5256
    5MOL      C 2720  11.343   1.782  10.407  0.2499 -0.1231 -0.9177
    5MOL      C 2721  11.209   1.838  10.479  0.1350  0.1715  0.5308
    5MOL      C 2722  11.195   1.984  10.451 -0.2528  0.2231  0.7668
    5MOL      C 2723  11.059   2.034  10.512  0.2732  0.0933 -0.6574
    5MOL      C 2724  11.060   2.190  10.519 -0.3634  0.5715  0.1522
    5MOL      C 2725  11.069   2.248  10.371 -0.0682 -0.2181 -0.1356
    5MOL      C 2726  11.607   1.952   9.837 -0.3994 -0.4675 -0.4696
    5MOL      C 2727  11.684   2.060   9.914 -0.5112 -0.3152  0.0245
    5MOL      C 2728  11.592   2.139  10.015  0.0053  0.8553  0.0932
    5MOL      C 2729  11.601   2.289   9.993  0.0953  0.2680  0.3570
    5MOL      C 2730  11.538   2.361  10.114 -0.6206  0.0881 -0.5222
    5MOL      C 2731  11.536   2.510  10.097  0.3487  0.4958  0.2227
    5MOL      C 2732  11.452   2.582  10.205 -0.5657  0.3242 -0.0669
    5MOL      C 2733  11.398   2.723  10.164 -0.5654 -0.3859  0.0957
    5MOL      N 2734  11.357   2.815  10.273  0.0463  0.3532  0.4724
    5MOL      C 2735  11.445   2.901  10.344  0.4391  0.1135  0.1118
    5MOL      C 2736  11.231   2.850  10.316 -0.1596  0.6102 -0.1238
    5MOL      C 2737  11.574   2.915  10.335  0.1235 -0.3851 -0.3771
    5MOL      C 2738  11.380   2.981  10.421  0.1982  0.1450  0.5743
    5MOL      C 2739  11.109   2.829  10.249  0.2425  0.3504 -0.1998
    5MOL      C 2740  11.246   2.954  10.400  0.1241 -0.4080 -0.2495
    5MOL      C 2741  11.619   3.011  10.408 -0.0654  0.4904  0.6284
    5MOL      S 2742  11.700   2.846  10.242  0.3955  0.2188 -0.0439
    5MOL      S 2743  11.489   3.088  10.500  0.0496  0.0095  0.1430
    5MOL      C 2744  10.997   2.909  10.290 -0.3353 -1.6132  0.2754
    5MOL      N 2745  11.075   2.746  10.151 -0.1509  0.0899 -0.4010
    5MOL      C 2746  11.138   3.042  10.428  0.2401 -0.2647 -0.3318
    5MOL      C 2747  11.751   3.035  10.402 -0.3694 -0.3343 -0.3595
    5MOL      C 2748  11.811   2.954  10.316 -0.7635  0.0149  0.1083
    5MOL      C 2749  10.890   2.884  10.204 -0.3097 -0.2067 -0.1910
    5MOL      C 2750  11.014   3.021  10.378  0.1918  0.1693  0.4747
    5MOL      C 2751  10.940   2.788  10.124 -0.6195  0.4244  0.1076
    5MOL      C 2752  11.111   2.607  10.122 -0.0711 -0.7671 -0.2852
    5MOL      N 2753  11.154   3.149  10.500  0.2053 -0.2675 -0.2001
    5MOL      C 2754  11.822   3.135  10.496  0.1215  0.6475  0.1336
    5MOL      C 2755  11.944   2.952  10.282  0.9473  0.4606  0.4015
    5MOL      S 2756  10.724   2.914  10.175  0.2655  0.0430 -0.4516
    5MOL      N 2757  10.920   3.111  10.407  0.3492 -0.2408  0.7688
    5MOL      C 2758  10.848   2.740  10.039  0.1272 -0.0210  0.6814
    5MOL      S 2759  11.002   3.214  10.512 -0.5885  0.6767  0.1977
    5MOL      C 2760  11.989   2.883  10.163 -0.0065  0.0906 -0.3614
    5MOL      C 2761  10.728   2.797  10.045  0.3475 -0.0517  0.7322
    5MOL      S 2762  10.843   2.619   9.914  0.1807 -0.1808 -0.2841
    5MOL      C 2763  11.978   2.739  10.144  0.7331  0.5915  0.2504
    5MOL      C 2764  12.053   2.947  10.052 -0.7569  0.1334 -0.2423
    5MOL      C 2765  10.643   2.765   9.956  0.7311 -0.1313  0.5201
    5MOL      C 2766  10.689   2.678   9.862 -0.0594 -0.0090  0.2084
    5MOL      C 2767  12.034   2.720  10.008  0.2583  0.1601  0.2285
    5MOL      O 2768  11.933   2.653  10.215  0.4976  0.2417 -0.5856
    5MOL      C 2769  12.048   3.092  10.029 -0.4059 -0.0973  0.3649
    5MOL      C 2770  12.075   2.839   9.957 -0.1944 -0.1947  0.3479
    5MOL      C 2771  10.515   2.845   9.943 -0.3444  0.1535  0.5609
    5MOL      C 2772  10.624   2.636   9.751 -0.2498 -0.4354  0.1195
    5MOL      C 2773  12.030   2.607   9.922  0.3716  0.5791  0.7598
    5MOL      C 2774  12.098   3.196  10.114  0.5072 -0.4754  0.6910
    5MOL      C 2775  12.013   3.154   9.900 -0.4072 -0.9181 -0.7292
    5MOL      C 2776  12.125   2.845   9.827 -0.5008 -0.1491  0.1590
    5MOL      C 2777  10.698   2.544   9.657 -0.0580 -0.7779  0.2785
    5MOL      C 2778  12.072   2.610   9.789 -0.3733  0.2249  0.4243
    5MOL      N 2779  12.156   3.268  10.187  0.0750  0.0579  0.4922
    5MOL      N 2780  11.980   3.205   9.803 -0.7940  0.5418  0.1569
    5MOL      C 2781  12.129   2.730   9.744 -0.0855  0.4074  0.3335
    5MOL      C 2782  10.700   2.395   9.673  0.2009  0.7399  0.6802
    5MOL      C 2783  10.789   2.583   9.550 -0.2833  0.7398  0.5658
    5MOL      F 2784  12.055   2.511   9.701 -0.5570  0.3818  0.3954
    5MOL      F 2785  12.159   2.753   9.613  0.0618 -0.2017  0.0170
    5MOL      C 2786  10.798   2.348   9.571 -0.2614 -0.0546  0.5629
    5MOL      O 2787  10.638   2.314   9.743 -0.1979  0.0401 -0.4496
    5MOL      C 2788  10.841   2.721   9.524  0.5127  0.0122  0.4326
    5MOL      C 2789  10.836   2.457   9.495  0.1845 -0.0121 -0.1159
    5MOL      C 2790  10.839   2.218   9.533 -0.2296  0.4944 -0.3174
    5MOL      C 2791  10.822   2.788   9.403  0.0075 -0.3107  0.9973
    5MOL      C 2792  10.956   2.769   9.579  0.4800  0.4179  0.3764
    5MOL      C 2793  10.919   2.440   9.384  0.0598 -0.3902 -0.1883
    5MOL      C 2794  10.914   2.195   9.416 -0.4197 -0.0145 -0.5503
    5MOL      N 2795  10.808   2.837   9.303 -0.8462 -0.1336  0.7346
    5MOL      N 2796  11.056   2.808   9.626  0.5210 -0.5528  0.5361
    5MOL      C 2797  10.950   2.312   9.340  0.2893  0.0330 -0.8131
    5MOL      F 2798  10.964   2.073   9.387 -0.1085  0.1197  0.3085
    5MOL      F 2799  11.033   2.296   9.231 -0.1196 -0.2210  0.2935
    5MOL      N 2800  12.364   2.334  10.016  0.1733 -0.3111  0.1923
    5MOL      C 2801  12.351   2.257  10.136  0.6591  0.3369  0.5902
    5MOL      C 2802  12.346   2.459  10.061 -0.0448 -0.0939  0.1058
    5MOL      C 2803  12.365   2.129  10.166  0.0981 -0.4349 -0.2628
    5MOL      C 2804  12.313   2.326  10.243  1.2022  0.1647 -0.1616
    5MOL      C 2805  12.373   2.584  10.001 -0.4137 -0.1731  0.6907
    5MOL      C 2806  12.320   2.460  10.202  0.3898 -0.0276  0.2918
    5MOL      C 2807  12.329   2.097  10.292  0.1668 -0.4485 -0.5235
    5MOL      S 2808  12.413   1.983  10.080 -0.2551 -0.0946 -0.3864
    5MOL      S 2809  12.284   2.230  10.388  0.3075 -0.2968 -0.2223
    5MOL      C 2810  12.363   2.701  10.076  0.3185 -0.2885 -0.0785
    5MOL      N 2811  12.413   2.621   9.877  0.6309  0.3505 -0.0185
    5MOL      C 2812  12.326   2.580  10.276  0.1012 -0.3275 -0.8662
    5MOL      C 2813  12.340   1.970  10.334 -0.1806  0.0702  1.2249
    5MOL      C 2814  12.383   1.894  10.228  0.6377 -0.6314 -0.0032
    5MOL      C 2815  12.395   2.809  10.001  0.6026  0.5951  0.2846
    5MOL      C 2816  12.340   2.701  10.212 -0.7338 -0.5406  0.0508
    5MOL      C 2817  12.428   2.758   9.880 -0.4007  0.3052 -0.0674
    5MOL      C 2818  12.485   2.542   9.777  0.3240  0.0235 -0.0796
    5MOL      N 2819  12.298   2.585  10.404  0.1912  0.6657 -0.3936
    5MOL      C 2820  12.307   1.931  10.474  0.1166  0.2159  1.0177
    5MOL      C 2821  12.393   1.761  10.239  0.7103 -0.1740 -0.4877
    5MOL      S 2822  12.417   2.984  10.003  0.0844 -0.3345 -0.0200
    5MOL      N 2823  12.327   2.804  10.282 -0.5822 -0.0423 -0.5318
    5MOL      C 2824  12.476   2.851   9.796  0.1630  0.0250 -0.6849
    5MOL      S 2825  12.271   2.750  10.430  0.2857  0.4041  0.2017
    5MOL      C 2826  12.418   1.661  10.131 -0.0812  0.3393  0.6906
    5MOL      C 2827  12.478   2.972   9.844 -0.1595  0.6149  0.8047
    5MOL      S 2828  12.530   2.848   9.630 -0.6404 -0.1200  0.1968
    5MOL      C 2829  12.305   1.621  10.041 -0.3038  0.0875  1.5599
    5MOL      C 2830  12.540   1.596  10.089 -0.8148 -0.4589  0.0754
    5MOL      C 2831  12.528   3.075   9.766  0.6947 -0.0338 -0.2785
    5MOL      C 2832  12.564   3.021   9.649  0.4037  0.4758  0.5152
    5MOL      C 2833  12.362   1.516   9.950 -0.2676  0.3114  0.7621
    5MOL      O 2834  12.190   1.664  10.039  0.4304  0.3025 -0.2493
    5MOL      C 2835  12.674   1.622  10.143 -0.7094 -0.4084  0.5019
    5MOL      C 2836  12.497   1.498   9.984 -0.2934 -0.1742 -0.1135
    5MOL      C 2837  12.529   3.217   9.820  0.0687  0.0758 -0.4598
    5MOL      C 2838  12.622   3.092   9.553  0.6865 -0.2698 -0.1951
    5MOL      C 2839  12.298   1.438   9.846  0.1572 -0.1859  0.5963
    5MOL      C 2840  12.789   1.558  10.081 -0.2355 -0.7730  0.5694
    5MOL      C 2841  12.698   1.700  10.261  0.0104  0.1913  0.5531
    5MOL      C 2842  12.568   1.390   9.922 -0.2138 -0.2492  0.3179
    5MOL      C 2843  12.668   3.028   9.430 -0.2484 -0.1825 -0.3516
    5MOL      C 2844  12.372   1.341   9.785  0.4564 -0.3443  0.0362
    5MOL      N 2845  12.877   1.499  10.033 -0.4737 -0.3786  0.1916
    5MOL      N 2846  12.711   1.767  10.356 -0.2852 -0.5226 -0.7174
    5MOL      C 2847  12.509   1.315   9.817 -0.1717  0.0238  0.0046
    5MOL      C 2848  12.811   3.015   9.401 -0.2348  0.3856  0.3920
    5MOL      C 2849  12.588   2.970   9.333  0.0953 -0.4223  0.1788
    5MOL      F 2850  12.306   1.262   9.691 -0.0052  0.1740  0.3183
    5MOL      F 2851  12.581   1.220   9.752 -0.2376 -0.0096  0.0873
    5MOL      C 2852  12.815   2.949   9.264  0.7400 -0.1887 -0.2664
    5MOL      O 2853  12.907   3.046   9.472 -0.1823  0.2120  0.3194
    5MOL      C 2854  12.445   2.976   9.327  0.3328 -0.4824 -0.1830
    5MOL      C 2855  12.682   2.920   9.230  0.0747 -0.3525 -0.5698
    5MOL      C 2856  12.930   2.906   9.192  0.0180 -0.4825 -0.4279
    5MOL      C 2857  12.360   2.866   9.314  0.5154 -1.2778 -0.1091
    5MOL      C 2858  12.376   3.103   9.303  0.1861 -0.0913  0.8330
    5MOL      C 2859  12.658   2.847   9.111 -0.0049  0.3517 -0.0483
    5MOL      C 2860  12.901   2.841   9.072 -0.3198  0.9224  0.3670
    5MOL      N 2861  12.291   2.775   9.321  0.2570  0.1967  0.0344
    5MOL      N 2862  12.336   3.210   9.298  0.5967  0.2224 -0.0572
    5MOL      C 2863  12.764   2.807   9.034 -0.5046  0.5335 -0.1113
    5MOL      F 2864  13.001   2.802   8.984 -0.5087  0.5498 -0.1798
    5MOL      F 2865  12.747   2.751   8.908 -0.1416  0.3051  0.1462
    5MOL      N 2866  12.235   1.397  10.361 -0.1345  0.3690  0.4735
    5MOL      C 2867  12.290   1.479  10.466  0.2390  0.6034 -0.3113
    5MOL      C 2868  12.347   1.327  10.322 -0.3949  0.3948 -0.3289
    5MOL      C 2869  12.243   1.563  10.559  0.7466 -0.3371 -0.1471
    5MOL      C 2870  12.422   1.471  10.473  0.3560  0.0984  0.2511
    5MOL      C 2871  12.371   1.225  10.227 -0.4335 -0.1408 -0.5251
    5MOL      C 2872  12.458   1.376  10.387  0.0859 -0.4740  0.1576
    5MOL      C 2873  12.338   1.632  10.619  0.4668  0.4913 -0.2882
    5MOL      S 2874  12.085   1.608  10.617  0.1868  0.3054  0.1253
    5MOL      S 2875  12.496   1.584  10.569  0.5022  0.4965  0.1414
    5MOL      C 2876  12.497   1.163  10.209 -0.7101 -0.0705 -1.0305
    5MOL      N 2877  12.289   1.160  10.137 -0.1949 -0.2808 -0.2871
    5MOL      C 2878  12.590   1.327  10.360  0.0070 -0.4953  0.3279
    5MOL      C 2879  12.301   1.721  10.714 -0.4619 -0.5069  0.0684
    5MOL      C 2880  12.168   1.722  10.721  0.0670 -0.2378  0.0297
    5MOL      C 2881  12.496   1.075  10.100 -0.2309  0.3895 -0.1499
    5MOL      C 2882  12.609   1.213  10.280  0.2090 -0.4219 -0.4001
    5MOL      C 2883  12.371   1.077  10.051 -0.0279 -0.5978  0.2349
    5MOL      C 2884  12.148   1.163  10.125  1.0974 -0.2327  0.3115
    5MOL      N 2885  12.695   1.372  10.419 -1.4498  0.1592 -0.1428
    5MOL      C 2886  12.414   1.801  10.793  0.3000 -0.1728  0.0985
    5MOL      C 2887  12.109   1.791  10.822 -0.2522 -0.0127 -0.1783
    5MOL      S 2888  12.599   0.965  10.011 -0.2756 -0.0389 -0.1049
    5MOL      N 2889  12.729   1.169  10.272  0.0753 -0.1762 -0.1434
    5MOL      C 2890  12.349   0.995   9.954 -0.2133  0.0403 -0.0511
    5MOL      S 2891  12.808   1.255  10.384 -0.0029  0.1919  0.3674
    5MOL      C 2892  11.973   1.776  10.868  0.7110 -0.5697  0.6343
    5MOL      C 2893  12.460   0.939   9.917  0.6303 -0.4099  0.3066
    5MOL      S 2894  12.217   0.959   9.858  0.1498  0.0100  0.3779
    5MOL      C 2895  11.867   1.872  10.838  0.2795  0.1368 -0.2495
    5MOL      C 2896  11.942   1.689  10.973  1.1797 -0.3369 -0.3574
    5MOL      C 2897  12.451   0.861   9.809  0.0582  0.4856  0.4839
    5MOL      C 2898  12.328   0.857   9.765  0.1002 -0.1270  0.3028
    5MOL      C 2899  11.750   1.819  10.912 -0.4445 -0.0266  0.5134
    5MOL      O 2900  11.873   1.967  10.764 -0.2399  0.1229 -0.4438
    5MOL      C 2901  12.032   1.586  11.030  0.3099 -0.0638 -0.7055
    5MOL      C 2902  11.794   1.711  10.988 -0.0704  0.1425  0.4127
    5MOL      C 2903  12.570   0.786   9.759 -0.0820  0.2676  0.1643
    5MOL      C 2904  12.292   0.792   9.652 -0.8197 -0.4990 -0.2199
    5MOL      C 2905  11.616   1.857  10.914  0.8610  0.2959  0.3281
    5MOL      C 2906  12.009   1.448  10.997 -0.5108  1.4853 -0.3046
    5MOL      C 2907  12.096   1.609  11.153 -0.1319 -0.0646 -0.2639
    5MOL      C 2908  11.704   1.637  11.066 -0.3896 -0.1452 -0.3052
    5MOL      C 2909  12.159   0.795   9.590  0.5127 -0.0500  0.5291
    5MOL      C 2910  11.520   1.779  10.985  0.5812  0.1653 -0.1242
    5MOL      N 2911  11.972   1.348  10.956  0.3224 -0.4030 -0.0138
    5MOL      N 2912  12.136   1.625  11.258  0.4365 -0.5028  0.0862
    5MOL      C 2913  11.569   1.671  11.064 -0.1944  0.0170  0.7272
    5MOL      C 2914  12.075   0.675   9.601  0.0455 -0.3701 -0.0366
    5MOL      C 2915  12.094   0.899   9.520  1.0342 -0.0716 -0.6901
    5MOL      F 2916  11.394   1.835  11.005 -0.3504 -0.2763  0.1038
    5MOL      F 2917  11.479   1.603  11.142 -0.9880 -0.1104  0.3495
    5MOL      C 2918  11.944   0.718   9.540  0.1132  0.4364 -0.1125
    5MOL      O 2919  12.100   0.565   9.645 -0.3394 -0.0697  0.0895
    5MOL      C 2920  12.160   1.022   9.475  0.0412  0.5021  0.3921
    5MOL      C 2921  11.960   0.846   9.495 -0.1577 -0.1262 -0.1749
    5MOL      C 2922  11.829   0.643   9.536 -0.2320  0.1826 -0.0808
    5MOL      C 2923  12.295   1.030   9.440 -0.6305 -0.0632 -0.0401
    5MOL      C 2924  12.085   1.141   9.448  0.1147 -0.6690  0.4767
    5MOL      C 2925  11.849   0.912   9.432  0.2289  0.1842  0.5628
    5MOL      C 2926  11.722   0.709   9.467 -0.3137 -0.2297  0.8501
    5MOL      N 2927  12.395   1.042   9.391  0.1132  0.5057  0.3903
    5MOL      N 2928  12.033   1.240   9.423 -0.3343  0.0271 -0.1085
    5MOL      C 2929  11.727   0.844   9.421  0.1557 -0.1052 -0.3418
    5MOL      F 2930  11.609   0.636   9.450  0.2970  0.0364 -0.2143
    5MOL      F 2931  11.622   0.901   9.365 -0.4481 -0.2305  0.3172
    5MOL      N 2932  11.068   2.398  10.380  0.3256 -0.1660  0.5639
    5MOL      C 2933  11.165   2.471  10.456  0.5600  1.1367  0.5546
    5MOL      C 2934  10.954   2.480  10.391 -0.1484  0.0489 -0.5199
    5MOL      C 2935  11.290   2.448  10.491  0.8294  0.4960 -0.3638
    5MOL      C 2936  11.117   2.580  10.516 -0.1320  0.3962 -0.3844
    5MOL      C 2937  10.832   2.492  10.324  0.7302 -0.0807 -1.0678
    5MOL      C 2938  10.982   2.585  10.479  0.2645  0.1274 -0.2032
    5MOL      C 2939  11.336   2.537  10.577 -0.2636 -0.6503  0.3572
    5MOL      S 2940  11.406   2.329  10.456  0.4033  0.1379  0.3692
    5MOL      S 2941  11.229   2.656  10.628 -0.2141  0.0152  0.0145
    5MOL      C 2942  10.731   2.582  10.366 -0.2886  0.1654  0.6460
    5MOL      N 2943  10.772   2.420  10.226  0.1499  0.3267  0.6275
    5MOL      C 2944  10.888   2.675  10.523  0.0928 -0.2598  0.7381
    5MOL      C 2945  11.463   2.518  10.612 -0.1864  0.9030  0.1388
    5MOL      C 2946  11.519   2.411  10.554  0.3273  0.1930 -0.3509
    5MOL      C 2947  10.609   2.563  10.301  0.6530  0.5506  0.7150
    5MOL      C 2948  10.760   2.672  10.468  0.1833  0.4107 -0.2691
    5MOL      C 2949  10.639   2.468  10.215  0.1223 -0.1914 -0.2225
    5MOL      C 2950  10.831   2.332  10.117 -0.0064  0.5987 -0.0409
    5MOL      N 2951  10.922   2.769  10.605 -0.8009 -0.0406  0.4027
    5MOL      C 2952  11.533   2.613  10.701 -0.1063  0.0045 -0.7007
    5MOL      C 2953  11.648   2.369  10.570  0.2872 -0.1393 -0.0818
    5MOL      S 2954  10.446   2.623  10.273 -0.0198 -0.0016 -0.2527
    5MOL      N 2955  10.689   2.776  10.510 -0.3423 -0.5953  0.8915
    5MOL      C 2956  10.544   2.440  10.130  0.5250  0.0835  0.9269
    5MOL      S 2957  10.781   2.854  10.627  0.1958  0.8353 -0.0446
    5MOL      C 2958  11.710   2.248  10.518  0.1557 -0.6045 -0.1653
    5MOL      C 2959  10.433   2.517  10.142  0.2433  0.3814 -0.0686
    5MOL      S 2960  10.518   2.317  10.019 -0.2407 -0.0571 -0.2520
    5MOL      C 2961  11.660   2.121  10.564 -0.4025  0.5340 -0.7374
    5MOL      C 2962  11.825   2.235  10.428  0.4553 -0.2031  0.0683
    5MOL      C 2963  10.332   2.496  10.055 -0.0546 -0.2885  0.1460
    5MOL      C 2964  10.369   2.386   9.982  0.5691  0.5999  0.9766
    5MOL      C 2965  11.740   2.018  10.482  0.2037 -0.1056  0.2395
    5MOL      O 2966  11.583   2.097  10.655 -0.0186  0.3189 -0.6639
    5MOL      C 2967  11.919   2.336  10.377  0.3934  0.0490 -0.9854
    5MOL      C 2968  11.831   2.088  10.409 -0.1208 -0.6071  0.6515
    5MOL      C 2969  10.207   2.578  10.058 -1.1388  0.0753  0.1093
    5MOL      C 2970  10.289   2.335   9.887 -0.4191  0.1385  0.0152
    5MOL      C 2971  11.741   1.879  10.495  0.0124 -0.5047 -0.1345
    5MOL      C 2972  11.942   2.340  10.236  0.7085  0.8494 -0.4690
    5MOL      C 2973  11.961   2.449  10.454 -0.3165  0.2545  0.2252
    5MOL      C 2974  11.929   2.021  10.339 -0.2773 -0.4779  0.3778
    5MOL      C 2975  10.301   2.211   9.818 -0.8041  0.6861  0.2309
    5MOL      C 2976  11.831   1.810  10.417  0.1090  0.1783  0.3806
    5MOL      N 2977  11.953   2.322  10.123  0.4565  0.8611 -0.4491
    5MOL      N 2978  11.995   2.536  10.517 -0.2178  0.1750  0.2112
    5MOL      C 2979  11.925   1.877  10.334  0.0048 -0.0094 -0.4174
    5MOL      C 2980  10.292   2.199   9.669 -0.1622  0.1650 -0.1428
    5MOL      C 2981  10.327   2.080   9.870 -0.1160 -0.3143  0.1004
    5MOL      F 2982  11.839   1.677  10.429  0.1929 -0.4160  0.0776
    5MOL      F 2983  12.019   1.818  10.250 -0.3698  0.0175  0.0707
    5MOL      C 2984  10.321   2.059   9.639  0.1981 -0.4749 -0.2851
    5MOL      O 2985  10.271   2.285   9.584 -0.1655 -0.2281 -0.2280
    5MOL      C 2986  10.336   2.043  10.006 -0.2670 -0.7277 -0.6198
    5MOL      C 2987  10.347   1.994   9.754  0.0668  0.2481  0.0929
    5MOL      C 2988  10.327   1.997   9.515  0.5307 -0.0342 -0.0924
    5MOL      C 2989  10.457   1.985  10.059  0.2316 -1.4010 -0.0667
    5MOL      C 2990  10.226   2.038  10.094  0.5040  0.9606 -0.2749
    5MOL      C 2991  10.384   1.861   9.753  0.2141 -0.3890 -0.7516
    5MOL      C 2992  10.368   1.861   9.511 -0.5671 -0.4996 -0.5304
    5MOL      N 2993  10.551   1.933  10.100  0.2544  0.4439  0.6392
    5MOL      N 2994  10.131   2.028  10.155 -0.3360 -0.3362 -0.1423
    5MOL      C 2995  10.389   1.791   9.634  0.9168 -0.1024  1.3894
    5MOL      F 2996  10.375   1.796   9.389  0.0629  0.0194 -0.0895
    5MOL      F 2997  10.421   1.659   9.630 -0.3139  0.7782  0.3772
    5MOL      O 2998  11.456   1.133  10.301 -0.0031  0.2278  0.1105
    5MOL      O 2999  11.590   0.853   9.828  0.6844 -0.4446  0.1636
    5MOL      C 3000  11.600   1.109  10.302 -1.2509 -0.2002  0.3129
    5MOL      C 3001  11.654   1.014  10.194  0.2375 -0.0754 -0.2917
    5MOL      C 3002  11.799   0.959  10.207  0.2484 -0.0649 -0.1631
    5MOL      C 3003  11.817   0.849  10.099  0.0327 -0.1713  0.5697
    5MOL      C 3004  11.965   0.803  10.093  0.0121 -0.4463 -0.0218
    5MOL      C 3005  12.000   0.705   9.983  0.4396 -0.0880 -0.9853
    5MOL      C 3006  12.147   0.646   9.994  0.5780 -0.2364  0.3470
    5MOL      C 3007  12.161   0.534  10.108 -0.4509  0.0594 -0.1302
    5MOL      C 3008  11.522   0.734   9.779  0.4551 -0.1609  0.1299
    5MOL      C 3009  11.578   0.604   9.839  0.2569  0.1801  0.7702
    5MOL      C 3010  11.535   0.599   9.986  0.6216 -0.6352  0.1427
    5MOL      C 3011  11.631   0.519  10.073  0.1687 -0.1364  0.2221
    5MOL      C 3012  11.600   0.526  10.225 -0.3018 -0.7131 -0.0427
    5MOL      C 3013  11.676   0.431  10.318  0.4362  0.1437 -0.1157
    5MOL      C 3014  11.831   0.440  10.316 -1.0047 -0.6479 -0.7574
    5MOL      C 3015  11.904   0.335  10.399  0.5302 -0.1000 -0.6373
    5MOL      N 3016  12.302   0.505  10.149  0.0633 -0.8782  0.0056
    5MOL      C 3017  12.372   0.385  10.108  0.5882  0.1007  0.2670
    5MOL      C 3018  12.367   0.545  10.262 -0.1056 -0.1183  0.5130
    5MOL      C 3019  12.362   0.308   9.998  0.0520 -0.1314  0.5709
    5MOL      C 3020  12.470   0.348  10.190 -0.0927  0.2789 -0.1317
    5MOL      C 3021  12.345   0.648  10.359 -0.8523 -0.4846  0.7387
    5MOL      C 3022  12.456   0.439  10.293 -0.0954  0.2352 -0.3996
    5MOL      C 3023  12.447   0.204  10.003 -0.2186 -0.6207 -0.0331
    5MOL      S 3024  12.263   0.294   9.856  0.3199  0.2279  0.1585
    5MOL      S 3025  12.554   0.201  10.139 -0.1811 -0.2599  0.0384
    5MOL      C 3026  12.406   0.636  10.484  0.1633  0.1028  0.3757
    5MOL      N 3027  12.247   0.748  10.372  0.3109  0.4348  0.6414
    5MOL      C 3028  12.530   0.435  10.414  0.8496 -0.3741  0.1696
    5MOL      C 3029  12.453   0.122   9.898 -0.1022 -0.3668 -0.1538
    5MOL      C 3030  12.360   0.162   9.806  0.4842  1.0613 -0.2139
    5MOL      C 3031  12.345   0.713  10.574 -0.7891  0.1178  0.6006
    5MOL      C 3032  12.497   0.531  10.509 -0.5853  0.7110  0.4092
    5MOL      C 3033  12.242   0.764  10.508 -0.4142 -0.3673  0.0995
    5MOL      C 3034  12.239   0.863  10.286 -0.5500  0.7452  0.0348
    5MOL      N 3035  12.614   0.345  10.444 -0.3382 -0.1739 -0.2620
    5MOL      C 3036  12.561   0.020   9.891 -0.2055 -0.0073  0.1840
    5MOL      C 3037  12.345   0.098   9.687 -0.2041 -0.1396  0.1161
    5MOL      S 3038  12.349   0.754  10.747 -0.4810 -0.2130 -0.1087
    5MOL      N 3039  12.556   0.511  10.625  0.0778  0.1017  0.1247
    5MOL      C 3040  12.164   0.840  10.586  0.2171 -0.1363  0.2000
    5MOL      S 3041  12.664   0.385  10.596  0.0636  0.8061 -0.5113
    5MOL      C 3042  12.247   0.130   9.590  0.9008 -0.3003 -0.0151
    5MOL      C 3043  12.201   0.841  10.719 -0.1466  0.0549  0.6462
    5MOL      S 3044  12.016   0.929  10.562  0.1900 -0.1056 -0.2755
    5MOL      C 3045  12.137   0.036   9.564  1.0661 -0.5168  0.3535
    5MOL      C 3046  12.234   0.249   9.508 -0.6356 -0.6203  0.4084
    5MOL      C 3047  12.120   0.906  10.806  0.4080  0.2984  0.2035
    5MOL      C 3048  12.013   0.959  10.735  0.3212 -0.0666  0.2265
    5MOL      C 3049  12.050   0.113   9.468  0.2432  0.0723  0.6951
    5MOL      O 3050  12.123  -0.078   9.607  0.1482 -0.2928 -0.0878
    5MOL      C 3051  12.341   0.352   9.481  0.0774  0.3642 -0.1143
    5MOL      C 3052  12.106   0.237   9.444 -0.2795 -0.6438  0.1677
    5MOL      C 3053  12.144   0.926  10.953  0.0434  0.4159  1.0140
    5MOL      C 3054  11.913   1.021  10.799  0.7205 -0.0795 -0.1158
    5MOL      C 3055  11.925   0.066   9.425 -1.1477 -0.4243 -0.2421
    5MOL      C 3056  12.316   0.474   9.414  0.2305  0.3956  0.2275
    5MOL      C 3057  12.474   0.350   9.530  0.1573  0.3972 -0.4365
    5MOL      C 3058  12.024   0.334   9.381  0.0527 -0.0590  0.3526
    5MOL      C 3059  11.796   1.064  10.733  0.3918  0.1876 -0.4478
    5MOL      C 3060  11.841   0.163   9.362 -0.1543  0.0901 -0.3330
    5MOL      N 3061  12.306   0.574   9.359 -0.2406  0.5395  0.0627
    5MOL      N 3062  12.584   0.350   9.555 -0.1823  0.3236  0.2312
    5MOL      C 3063  11.894   0.294   9.345  0.5490  0.5882 -0.7781
    5MOL      C 3064  11.681   0.966  10.718 -0.1541 -0.0497 -1.1959
    5MOL      C 3065  11.764   1.199  10.689 -0.2747  0.0333 -0.2638
    5MOL      F 3066  11.722   0.134   9.320  0.1596  0.0149 -0.0004
    5MOL      F 3067  11.801   0.396   9.317 -0.2445  1.0661 -0.3621
    5MOL      C 3068  11.576   1.052  10.659 -0.2579  0.0914  0.1436
    5MOL      O 3069  11.663   0.850  10.764  0.2829 -0.2848  0.4575
    5MOL      C 3070  11.851   1.316  10.680  0.0229 -0.3853  0.6463
    5MOL      C 3071  11.628   1.180  10.645 -0.5338  0.8354  0.5585
    5MOL      C 3072  11.444   1.010  10.631  0.2846  0.1677 -0.1671
    5MOL      C 3073  11.810   1.449  10.698  1.0507 -0.8825 -0.3839
    5MOL      C 3074  11.984   1.291  10.633  0.5081 -0.1412  0.0982
    5MOL      C 3075  11.535   1.280  10.605  0.3675 -0.1282  0.2025
    5MOL      C 3076  11.355   1.111  10.594  0.7526 -0.3285 -0.5814
    5MOL      N 3077  11.782   1.562  10.714 -0.4657 -0.1046 -0.2997
    5MOL      N 3078  12.089   1.276  10.590 -0.4425 -0.0894  0.1526
    5MOL      C 3079  11.397   1.245  10.589  0.4657 -0.1936 -0.2789
    5MOL      F 3080  11.226   1.089  10.576  0.4550 -0.2336 -0.0533
    5MOL      F 3081  11.307   1.349  10.581  0.1191  0.3356 -0.1561
    5MOL      N 3082  12.049   0.326  10.383 -0.1336 -0.3452  0.3082
    5MOL      C 3083  12.091   0.217  10.302 -0.0212  0.1952 -0.4112
    5MOL      C 3084  12.139   0.316  10.486 -0.4157 -0.2215  0.3120
    5MOL      C 3085  12.045   0.158  10.193  0.4964  0.0112  0.2616
    5MOL      C 3086  12.204   0.154  10.340  0.4791 -0.9257 -0.4691
    5MOL      C 3087  12.146   0.375  10.613  0.2811  0.2308  0.8892
    5MOL      C 3088  12.236   0.213  10.460 -0.2834 -0.4274 -0.3804
    5MOL      C 3089  12.122   0.060  10.147  0.1673 -0.0922  0.1004
    5MOL      S 3090  11.916   0.187  10.089  0.1858  0.1302  0.0609
    5MOL      S 3091  12.251   0.017  10.242 -0.2828 -0.2728 -0.2427
    5MOL      C 3092  12.249   0.345  10.701  1.0360  0.3323 -0.6562
    5MOL      N 3093  12.056   0.469  10.672  0.3532  0.0223 -0.2142
    5MOL      C 3094  12.347   0.188  10.551  0.0449  0.4949 -0.1676
    5MOL      C 3095  12.087   0.001  10.035 -0.9022 -0.4512  1.0252
    5MOL      C 3096  11.968   0.049   9.990 -0.2594 -0.2928  0.3310
    5MOL      C 3097  12.226   0.413  10.823  0.2912 -0.0766  0.0879
    5MOL      C 3098  12.341   0.241  10.678 -0.4065  0.2598 -0.2136
    5MOL      C 3099  12.114   0.483  10.801 -0.3190  0.1726  0.5458
    5MOL      C 3100  11.962   0.568  10.620 -0.5480  0.0267  0.0640
    5MOL      N 3101  12.434   0.095  10.524 -0.3916 -0.2699 -0.3546
    5MOL      C 3102  12.149  -0.118   9.964  0.6112 -0.1609 -0.7837
    5MOL      C 3103  11.907   0.008   9.872  0.3824  0.2462  1.2146
    5MOL      S 3104  12.286   0.427  10.989  0.3174  0.0416  0.5681
    5MOL      N 3105  12.427   0.189  10.763  0.2730  0.3282  0.6208
    5MOL      C 3106  12.070   0.544  10.910 -0.2255  0.2258  0.3865
    5MOL      S 3107  12.506   0.069  10.674 -0.0888  0.2366 -0.4174
    5MOL      C 3108  11.776   0.064   9.838 -0.1775  0.4792  0.2272
    5MOL      C 3109  12.143   0.524  11.019  0.1476 -0.0996 -0.3883
    5MOL      S 3110  11.920   0.620  10.942  0.2429 -0.1829 -0.1876
    5MOL      C 3111  11.758   0.167   9.735 -0.1343  0.1647 -0.5198
    5MOL      C 3112  11.652   0.030   9.899 -0.4184  1.0294 -0.2405
    5MOL      C 3113  12.085   0.559  11.132 -0.3949  0.3004 -0.3112
    5MOL      C 3114  11.962   0.613  11.106  0.1678  0.0058 -0.1552
    5MOL      C 3115  11.610   0.191   9.733 -0.4597 -0.6019 -0.0024
    5MOL      O 3116  11.843   0.223   9.669 -0.5223  0.0698  0.9909
    5MOL      C 3117  11.637  -0.057  10.013  0.0337  0.9044  0.6486
    5MOL      C 3118  11.555   0.118   9.832  0.1914 -0.0503  0.0391
    5MOL      C 3119  12.147   0.541  11.266 -1.0376  0.1284 -0.3552
    5MOL      C 3120  11.882   0.667  11.194  0.5829 -0.0632  0.4620
    5MOL      C 3121  11.539   0.276   9.650  0.0758 -0.3991 -0.3977
    5MOL      C 3122  11.667  -0.195  10.013 -0.6293 -0.1266 -0.3310
    5MOL      C 3123  11.562  -0.017  10.130  0.2168  0.5358 -1.1075
    5MOL      C 3124  11.412   0.124   9.847  0.4720 -0.1100 -0.4416
    5MOL      C 3125  11.752   0.720  11.150 -0.4889 -0.1520  0.1485
    5MOL      C 3126  11.403   0.287   9.667  0.0702 -0.4430  0.0888
    5MOL      N 3127  11.691  -0.304   9.995  0.1770  0.7138  0.0295
    5MOL      N 3128  11.486   0.006  10.218  0.2284 -0.3961  0.5659
    5MOL      C 3129  11.342   0.215   9.768  0.5058  0.3419 -0.1412
    5MOL      C 3130  11.735   0.869  11.134  0.1768 -0.3525  0.0836
    5MOL      C 3131  11.628   0.657  11.128  0.5533 -0.3804 -0.1957
    5MOL      F 3132  11.324   0.359   9.582  0.3536  0.0058  0.2734
    5MOL      F 3133  11.206   0.213   9.781  0.0448 -0.1812 -0.4869
    5MOL      C 3134  11.601   0.884  11.076  0.3567 -0.1330  0.2037
    5MOL      O 3135  11.822   0.957  11.163  0.2054 -0.2803  0.0467
    5MOL      C 3136  11.597   0.514  11.134  0.6379 -0.1361 -0.0652
    5MOL      C 3137  11.540   0.762  11.080  0.1635 -0.0333  0.7258
    5MOL      C 3138  11.545   1.002  11.031  0.1185 -0.2867 -0.0955
    5MOL      C 3139  11.647   0.422  11.034  0.3214 -0.4323 -0.1808
    5MOL      C 3140  11.536   0.452  11.245 -0.1987 -0.1162  0.9010
    5MOL      C 3141  11.417   0.751  11.021 -0.1113 -0.5360 -0.4827
    5MOL      C 3142  11.413   0.993  10.991  0.6340 -0.8326 -0.1783
    5MOL      N 3143  11.682   0.347  10.955  0.0100  0.1675 -0.1971
    5MOL      N 3144  11.485   0.406  11.335 -0.3798  0.8143  0.6657
    5MOL      C 3145  11.348   0.868  10.988 -0.9690  0.6575 -0.4350
    5MOL      F 3146  11.356   1.107  10.943 -0.4668 -0.1950 -1.1028
    5MOL      F 3147  11.228   0.849  10.933  0.0484  0.2860  0.4313
    5MOL      H 3148  11.386   1.708   9.985 -0.1382 -0.3221  0.7096
    5MOL      H 3149  11.585   1.474   9.605  0.6959 -0.2866  0.1316
    5MOL      H 3150  11.376   1.549  10.128 -0.0917 -0.3632 -0.8888
    5MOL      H 3151  11.154   1.459   9.848  0.2654 -2.9946 -0.0276
    5MOL      H 3152  11.171   1.556   9.980  0.0645 -1.4312  1.6432
    5MOL      H 3153  11.249   1.366   9.659 -0.1218 -2.6426 -0.4577
    5MOL      H 3154  11.373   1.379   9.548  0.1146 -0.1002 -0.3678
    5MOL      H 3155  11.157   1.247   9.817  1.7162 -1.4662 -2.0698
    5MOL      H 3156  11.145   1.111   9.902 -1.0196  0.4519 -0.3770
    5MOL      H 3157  11.345   1.062  10.084  1.8882  0.2829  0.7241
    5MOL      H 3158  11.598   1.243   9.589 -0.6040 -0.8992  0.2015
    5MOL      H 3159  11.355   0.951   9.912 -0.3296  0.1887 -0.4915
    5MOL      H 3160  11.817   1.679   9.860  2.1888  2.2363  0.3353
    5MOL      H 3161  11.868   1.585   9.715 -2.1815 -0.3781 -1.2763
    5MOL      H 3162  12.003   1.753   9.641 -1.5634  0.4705 -2.2072
    5MOL      H 3163  11.879   1.876   9.651 -2.0249 -0.3557 -0.0256
    5MOL      H 3164  11.929   1.967   9.853 -1.8441 -0.2706  0.5327
    5MOL      H 3165  11.970   1.815   9.923  1.6547 -0.3427 -0.6671
    5MOL      H 3166  12.177   1.931   9.920 -1.2881  0.3146  0.3104
    5MOL      H 3167  12.192   1.825   9.778  0.8811  0.4208  0.5297
    5MOL      H 3168  12.280   2.029   9.712 -0.5955  2.7309 -0.0005
    5MOL      H 3169  12.123   2.009   9.628 -0.5446  0.5871  0.2223
    5MOL      H 3170  12.153   2.241   9.679 -0.4948 -0.3218 -0.1777
    5MOL      H 3171  12.018   2.177   9.761 -0.3272 -1.5976  1.1571
    5MOL      H 3172  12.115   2.294   9.922 -0.7006  0.1152  0.4418
    5MOL      H 3173  12.170   2.141   9.974 -1.0654  0.4783 -0.4069
    5MOL      H 3174  12.337   2.349   9.804 -0.3584  2.3557  1.3359
    5MOL      H 3175  12.388   2.191   9.864  0.4088 -0.6996  2.4892
    5MOL      H 3176  11.937   1.055   9.685 -0.5584 -0.0333 -2.8732
    5MOL      H 3177  11.851   1.204   9.623 -0.5282  0.9297  1.0962
    5MOL      H 3178  11.793   1.124   9.903 -1.9938  1.1463 -1.5808
    5MOL      H 3179  11.958   1.182   9.874  0.6054 -0.7402 -3.0612
    5MOL      H 3180  11.867   1.385   9.775 -0.0840 -0.9391 -1.1395
    5MOL      H 3181  11.697   1.326   9.796 -0.1829 -1.0697  0.2472
    5MOL      H 3182  11.758   1.496   9.965  0.4732  0.2768  1.1964
    5MOL      H 3183  11.701   1.335  10.018 -0.8271  1.1401 -1.9273
    5MOL      H 3184  11.910   1.264  10.086  3.3758  0.4048  1.2602
    5MOL      H 3185  11.989   1.419  10.023  0.8643 -0.8547  0.2012
    5MOL      H 3186  11.852   1.546  10.201  0.1179 -0.3896  1.2217
    5MOL      H 3187  11.781   1.388  10.255  1.0033 -1.6762  0.1149
    5MOL      H 3188  11.947   1.463  10.413 -2.0930  1.2975 -0.8045
    5MOL      H 3189  11.975   1.304  10.339 -0.8364  0.2267  1.9749
    5MOL      H 3190  12.137   1.415  10.172  1.3477 -2.2697  0.6528
    5MOL      H 3191  12.117   1.561  10.274 -4.5256 -0.2487  0.1129
    5MOL      H 3192  11.570   1.570  10.421 -0.4359 -2.1784  0.5707
    5MOL      H 3193  11.495   1.610  10.276 -1.6579 -0.0188 -0.5490
    5MOL      H 3194  11.263   1.577  10.380 -1.4108  2.1024  1.4108
    5MOL      H 3195  11.345   1.599  10.534  0.1203  0.3371  0.4785
    5MOL      H 3196  11.430   1.835  10.449 -0.3935 -1.4301  2.2311
    5MOL      H 3197  11.341   1.800  10.299  0.1014  1.2880 -0.6969
    5MOL      H 3198  11.120   1.792  10.435  0.7165 -0.1318 -0.3512
    5MOL      H 3199  11.206   1.808  10.584 -0.8473  0.0053  0.4572
    5MOL      H 3200  11.282   2.036  10.493  2.1859 -1.8455 -1.4917
    5MOL      H 3201  11.206   2.016  10.346  1.0212  0.6340  1.0163
    5MOL      H 3202  10.970   1.995  10.461 -0.2235 -0.5538  0.7025
    5MOL      H 3203  11.050   2.008  10.618 -0.4032 -1.3029 -1.0433
    5MOL      H 3204  10.966   2.226  10.562 -1.9000 -1.2812 -1.5805
    5MOL      H 3205  11.138   2.235  10.582  0.5272 -1.3466  0.4723
    5MOL      H 3206  11.160   2.213  10.320  0.3849  1.5129 -0.5696
    5MOL      H 3207  10.987   2.210  10.309  0.7996 -2.3064 -0.0474
    5MOL      H 3208  11.654   1.943   9.738  0.8740 -0.8720  0.1580
    5MOL      H 3209  11.508   1.997   9.819 -0.6297  0.3940  2.5377
    5MOL      H 3210  11.775   2.024   9.964 -0.0033  1.7338  0.6605
    5MOL      H 3211  11.726   2.131   9.841  1.1674  0.9206  2.1130
    5MOL      H 3212  11.486   2.113  10.003  0.5625 -1.5778  0.1089
    5MOL      H 3213  11.614   2.120  10.120  1.0232 -1.3637 -0.4844
    5MOL      H 3214  11.702   2.325   9.971  0.6410 -1.9152 -0.7756
    5MOL      H 3215  11.538   2.314   9.906  0.5620 -1.7077 -0.5883
    5MOL      H 3216  11.436   2.322  10.124  0.1101 -1.6885  0.3856
    5MOL      H 3217  11.603   2.338  10.200 -1.0898  0.4431 -0.0709
    5MOL      H 3218  11.638   2.552  10.093  0.2796  0.5947 -0.5309
    5MOL      H 3219  11.494   2.528   9.997  0.9052 -1.5174 -0.4019
    5MOL      H 3220  11.361   2.531  10.239 -0.7751 -1.5853 -3.2690
    5MOL      H 3221  11.511   2.607  10.294  1.9975  1.1964 -1.9481
    5MOL      H 3222  11.475   2.779  10.108  0.0020  1.4597  2.6483
    5MOL      H 3223  11.326   2.715  10.082  0.0954 -0.0634 -0.5287
    5MOL      H 3224  11.029   2.540  10.092 -2.2373  1.0457  1.4423
    5MOL      H 3225  11.186   2.605  10.043  0.1379 -1.2452 -0.0793
    5MOL      H 3226  11.155   2.582  10.219  0.3525 -0.2532 -0.3423
    5MOL      H 3227  11.898   3.075  10.547 -0.5662 -0.5514 -0.2326
    5MOL      H 3228  11.863   3.221  10.440  0.6302 -0.8813 -1.8885
    5MOL      H 3229  11.750   3.187  10.560 -0.5094 -0.0843  0.0120
    5MOL      H 3230  12.013   3.021  10.330 -0.8325  2.4771  0.1570
    5MOL      H 3231  10.434   2.790   9.993 -0.7478 -1.2065 -1.5072
    5MOL      H 3232  10.535   2.947   9.976  2.3589 -0.5829  1.3282
    5MOL      H 3233  10.484   2.870   9.841 -2.2605  0.3705  1.1801
    5MOL      H 3234  10.532   2.681   9.713 -1.1823 -1.7768  0.7428
    5MOL      H 3235  11.988   2.514   9.958  0.7668  0.5202  1.0808
    5MOL      H 3236  12.146   2.941   9.779  2.2884 -0.7920 -0.0147
    5MOL      H 3237  10.811   2.130   9.590  1.8937  0.9092  1.4553
    5MOL      H 3238  10.949   2.526   9.325 -0.8149  0.3747  0.4653
    5MOL      H 3239  12.412   2.507   9.703 -1.0677 -0.6749  1.5897
    5MOL      H 3240  12.553   2.611   9.725  1.9127 -0.3008  1.5143
    5MOL      H 3241  12.532   2.458   9.829  2.6777  2.2241  1.4682
    5MOL      H 3242  12.387   1.863  10.507  1.9053  1.7917  0.0664
    5MOL      H 3243  12.299   2.012  10.547 -1.5236  0.9488  0.0524
    5MOL      H 3244  12.215   1.873  10.461  1.5432 -1.9362  0.1453
    5MOL      H 3245  12.364   1.716  10.334  1.2492  3.4839  1.5187
    5MOL      H 3246  12.444   3.243   9.884 -1.1314  0.1863 -2.0621
    5MOL      H 3247  12.624   3.244   9.868 -0.9075  1.6218  0.6802
    5MOL      H 3248  12.520   3.288   9.737  1.0095  0.4520 -0.2430
    5MOL      H 3249  12.649   3.197   9.566  1.9967 -0.4511 -1.3857
    5MOL      H 3250  12.195   1.462   9.825  0.3015 -0.9322 -0.9903
    5MOL      H 3251  12.666   1.365   9.960  1.1852  1.2206 -2.1724
    5MOL      H 3252  13.031   2.917   9.230 -0.0605  2.4165 -0.9608
    5MOL      H 3253  12.559   2.817   9.077  0.1989  1.9850 -2.2253
    5MOL      H 3254  12.120   1.065  10.084 -1.8990  1.0031 -0.7780
    5MOL      H 3255  12.109   1.177  10.227 -0.7421  3.5556 -0.8153
    5MOL      H 3256  12.129   1.245  10.055  3.0805 -1.4542 -1.7318
    5MOL      H 3257  12.504   1.739  10.808  0.8815 -0.0513 -2.5782
    5MOL      H 3258  12.440   1.893  10.739  0.7967 -0.1810  0.3250
    5MOL      H 3259  12.372   1.834  10.888  1.8528 -0.7460  1.0071
    5MOL      H 3260  12.163   1.848  10.897  1.1051 -0.6000 -0.6931
    5MOL      H 3261  12.627   0.744   9.843 -0.1100  0.1516  0.1240
    5MOL      H 3262  12.547   0.701   9.695  1.0711  1.0513 -1.3087
    5MOL      H 3263  12.630   0.851   9.694  0.7587 -0.8846 -0.2199
    5MOL      H 3264  12.352   0.721   9.595  1.5071  2.6713 -1.8182
    5MOL      H 3265  11.582   1.937  10.850  1.9649 -0.0991 -0.7618
    5MOL      H 3266  11.734   1.557  11.134 -0.3149  0.2847  0.1725
    5MOL      H 3267  11.831   0.541   9.572  1.4650 -0.5876 -2.2474
    5MOL      H 3268  11.856   1.010   9.385 -0.3997 -0.4643 -0.9233
    5MOL      H 3269  10.781   2.357  10.022 -3.4376 -2.1873  0.9187
    5MOL      H 3270  10.939   2.345  10.105  0.4913 -0.6464  2.6891
    5MOL      H 3271  10.800   2.230  10.144  2.1182  1.0466  4.4240
    5MOL      H 3272  11.641   2.593  10.709  0.0432  0.6453 -1.1120
    5MOL      H 3273  11.523   2.713  10.657 -0.3080 -0.4778 -1.7579
    5MOL      H 3274  11.492   2.612  10.802 -0.3537 -0.2357 -0.8019
    5MOL      H 3275  11.722   2.420  10.631  0.3322 -0.2194 -0.0690
    5MOL      H 3276  10.200   2.635   9.964 -1.6554  0.0865  0.1515
    5MOL      H 3277  10.118   2.514  10.057 -0.8591 -0.3334  1.0374
    5MOL      H 3278  10.193   2.650  10.140 -1.6251  0.5172 -0.3557
    5MOL      H 3279  10.196   2.385   9.862 -2.7393 -3.0867  1.6417
    5MOL      H 3280  11.668   1.830  10.559 -1.1988 -0.6371 -1.5828
    5MOL      H 3281  11.998   2.067  10.269 -1.0982 -0.5664 -0.5028
    5MOL      H 3282  10.285   2.037   9.423 -2.9376 -1.3863  0.8346
    5MOL      H 3283  10.390   1.807   9.846 -1.3579  0.0615 -0.3577
    5MOL      H 3284  11.644   1.210  10.304 -0.9767 -0.3039 -0.2285
    5MOL      H 3285  11.631   1.053  10.390  0.6566 -1.6698 -1.2718
    5MOL      H 3286  11.588   0.926  10.184  1.8498 -1.2648 -0.6236
    5MOL      H 3287  11.645   1.083  10.110 -0.0286 -0.4148 -0.5457
    5MOL      H 3288  11.864   1.047  10.203 -1.5475  1.2518 -1.4333
    5MOL      H 3289  11.826   0.915  10.303 -1.0567  0.2273  0.3457
    5MOL      H 3290  11.747   0.769  10.128  0.4274  0.2703  2.8330
    5MOL      H 3291  11.791   0.889  10.000  0.9251  0.4636  0.5947
    5MOL      H 3292  12.035   0.887  10.083 -1.3526  0.7724  0.5507
    5MOL      H 3293  11.997   0.759  10.189 -1.3140 -0.1853  0.5406
    5MOL      H 3294  11.925   0.626   9.987  1.1638 -0.7318  0.2284
    5MOL      H 3295  11.996   0.753   9.884 -0.5284  0.8161 -0.5210
    5MOL      H 3296  12.168   0.597   9.898 -1.1469  1.7745 -1.1080
    5MOL      H 3297  12.224   0.723  10.007 -2.3091  2.9045 -0.4193
    5MOL      H 3298  12.098   0.565  10.193  0.7797  0.7972  0.5260
    5MOL      H 3299  12.119   0.440  10.072 -0.9861  1.1857 -2.6070
    5MOL      H 3300  11.414   0.742   9.796  0.6673  1.2254  0.9863
    5MOL      H 3301  11.527   0.734   9.669 -1.6703 -0.6168  0.0170
    5MOL      H 3302  11.531   0.522   9.783  2.3347 -0.7258  0.2735
    5MOL      H 3303  11.687   0.607   9.822  0.2625  0.6144  0.8968
    5MOL      H 3304  11.530   0.703  10.021  2.2215 -0.3532 -0.4076
    5MOL      H 3305  11.436   0.554   9.990  1.2764 -1.8789  3.7692
    5MOL      H 3306  11.624   0.415  10.039 -1.4668 -0.1025  0.4483
    5MOL      H 3307  11.735   0.543  10.047 -0.0543 -0.2080 -0.7382
    5MOL      H 3308  11.622   0.622  10.273 -2.4616 -0.6341  0.8427
    5MOL      H 3309  11.495   0.508  10.252 -0.5705  1.2879  0.2902
    5MOL      H 3310  11.642   0.442  10.422 -0.2915  2.0625 -0.5381
    5MOL      H 3311  11.644   0.334  10.279  0.1313  1.6950 -3.8879
    5MOL      H 3312  11.854   0.419  10.211 -1.5232 -0.1831 -0.9664
    5MOL      H 3313  11.864   0.543  10.336  0.4173 -1.6601  2.3207
    5MOL      H 3314  11.864   0.234  10.381  0.3789 -0.1881  0.1601
    5MOL      H 3315  11.883   0.353  10.505 -2.3546  1.2353 -1.3929
    5MOL      H 3316  12.230   0.829  10.181 -0.7145 -3.0284  1.1882
    5MOL      H 3317  12.156   0.927  10.318  1.4136  1.4418  3.9725
    5MOL      H 3318  12.329   0.925  10.295 -0.5887  0.9695 -0.9566
    5MOL      H 3319  12.566  -0.010   9.786 -1.9147  0.4213 -0.0402
    5MOL      H 3320  12.664   0.047   9.918 -0.1862 -0.0038  0.1041
    5MOL      H 3321  12.530  -0.070   9.946 -1.4241  0.0940 -0.3290
    5MOL      H 3322  12.405   0.013   9.655  1.7832 -0.8600  5.2205
    5MOL      H 3323  12.193   1.021  10.979  0.9622  0.1427  0.3091
    5MOL      H 3324  12.054   0.904  11.012  0.6091 -2.0035  1.0131
    5MOL      H 3325  12.204   0.844  10.994  1.7812  1.6699  0.9997
    5MOL      H 3326  11.903   1.016  10.908  1.5236  1.0715  0.0164
    5MOL      H 3327  11.892  -0.034   9.452  0.4942 -1.1619 -0.8562
    5MOL      H 3328  12.043   0.438   9.356 -1.9649  0.0182 -0.9620
    5MOL      H 3329  11.410   0.907  10.639 -3.4990  1.2128 -2.0046
    5MOL      H 3330  11.567   1.383  10.604  0.1532 -0.0554 -3.1525
    5MOL      H 3331  11.950   0.667  10.667  2.4781  0.2647  0.4663
    5MOL      H 3332  11.989   0.586  10.515  2.4654  1.5896  1.0621
    5MOL      H 3333  11.863   0.523  10.627  0.3110 -2.2294 -1.6882
    5MOL      H 3334  12.232  -0.162  10.021  0.1058 -1.9530 -1.3857
    5MOL      H 3335  12.077  -0.200   9.950  0.9651 -0.7646  0.8290
    5MOL      H 3336  12.195  -0.081   9.872  3.3725 -0.3666  0.4708
    5MOL      H 3337  11.941  -0.075   9.812  0.4847  1.0888  0.1031
    5MOL      H 3338  12.193   0.441  11.268 -1.5501 -0.0816  2.4381
    5MOL      H 3339  12.228   0.614  11.276 -0.3221 -1.0429  2.9135
    5MOL      H 3340  12.081   0.543  11.353  1.2123  0.0522  1.3855
    5MOL      H 3341  11.907   0.672  11.299 -0.2327 -1.1414  0.7158
    5MOL      H 3342  11.588   0.328   9.567  2.6341  0.7386  1.7231
    5MOL      H 3343  11.357   0.066   9.920  1.7633  0.0469  0.6709
    5MOL      H 3344  11.599   1.096  11.025 -1.8351  0.8231 -0.4435
    5MOL      H 3345  11.376   0.651  11.014  1.4002 -1.2127  0.0730
    6MOL      C 3346   7.436   4.109   5.463  0.0459 -0.0344 -0.8234
    6MOL      C 3347   7.316   4.161   5.516 -0.0023  0.6615 -0.4536
    6MOL      C 3348   7.526   4.056   5.553  0.6001 -0.3189 -0.1222
    6MOL      C 3349   7.273   4.138   5.640  0.8362  0.3061 -0.6533
    6MOL      C 3350   7.488   4.036   5.685 -0.4206  0.9509  0.2657
    6MOL      C 3351   7.166   4.445   5.650 -0.0704 -0.6873  0.1719
    6MOL      C 3352   7.358   4.071   5.729 -0.2856  0.3141  0.3415
    6MOL      C 3353   7.139   4.201   5.684  0.2455 -0.9375  0.0069
    6MOL      C 3354   7.196   4.573   5.695 -0.4182  0.3888  0.3701
    6MOL      C 3355   7.152   4.344   5.747  0.6335  0.1637 -0.1179
    6MOL      C 3356   7.323   4.029   5.876  0.1878 -0.6151 -0.0690
    6MOL      C 3357   7.215   4.606   5.834 -0.3470 -0.6538 -0.3340
    6MOL      C 3358   7.162   4.369   5.885 -0.0618 -0.2869  1.3301
    6MOL      C 3359   7.162   4.263   5.995 -0.0985  0.5336  0.0197
    6MOL      C 3360   7.196   4.503   5.924 -0.8373  0.0335 -0.4649
    6MOL      C 3361   7.378   4.117   5.984 -0.2608  0.9219 -0.2405
    6MOL      C 3362   7.306   4.229   6.036  0.2815  0.5485  0.6059
    6MOL      C 3363   7.508   4.084   6.040  0.1431  0.2151 -0.0169
    6MOL      C 3364   7.364   4.307   6.141 -0.4551  0.0557  1.0213
    6MOL      C 3365   7.569   4.173   6.125 -0.3796  0.0771 -1.0088
    6MOL      C 3366   7.492   4.275   6.184 -0.3298  0.4569  0.6071
    6MOL      O 3367   7.465   4.114   5.324 -0.3619 -0.3669 -0.1188
    6MOL      O 3368   7.655   4.004   5.514  0.4508 -0.6016  0.0865
    6MOL      O 3369   7.190   4.672   5.597 -0.5577  0.2335 -0.0481
    6MOL      O 3370   7.706   4.156   6.162  0.1529  0.2896 -0.2198
    6MOL      C 3371   7.767   4.074   5.577  0.4875 -0.2974 -0.2159
    6MOL      C 3372   7.887   3.986   5.564 -0.5667 -0.2490  0.1855
    6MOL      C 3373   8.002   4.024   5.658 -0.6128  0.1253  0.1063
    6MOL      C 3374   8.054   4.173   5.633  0.0048  0.8739  0.3863
    6MOL      C 3375   8.169   4.206   5.737 -0.0947  0.1264 -0.2194
    6MOL      C 3376   8.260   4.332   5.703  0.2114  0.1312 -0.5155
    6MOL      C 3377   8.369   4.348   5.810  0.2782  0.3197 -0.9533
    6MOL      C 3378   8.483   4.238   5.790  0.2485  0.8235  0.3547
    6MOL      C 3379   7.798   4.257   6.137  0.8141  0.3599 -0.1462
    6MOL      C 3380   7.832   4.255   5.992 -0.0706 -0.5207  0.8355
    6MOL      C 3381   7.925   4.370   5.956 -1.0157  0.1347 -0.1912
    6MOL      C 3382   7.876   4.514   5.984  0.3593  0.5592 -0.1779
    6MOL      C 3383   7.967   4.620   5.925  0.0433  0.1291  0.1651
    6MOL      C 3384   8.115   4.602   5.963 -1.0003 -0.0643  0.9318
    6MOL      C 3385   8.185   4.735   5.961 -1.1394 -0.0555 -0.2568
    6MOL      C 3386   8.338   4.729   6.002  0.0380 -0.1543  0.5067
    6MOL      C 3387   7.306   4.750   5.556 -0.0453 -0.4337 -0.3860
    6MOL      C 3388   7.403   4.649   5.481 -0.0246  0.0669  0.4716
    6MOL      C 3389   7.359   4.617   5.338 -0.2420 -0.2287 -0.2709
    6MOL      C 3390   7.471   4.538   5.262 -0.6633  1.0598  0.6299
    6MOL      C 3391   7.464   4.532   5.109 -0.2108  0.1755  0.0456
    6MOL      C 3392   7.564   4.626   5.036 -0.0602  0.5380 -0.5534
    6MOL      C 3393   7.522   4.778   5.051  0.3364 -0.6015 -0.7246
    6MOL      C 3394   7.618   4.870   4.974  0.3618 -0.3564 -0.0806
    6MOL      C 3395   7.358   4.153   5.232  0.3922  1.8792  0.0373
    6MOL      C 3396   7.418   4.154   5.087 -0.0746 -0.4802  0.3489
    6MOL      C 3397   7.321   4.198   4.978 -0.4400 -0.1350  0.3426
    6MOL      C 3398   7.390   4.258   4.850 -0.0530  0.0134  0.5528
    6MOL      C 3399   7.292   4.303   4.746 -0.1058  0.1310  0.4528
    6MOL      C 3400   7.357   4.349   4.615  0.8699 -0.5743 -0.0519
    6MOL      C 3401   7.409   4.493   4.616 -0.7854  0.1697  0.6932
    6MOL      C 3402   7.516   4.515   4.501 -0.0543 -0.4793  0.1039
    6MOL      N 3403   7.566   4.652   4.486  0.0699  0.2347 -0.3379
    6MOL      C 3404   7.673   4.693   4.564 -0.0411 -0.8440  0.0331
    6MOL      C 3405   7.547   4.751   4.388 -0.1386 -0.2808 -0.6746
    6MOL      C 3406   7.748   4.631   4.658  0.0311 -0.6132  0.6300
    6MOL      C 3407   7.717   4.818   4.525 -0.1823  0.0656  0.0670
    6MOL      C 3408   7.462   4.761   4.278  0.0498 -0.2799 -0.0774
    6MOL      C 3409   7.640   4.856   4.417 -0.0709 -0.3111  0.0934
    6MOL      C 3410   7.840   4.709   4.703  0.0402  0.4087 -0.1576
    6MOL      S 3411   7.740   4.482   4.736  0.1573 -0.6348 -0.0483
    6MOL      S 3412   7.853   4.865   4.620 -0.0470  0.0620 -0.1233
    6MOL      C 3413   7.477   4.870   4.193 -0.1359  0.1660 -0.2138
    6MOL      N 3414   7.367   4.674   4.214 -0.2159  0.1769  0.3341
    6MOL      C 3415   7.652   4.964   4.326 -0.2138  0.2711 -0.9663
    6MOL      C 3416   7.908   4.652   4.807 -0.3183 -0.5734 -0.6158
    6MOL      C 3417   7.868   4.529   4.836 -0.1828  0.3831  0.2221
    6MOL      C 3418   7.395   4.857   4.084  0.1697  1.0512  0.1017
    6MOL      C 3419   7.573   4.969   4.215 -0.6970  0.1206  0.6250
    6MOL      C 3420   7.340   4.735   4.095  0.7119 -0.2460  0.3573
    6MOL      C 3421   7.260   4.586   4.270  0.6575 -0.2963 -0.3941
    6MOL      N 3422   7.718   5.073   4.352  0.2458  0.2589  0.0892
    6MOL      C 3423   8.017   4.730   4.879 -0.2231 -0.6529  0.3040
    6MOL      C 3424   7.921   4.448   4.933  0.6341  0.4975 -0.7728
    6MOL      S 3425   7.346   4.929   3.932 -0.5030 -0.2228 -0.0098
    6MOL      N 3426   7.580   5.075   4.134  0.0621  0.1417 -0.2898
    6MOL      C 3427   7.269   4.693   3.994  0.4653  0.2665  0.3753
    6MOL      S 3428   7.695   5.168   4.210  0.1647 -0.1212  0.2817
    6MOL      C 3429   7.882   4.308   4.954  0.0257 -0.7213  0.1568
    6MOL      C 3430   7.257   4.780   3.896 -0.1112 -0.0361 -0.4603
    6MOL      S 3431   7.200   4.543   3.955  0.0034  0.0210  0.2682
    6MOL      C 3432   7.791   4.262   5.063 -0.2379  0.2407  0.4967
    6MOL      C 3433   7.934   4.191   4.880  0.1109 -0.0600 -0.1194
    6MOL      C 3434   7.165   4.757   3.806 -0.5975  0.7017  0.1468
    6MOL      C 3435   7.119   4.633   3.824 -0.2103  0.3717 -0.2050
    6MOL      C 3436   7.798   4.116   5.061  0.0563  0.4684  0.3720
    6MOL      O 3437   7.727   4.331   5.138  0.3585  0.3613 -0.4605
    6MOL      C 3438   8.013   4.185   4.756 -1.2456  0.4839 -0.0117
    6MOL      C 3439   7.896   4.077   4.967 -0.6360  0.1822 -0.2440
    6MOL      C 3440   7.122   4.857   3.701  0.7285  0.2082 -0.3226
    6MOL      C 3441   7.020   4.575   3.746  0.5002 -0.2019 -0.0858
    6MOL      C 3442   7.754   4.029   5.154  0.9224  0.2906  0.3803
    6MOL      C 3443   8.064   4.299   4.698 -0.3724 -1.1010 -0.0504
    6MOL      C 3444   8.006   4.066   4.675  0.6502  0.4113  0.5952
    6MOL      C 3445   7.941   3.945   4.965  0.0865 -0.0508  0.8723
    6MOL      C 3446   6.987   4.435   3.751  0.2836  0.4043 -0.0323
    6MOL      C 3447   7.807   3.896   5.157  0.0597  0.2078  0.2451
    6MOL      N 3448   8.115   4.397   4.661 -0.3906 -0.3798  0.4326
    6MOL      N 3449   7.996   3.973   4.605 -0.0776  0.0167  0.0035
    6MOL      C 3450   7.901   3.854   5.064  0.4691 -0.3587  0.8411
    6MOL      C 3451   7.018   4.341   3.640  0.3313  0.4247  0.1171
    6MOL      C 3452   6.935   4.364   3.869  0.2841 -0.3856 -0.6955
    6MOL      F 3453   7.772   3.815   5.254 -0.1161  0.3715 -0.0077
    6MOL      F 3454   7.953   3.725   5.059  0.0139 -0.7032 -0.2627
    6MOL      C 3455   6.984   4.207   3.697 -0.4065 -0.2177  0.5941
    6MOL      O 3456   7.070   4.361   3.533  0.1152 -0.3161  0.2185
    6MOL      C 3457   6.889   4.433   3.990  0.5348 -0.7619  0.3334
    6MOL      C 3458   6.937   4.227   3.828  0.1620 -0.3294  0.0284
    6MOL      C 3459   6.992   4.087   3.631 -0.1826 -0.2305  0.6688
    6MOL      C 3460   6.839   4.568   3.997  0.5191  0.2328  0.4320
    6MOL      C 3461   6.814   4.358   4.083  0.1461  0.3009  0.5157
    6MOL      C 3462   6.899   4.117   3.908  0.5403 -0.0023  0.5209
    6MOL      C 3463   6.947   3.979   3.708 -0.3721  0.0326 -0.5161
    6MOL      N 3464   6.787   4.669   4.001  0.6116  0.6210 -0.1478
    6MOL      N 3465   6.746   4.315   4.168 -0.2598 -0.8612  1.0529
    6MOL      C 3466   6.909   3.994   3.844  0.2088  0.5494  0.0552
    6MOL      F 3467   6.943   3.861   3.655 -0.3650 -0.1742  0.4713
    6MOL      F 3468   6.886   3.880   3.907  0.2020  0.0107 -0.0986
    6MOL      N 3469   8.561   4.230   5.665  0.2248 -0.5060 -0.2337
    6MOL      C 3470   8.609   4.350   5.614  0.0607 -0.0706 -0.3117
    6MOL      C 3471   8.527   4.162   5.553  0.1283 -0.2020 -0.3295
    6MOL      C 3472   8.657   4.459   5.673  0.0482 -0.1421  0.8880
    6MOL      C 3473   8.606   4.363   5.482  0.2533 -0.2413 -0.6154
    6MOL      C 3474   8.486   4.031   5.536 -0.6591 -0.2172 -0.8501
    6MOL      C 3475   8.550   4.242   5.441 -0.8499 -0.4678 -0.1295
    6MOL      C 3476   8.688   4.552   5.590 -0.2497  0.5137  0.0971
    6MOL      S 3477   8.685   4.508   5.832 -0.1256 -0.1281 -0.3060
    6MOL      S 3478   8.671   4.511   5.427 -0.6736 -0.0280 -0.0811
    6MOL      C 3479   8.454   3.983   5.412 -0.0978 -0.2267 -0.1647
    6MOL      N 3480   8.481   3.930   5.630 -0.7972 -0.1110 -0.2976
    6MOL      C 3481   8.519   4.198   5.317  0.1189  0.8812 -0.1854
    6MOL      C 3482   8.740   4.663   5.644  0.0449 -0.7923 -0.4291
    6MOL      C 3483   8.737   4.662   5.781 -0.2855 -0.9386 -0.8163
    6MOL      C 3484   8.422   3.847   5.415 -0.0059 -0.1779 -0.4000
    6MOL      C 3485   8.477   4.065   5.299 -0.1969  0.0491  0.5689
    6MOL      C 3486   8.450   3.815   5.545  0.1930 -0.5286 -0.2271
    6MOL      C 3487   8.566   3.906   5.749  0.0164 -0.0380  0.3911
    6MOL      N 3488   8.552   4.257   5.205 -0.2713 -0.8324  0.3095
    6MOL      C 3489   8.799   4.777   5.563  0.1051 -0.3769  0.4159
    6MOL      C 3490   8.783   4.765   5.854  0.2963 -0.2784  0.0743
    6MOL      S 3491   8.394   3.705   5.318 -0.0206 -0.2356  0.2306
    6MOL      N 3492   8.459   4.023   5.172  0.1687  0.2408 -0.7967
    6MOL      C 3493   8.444   3.683   5.571  0.1433  0.0921  0.6992
    6MOL      S 3494   8.523   4.148   5.083 -0.0946 -0.0858  0.1446
    6MOL      C 3495   8.791   4.788   6.004 -0.9584 -0.5278 -0.6645
    6MOL      C 3496   8.415   3.610   5.463 -0.2727  0.1831 -0.0161
    6MOL      S 3497   8.467   3.595   5.716  0.1474  0.2346  0.3004
    6MOL      C 3498   8.712   4.713   6.114 -0.2727  0.9355  0.0289
    6MOL      C 3499   8.876   4.901   6.056 -0.9049  0.6076 -0.9345
    6MOL      C 3500   8.402   3.480   5.494  0.7870 -0.0602  0.1100
    6MOL      C 3501   8.429   3.447   5.625  0.6739  0.0342  0.1969
    6MOL      C 3502   8.752   4.790   6.234 -0.6102 -0.1948  0.2479
    6MOL      O 3503   8.634   4.618   6.110  0.7761  0.1047  0.5931
    6MOL      C 3504   8.974   4.990   5.982 -0.3054  1.0664 -0.6319
    6MOL      C 3505   8.848   4.888   6.202  0.0010  0.7797 -0.6172
    6MOL      C 3506   8.358   3.384   5.389  0.3106 -0.3638  0.0595
    6MOL      C 3507   8.434   3.322   5.674  0.1178 -0.2187 -0.6260
    6MOL      C 3508   8.714   4.770   6.370  0.0327 -0.1357 -0.4525
    6MOL      C 3509   8.949   5.107   5.910  0.1283 -0.2312 -1.0228
    6MOL      C 3510   9.097   4.924   5.950 -0.2521  0.4631  0.5001
    6MOL      C 3511   8.902   4.974   6.303  0.1644  0.3948  0.6046
    6MOL      C 3512   8.457   3.289   5.810 -0.6660 -0.2656 -0.0848
    6MOL      C 3513   8.774   4.851   6.466  1.3949  0.2497 -0.3231
    6MOL      N 3514   8.925   5.212   5.865 -0.3905  0.6884 -0.7152
    6MOL      N 3515   9.194   4.857   5.937  0.1945  0.3511 -0.0166
    6MOL      C 3516   8.861   4.957   6.438  0.4766 -0.8089 -0.4777
    6MOL      C 3517   8.586   3.321   5.880  0.0893 -0.6061  0.2975
    6MOL      C 3518   8.360   3.248   5.915 -0.0940 -0.1999  0.0092
    6MOL      F 3519   8.731   4.834   6.591 -0.0969 -0.1707 -0.1970
    6MOL      F 3520   8.919   5.046   6.529  0.4041 -0.2034  0.5752
    6MOL      C 3521   8.561   3.318   6.024  0.6008 -0.2455  0.3602
    6MOL      O 3522   8.691   3.365   5.836  0.5924 -0.1228  0.3174
    6MOL      C 3523   8.229   3.201   5.892 -0.4370  0.5046  0.5896
    6MOL      C 3524   8.430   3.267   6.043 -0.1701 -1.1992 -0.6532
    6MOL      C 3525   8.641   3.364   6.135  0.4279 -0.0991  0.3111
    6MOL      C 3526   8.114   3.278   5.855 -0.5904  0.5266  0.5345
    6MOL      C 3527   8.212   3.059   5.858  0.3855  0.4395  0.7066
    6MOL      C 3528   8.375   3.274   6.171 -0.5906  0.1019 -0.1329
    6MOL      C 3529   8.585   3.363   6.262 -0.3176 -0.0967  0.0625
    6MOL      N 3530   8.024   3.341   5.821  0.3401 -0.2765 -0.2782
    6MOL      N 3531   8.191   2.946   5.838  0.3822 -0.2071  0.2560
    6MOL      C 3532   8.457   3.316   6.281  0.7010  0.2851 -0.3248
    6MOL      F 3533   8.668   3.399   6.369 -0.1801  0.0995 -0.0485
    6MOL      F 3534   8.404   3.311   6.407  0.5584  0.2600 -0.0823
    6MOL      N 3535   8.406   4.862   6.003  0.1740 -0.1968  0.5294
    6MOL      C 3536   8.469   4.921   5.888  0.5944  0.4875  0.0009
    6MOL      C 3537   8.457   4.933   6.111 -0.7097  0.1423  0.1016
    6MOL      C 3538   8.460   4.885   5.756 -0.8939  0.1210  0.2378
    6MOL      C 3539   8.545   5.023   5.922 -0.7213 -0.0471 -0.1201
    6MOL      C 3540   8.428   4.935   6.248 -0.0830  0.2408  0.2041
    6MOL      C 3541   8.540   5.034   6.060 -0.3286  0.3766  0.3890
    6MOL      C 3542   8.517   4.973   5.681 -0.0737 -0.6555  0.4953
    6MOL      S 3543   8.381   4.761   5.671  0.5646 -0.4035 -0.1969
    6MOL      S 3544   8.590   5.103   5.778 -0.5973 -0.0671 -0.5005
    6MOL      C 3545   8.494   5.028   6.332 -0.2558  0.4125  0.6297
    6MOL      N 3546   8.344   4.865   6.328  0.2654 -0.2452 -0.5969
    6MOL      C 3547   8.605   5.119   6.143  0.6473  0.4071 -0.7406
    6MOL      C 3548   8.500   4.961   5.546  0.0132 -0.4688 -0.4005
    6MOL      C 3549   8.431   4.849   5.522 -0.1014  0.4479 -0.2205
    6MOL      C 3550   8.460   5.003   6.470  0.2042 -0.7306 -0.1018
    6MOL      C 3551   8.581   5.120   6.283 -0.2109 -0.2864 -0.2210
    6MOL      C 3552   8.381   4.899   6.463 -0.4535 -0.2946 -0.2203
    6MOL      C 3553   8.198   4.871   6.302  0.4027  0.4135 -0.5183
    6MOL      N 3554   8.683   5.216   6.101 -0.4865 -0.2803 -0.2645
    6MOL      C 3555   8.567   5.054   5.451 -0.2608 -0.3114  0.2652
    6MOL      C 3556   8.399   4.811   5.401  0.0432 -0.5588  0.1167
    6MOL      S 3557   8.488   5.048   6.637  0.2431  0.1148  0.3175
    6MOL      N 3558   8.647   5.199   6.353 -0.1228  0.0518 -0.7590
    6MOL      C 3559   8.357   4.836   6.578 -1.0082 -0.5187  1.0368
    6MOL      S 3560   8.718   5.298   6.239 -0.2385  0.6401 -0.1307
    6MOL      C 3561   8.339   4.685   5.347 -0.4243 -0.5554 -0.4180
    6MOL      C 3562   8.405   4.899   6.681 -0.1846 -0.7340 -0.1720
    6MOL      S 3563   8.279   4.693   6.621  0.3181 -0.1850  0.1628
    6MOL      C 3564   8.224   4.624   5.416  0.2966 -0.2047  0.6736
    6MOL      C 3565   8.388   4.613   5.233 -0.8102  0.0358 -0.4127
    6MOL      C 3566   8.385   4.830   6.800 -0.6441  0.4840 -0.0099
    6MOL      C 3567   8.322   4.713   6.783  0.2152  0.5053  0.4667
    6MOL      C 3568   8.199   4.503   5.334  1.1108 -0.2428  0.1975
    6MOL      O 3569   8.154   4.667   5.510 -0.1379  0.7721  0.3115
    6MOL      C 3570   8.500   4.655   5.146 -0.0283  0.9362  0.2999
    6MOL      C 3571   8.290   4.500   5.226  0.0519 -0.7217  0.3037
    6MOL      C 3572   8.425   4.902   6.931  0.0695 -0.0629 -0.1330
    6MOL      C 3573   8.296   4.622   6.875 -0.0723  0.5851 -0.0633
    6MOL      C 3574   8.103   4.401   5.342  0.4754 -1.3769 -0.2025
    6MOL      C 3575   8.527   4.787   5.104  0.6135  0.0330  0.3493
    6MOL      C 3576   8.602   4.565   5.106 -0.6183  0.6693 -0.3892
    6MOL      C 3577   8.284   4.408   5.123 -0.3302  0.3896  0.2212
    6MOL      C 3578   8.227   4.499   6.844  0.0903 -0.3785  0.6366
    6MOL      C 3579   8.107   4.298   5.252  0.5637  0.0645  0.0201
    6MOL      N 3580   8.537   4.902   5.082 -0.0850 -0.5329  0.6170
    6MOL      N 3581   8.694   4.502   5.074 -0.1267  0.0022  0.1007
    6MOL      C 3582   8.193   4.307   5.138 -0.1986 -0.5954 -0.4322
    6MOL      C 3583   8.083   4.478   6.824 -0.5865 -0.4822  0.3528
    6MOL      C 3584   8.297   4.374   6.816  0.4846 -0.2726  0.2700
    6MOL      F 3585   8.023   4.200   5.269 -0.0409  0.0911  0.5936
    6MOL      F 3586   8.185   4.218   5.036 -0.1043  0.0627  0.0085
    6MOL      C 3587   8.069   4.335   6.781 -0.3487  0.4003  0.6753
    6MOL      O 3588   7.996   4.550   6.863  0.1536 -0.2881 -0.1315
    6MOL      C 3589   8.437   4.345   6.857  0.2528  0.2377 -0.7785
    6MOL      C 3590   8.192   4.276   6.773 -0.0157 -0.2960 -0.6585
    6MOL      C 3591   7.957   4.273   6.721 -0.3725 -0.4901  0.4168
    6MOL      C 3592   8.499   4.374   6.982  0.2304 -0.6147  0.8762
    6MOL      C 3593   8.516   4.239   6.807  0.4175  0.2082  1.0388
    6MOL      C 3594   8.212   4.156   6.709 -0.1022  1.1207 -0.0786
    6MOL      C 3595   7.973   4.147   6.658 -0.1615  0.3678 -0.1134
    6MOL      N 3596   8.541   4.393   7.089 -0.1598  0.3930  0.9356
    6MOL      N 3597   8.575   4.152   6.765  0.0327  0.5399 -0.1311
    6MOL      C 3598   8.102   4.092   6.656 -0.2300 -0.4777 -0.3699
    6MOL      F 3599   7.870   4.084   6.606 -0.0685 -0.2201  0.6589
    6MOL      F 3600   8.124   3.977   6.596  0.5571 -0.5845 -0.1549
    6MOL      N 3601   7.564   5.006   4.961  0.3139  0.2547 -0.2264
    6MOL      C 3602   7.635   5.104   5.030 -0.3971  0.0862  0.2145
    6MOL      C 3603   7.540   5.066   4.832 -0.4779 -0.0687 -0.4714
    6MOL      C 3604   7.679   5.113   5.154  0.5788 -0.1871  0.0838
    6MOL      C 3605   7.667   5.210   4.959  0.2540 -0.2904  0.3189
    6MOL      C 3606   7.456   5.032   4.724  0.0424  0.5922 -0.0094
    6MOL      C 3607   7.616   5.181   4.831  0.1493  0.1681 -0.1975
    6MOL      C 3608   7.737   5.223   5.188 -0.0562  0.2872  0.1938
    6MOL      S 3609   7.656   5.008   5.287  0.3356  0.2869 -0.3458
    6MOL      S 3610   7.741   5.338   5.054 -0.5828  0.3620  0.2158
    6MOL      C 3611   7.462   5.114   4.612  0.4967 -0.1381 -0.5985
    6MOL      N 3612   7.359   4.937   4.697 -0.1139  0.4113  0.0766
    6MOL      C 3613   7.628   5.264   4.711  0.0016  0.2770 -0.6618
    6MOL      C 3614   7.779   5.228   5.319  0.0706  0.6049  0.8037
    6MOL      C 3615   7.748   5.116   5.382  0.6368  0.3576 -0.2388
    6MOL      C 3616   7.375   5.073   4.516  0.4701  0.0062 -0.0140
    6MOL      C 3617   7.546   5.232   4.604 -0.5558  0.6621 -0.4763
    6MOL      C 3618   7.318   4.966   4.565  0.2259 -0.3523 -0.3679
    6MOL      C 3619   7.354   4.808   4.751  0.4089  0.2010  0.1879
    6MOL      N 3620   7.710   5.360   4.698 -0.2194 -0.1464  0.1306
    6MOL      C 3621   7.848   5.356   5.362 -0.1234 -0.0193  0.0129
    6MOL      C 3622   7.770   5.101   5.515  0.1433 -0.3058  0.0058
    6MOL      S 3623   7.301   5.114   4.362 -0.0532 -0.1180 -0.1113
    6MOL      N 3624   7.574   5.298   4.498  0.6494  0.6089 -0.7682
    6MOL      C 3625   7.215   4.915   4.486 -0.5541  0.0524 -0.9946
    6MOL      S 3626   7.682   5.417   4.541 -0.0370 -0.1190  0.3793
    6MOL      C 3627   7.747   4.974   5.580  0.1741 -0.4815 -0.7443
    6MOL      C 3628   7.198   4.986   4.376 -0.3994  0.2298 -0.6430
    6MOL      S 3629   7.108   4.782   4.501  0.3854 -0.2403  0.1251
    6MOL      C 3630   7.648   4.947   5.685 -0.6213 -0.0121 -0.0861
    6MOL      C 3631   7.826   4.850   5.549 -0.2317  0.6404  0.3363
    6MOL      C 3632   7.099   4.944   4.300 -0.3542  0.4508  0.1955
    6MOL      C 3633   7.033   4.840   4.352 -0.1122 -0.1797  0.1932
    6MOL      C 3634   7.662   4.798   5.711  0.0919 -0.5924 -0.6063
    6MOL      O 3635   7.568   5.032   5.728 -0.3355 -0.0817 -0.0153
    6MOL      C 3636   7.925   4.830   5.447  0.0757 -0.3888 -0.3881
    6MOL      C 3637   7.764   4.749   5.630  0.4084  0.1343 -0.7004
    6MOL      C 3638   7.058   5.013   4.172  0.3788 -0.0482 -0.4009
    6MOL      C 3639   6.919   4.791   4.299  0.4206  0.4686 -0.3143
    6MOL      C 3640   7.579   4.710   5.775  1.3989 -0.3789  0.7434
    6MOL      C 3641   8.034   4.926   5.425  0.4247 -0.2940  0.4414
    6MOL      C 3642   7.923   4.744   5.333  0.1919  0.0110 -0.4534
    6MOL      C 3643   7.790   4.615   5.618 -0.1929 -0.4290 -0.3014
    6MOL      C 3644   6.835   4.694   4.362  0.5387  0.5246 -0.2208
    6MOL      C 3645   7.598   4.570   5.768  0.0837 -0.6227 -0.4644
    6MOL      N 3646   8.113   5.003   5.388  0.0061 -0.5795 -0.4068
    6MOL      N 3647   7.912   4.676   5.240  0.2306  0.2324 -0.4177
    6MOL      C 3648   7.708   4.524   5.688  0.3337  0.1170  0.4337
    6MOL      C 3649   6.858   4.548   4.372  0.2372 -0.4586  0.1127
    6MOL      C 3650   6.713   4.725   4.426 -0.5541 -0.1694  0.0337
    6MOL      F 3651   7.523   4.480   5.828 -0.1662 -0.5410 -0.2956
    6MOL      F 3652   7.725   4.389   5.677  0.1162  0.3508 -0.1781
    6MOL      C 3653   6.736   4.492   4.435 -0.5029 -0.0542  0.6967
    6MOL      O 3654   6.966   4.491   4.347 -0.3453  0.2429  0.1836
    6MOL      C 3655   6.651   4.853   4.435 -0.6333 -0.4000  0.2233
    6MOL      C 3656   6.654   4.597   4.466 -0.1008  0.1156 -0.5345
    6MOL      C 3657   6.700   4.364   4.473 -0.0797  0.4157 -0.0355
    6MOL      C 3658   6.658   4.920   4.563  0.0408  0.1736 -0.2950
    6MOL      C 3659   6.542   4.889   4.347  0.2587  0.4077 -0.1453
    6MOL      C 3660   6.536   4.581   4.536  0.0723 -0.5393 -0.0576
    6MOL      C 3661   6.582   4.345   4.547 -0.3873 -0.4578 -0.8431
    6MOL      N 3662   6.667   4.955   4.670 -0.4894 -0.2507  0.2028
    6MOL      N 3663   6.442   4.930   4.306  0.2962 -0.0901 -0.1120
    6MOL      C 3664   6.493   4.454   4.579 -0.4832 -0.2651 -0.3994
    6MOL      F 3665   6.556   4.218   4.587 -0.0182 -0.5042  0.4928
    6MOL      F 3666   6.379   4.441   4.647 -0.2917 -0.3366 -0.2065
    6MOL      O 3667   7.235   4.732   5.874 -0.1764 -0.0206 -0.4656
    6MOL      O 3668   7.562   4.367   6.267  0.4884  0.0106  0.1581
    6MOL      C 3669   7.156   4.792   5.986 -0.2109 -0.6566 -0.5225
    6MOL      C 3670   7.234   4.773   6.121  0.4762  0.3191 -0.3371
    6MOL      C 3671   7.151   4.726   6.236 -0.1402 -0.4610 -0.1771
    6MOL      C 3672   7.232   4.696   6.360  0.5682  0.2858 -0.7199
    6MOL      C 3673   7.148   4.614   6.455 -0.3474 -0.2177 -0.5431
    6MOL      C 3674   7.219   4.575   6.585  0.3496 -0.2469 -0.0522
    6MOL      C 3675   7.124   4.511   6.692  0.4166  0.1330  0.5715
    6MOL      C 3676   7.196   4.484   6.825 -0.5560 -0.9654  0.1328
    6MOL      C 3677   7.508   4.389   6.402 -0.5048 -0.2021 -0.2201
    6MOL      C 3678   7.567   4.281   6.498  0.3844 -0.3162 -0.0366
    6MOL      C 3679   7.572   4.340   6.636  0.2871 -0.4463  0.6086
    6MOL      C 3680   7.607   4.250   6.755 -0.3060  0.3301 -0.7770
    6MOL      C 3681   7.642   4.328   6.888 -0.0619  0.1256  0.8367
    6MOL      C 3682   7.715   4.251   7.003 -0.3114 -0.6356  0.5009
    6MOL      C 3683   7.630   4.156   7.085  0.8736 -0.3966  0.3261
    6MOL      C 3684   7.712   4.106   7.214 -0.1898  0.0060 -0.3477
    6MOL      N 3685   7.112   4.434   6.935  0.3406 -0.0906 -0.7865
    6MOL      C 3686   7.025   4.520   7.007 -0.1923 -0.4601  0.7588
    6MOL      C 3687   7.130   4.324   7.016  0.4626  0.8784 -0.4179
    6MOL      C 3688   6.976   4.647   6.985 -0.0688 -0.3260  0.5073
    6MOL      C 3689   6.985   4.463   7.122 -0.3770  0.0965  0.2971
    6MOL      C 3690   7.211   4.210   7.006 -0.3241 -0.4438  0.1421
    6MOL      C 3691   7.053   4.347   7.130  0.5403  0.2330  0.2897
    6MOL      C 3692   6.895   4.686   7.081 -0.5648  0.0156 -0.7271
    6MOL      S 3693   7.015   4.778   6.882  0.1212  0.4420 -0.1765
    6MOL      S 3694   6.869   4.566   7.206  0.0944 -0.1733 -0.0199
    6MOL      C 3695   7.209   4.114   7.110 -0.3059  0.3437  0.2324
    6MOL      N 3696   7.281   4.156   6.897  0.2352 -0.5290 -0.2934
    6MOL      C 3697   7.057   4.253   7.236  0.0806  0.0471  0.8954
    6MOL      C 3698   6.848   4.810   7.078  0.0871  0.0181  0.2013
    6MOL      C 3699   6.907   4.883   6.980 -0.0879  0.1474  0.2383
    6MOL      C 3700   7.287   4.011   7.068 -0.0212  0.0542  0.6434
    6MOL      C 3701   7.132   4.138   7.228 -0.1926  0.5656 -0.0058
    6MOL      C 3702   7.328   4.034   6.943 -0.4264  0.0873  0.6471
    6MOL      C 3703   7.228   4.152   6.760  0.1984 -0.2573  0.3570
    6MOL      N 3704   6.982   4.261   7.346  0.4927  0.3053  0.5380
    6MOL      C 3705   6.745   4.868   7.175 -0.9252  0.3903 -0.0899
    6MOL      C 3706   6.885   5.015   6.964 -0.7817  0.5397  0.5819
    6MOL      S 3707   7.357   3.858   7.124 -0.1262 -0.0504  0.1561
    6MOL      N 3708   7.126   4.057   7.327  0.4562  0.0818  0.0383
    6MOL      C 3709   7.404   3.939   6.892  0.3213  0.3386  0.0266
    6MOL      S 3710   7.017   4.121   7.431 -0.3259  0.1671  0.0274
    6MOL      C 3711   6.961   5.102   6.866 -0.5925  0.5351  0.1165
    6MOL      C 3712   7.425   3.834   6.970  0.1310  0.2655 -0.1664
    6MOL      S 3713   7.472   3.921   6.735  0.0592  0.4928 -0.2338
    6MOL      C 3714   6.967   5.063   6.725 -0.0588  0.3688  0.3231
    6MOL      C 3715   7.053   5.211   6.888  0.3619 -0.3813  0.4356
    6MOL      C 3716   7.508   3.742   6.920  0.0623 -0.5015 -0.6595
    6MOL      C 3717   7.541   3.776   6.792  0.0832  0.9613  0.2029
    6MOL      C 3718   7.068   5.154   6.665 -0.7694  0.3954  0.1199
    6MOL      O 3719   6.899   4.980   6.666 -0.2516 -0.0209 -0.1865
    6MOL      C 3720   7.068   5.285   7.018 -0.3096 -0.0942  0.2587
    6MOL      C 3721   7.119   5.237   6.763 -1.1651 -0.2661  0.1888
    6MOL      C 3722   7.565   3.616   6.989  0.2256  0.5275  0.0657
    6MOL      C 3723   7.622   3.698   6.723 -0.4703 -0.1060  0.0460
    6MOL      C 3724   7.114   5.156   6.536  0.1601 -0.9739  0.2979
    6MOL      C 3725   7.188   5.340   7.055 -1.0075  0.1195  0.6109
    6MOL      C 3726   6.965   5.310   7.112 -0.5373  0.7804 -0.2818
    6MOL      C 3727   7.221   5.331   6.741 -0.7415  0.6927  0.4459
    6MOL      C 3728   7.680   3.723   6.594  0.0751 -0.2025 -0.3898
    6MOL      C 3729   7.212   5.255   6.504 -0.3551  0.5217  0.3117
    6MOL      N 3730   7.282   5.402   7.079  0.6598 -0.2129 -0.6444
    6MOL      N 3731   6.884   5.331   7.188 -0.0495 -0.9278 -0.0528
    6MOL      C 3732   7.265   5.339   6.605 -0.0503 -0.6187  0.0134
    6MOL      C 3733   7.822   3.744   6.585  0.2337 -0.2125 -0.3960
    6MOL      C 3734   7.607   3.757   6.472  0.0116 -0.4343 -0.1444
    6MOL      F 3735   7.257   5.275   6.375  0.0220 -0.0766  0.0422
    6MOL      F 3736   7.358   5.425   6.573 -0.4811 -0.0275  0.4682
    6MOL      C 3737   7.839   3.784   6.451 -0.1698 -0.1252  0.9840
    6MOL      O 3738   7.910   3.734   6.663 -0.0656  0.4134  0.2760
    6MOL      C 3739   7.459   3.758   6.443 -0.8574  0.6481 -0.5809
    6MOL      C 3740   7.715   3.798   6.387 -0.0104  0.6814 -0.2841
    6MOL      C 3741   7.955   3.830   6.388 -0.4314 -0.4783  0.2927
    6MOL      C 3742   7.390   3.878   6.412  0.1175 -0.0653 -0.2452
    6MOL      C 3743   7.400   3.639   6.386 -0.7672 -1.0056 -0.0121
    6MOL      C 3744   7.702   3.841   6.254  0.0321  0.3366 -0.1454
    6MOL      C 3745   7.948   3.871   6.251  0.4012  0.2959  1.1395
    6MOL      N 3746   7.335   3.976   6.396  0.2549  1.1007  0.2751
    6MOL      N 3747   7.347   3.546   6.346 -0.2846  0.2050  0.2247
    6MOL      C 3748   7.818   3.879   6.189 -1.1343 -0.7279  0.2614
    6MOL      F 3749   8.058   3.896   6.180  0.1263  0.0674 -0.4012
    6MOL      F 3750   7.817   3.914   6.057 -0.1272  0.0554  0.4442
    6MOL      N 3751   7.646   3.996   7.288  0.3554 -0.1108 -0.3970
    6MOL      C 3752   7.559   4.018   7.399  0.8479  0.0009 -0.1254
    6MOL      C 3753   7.689   3.863   7.310 -0.3722 -0.4654 -0.1781
    6MOL      C 3754   7.480   4.123   7.431 -0.6877  0.2221 -1.1340
    6MOL      C 3755   7.562   3.923   7.489 -0.2653 -0.5770 -0.7282
    6MOL      C 3756   7.769   3.769   7.242  0.0907 -0.0503  0.3169
    6MOL      C 3757   7.639   3.822   7.436 -0.5142  0.0280  0.1859
    6MOL      C 3758   7.418   4.112   7.547  0.8898 -0.2608  0.5914
    6MOL      S 3759   7.432   4.267   7.347 -0.0789  0.1317 -0.4396
    6MOL      S 3760   7.445   3.963   7.616  0.2249  0.2274 -0.1332
    6MOL      C 3761   7.790   3.641   7.291  0.1705  0.1322 -0.0691
    6MOL      N 3762   7.852   3.784   7.130  0.2670 -0.3572  0.1332
    6MOL      C 3763   7.681   3.703   7.497 -0.0632  0.3573 -0.1440
    6MOL      C 3764   7.334   4.210   7.580  0.1095 -0.3630  0.0302
    6MOL      C 3765   7.325   4.312   7.485  0.1836  0.6638 -0.1740
    6MOL      C 3766   7.886   3.574   7.211 -0.4306 -0.1419  0.3458
    6MOL      C 3767   7.755   3.613   7.425 -0.0748  0.1854  0.7110
    6MOL      C 3768   7.924   3.665   7.122  0.8180  0.6987  1.0799
    6MOL      C 3769   7.834   3.858   7.000  0.3451  0.1367 -0.4109
    6MOL      N 3770   7.657   3.668   7.620 -0.4880  0.4595 -0.4867
    6MOL      C 3771   7.262   4.204   7.719 -0.0825  0.2748  0.9700
    6MOL      C 3772   7.245   4.413   7.501 -0.0994  0.1565 -0.4110
    6MOL      S 3773   7.962   3.422   7.201  0.0627 -0.2923 -0.0818
    6MOL      N 3774   7.779   3.500   7.479  0.0938 -0.4567 -0.0278
    6MOL      C 3775   8.016   3.623   7.042 -0.0680  0.3042  1.1546
    6MOL      S 3776   7.704   3.509   7.630  0.1325  0.0732  0.2238
    6MOL      C 3777   7.205   4.524   7.419  0.3808  0.5661 -0.0959
    6MOL      C 3778   8.045   3.501   7.067  0.0792  0.7618  0.3628
    6MOL      S 3779   8.098   3.702   6.910 -0.3303  0.3745  0.0251
    6MOL      C 3780   7.083   4.594   7.450  0.8856  0.0924  0.5850
    6MOL      C 3781   7.299   4.604   7.339 -0.1152  0.2472 -0.5008
    6MOL      C 3782   8.146   3.453   6.988 -0.3039  0.3575  0.0311
    6MOL      C 3783   8.179   3.547   6.899 -0.0880 -0.0095 -0.2994
    6MOL      C 3784   7.097   4.728   7.382 -0.0251  0.2419  0.3615
    6MOL      O 3785   6.986   4.562   7.518 -0.2560  0.3905  0.6471
    6MOL      C 3786   7.436   4.583   7.295 -1.0787  0.6802 -0.5440
    6MOL      C 3787   7.221   4.732   7.326  0.4018  0.6621  0.5074
    6MOL      C 3788   8.199   3.308   6.992 -0.0347 -0.4257  0.0786
    6MOL      C 3789   8.270   3.527   6.800 -0.4803  0.1379 -0.3546
    6MOL      C 3790   7.021   4.845   7.390 -0.4206  0.2467 -0.1217
    6MOL      C 3791   7.552   4.564   7.385 -0.6823 -0.3667  0.6808
    6MOL      C 3792   7.471   4.578   7.157 -0.3117  1.2651 -0.1069
    6MOL      C 3793   7.264   4.850   7.252 -1.1750  0.1577 -0.6259
    6MOL      C 3794   8.293   3.620   6.691 -0.0137 -0.3051  0.0198
    6MOL      C 3795   7.060   4.962   7.323 -0.0378 -0.3031  0.0393
    6MOL      N 3796   7.650   4.550   7.450  0.0675 -0.1077  0.5319
    6MOL      N 3797   7.487   4.589   7.042 -0.3250 -0.0009 -0.0514
    6MOL      C 3798   7.179   4.966   7.251 -0.0717  0.2259  0.4715
    6MOL      C 3799   8.256   3.591   6.550  0.3918  0.4098 -0.1893
    6MOL      C 3800   8.371   3.738   6.710  0.3692 -0.6204  0.0323
    6MOL      F 3801   6.992   5.077   7.319  0.8161  0.0286  0.7935
    6MOL      F 3802   7.222   5.069   7.179  0.0967 -0.7657 -0.1841
    6MOL      C 3803   8.324   3.703   6.484 -0.3632  0.1872 -0.2914
    6MOL      O 3804   8.182   3.509   6.497 -0.2624 -0.1702  0.0226
    6MOL      C 3805   8.424   3.788   6.837  0.4988  1.1838 -0.2403
    6MOL      C 3806   8.388   3.789   6.570  0.2157  0.1408 -0.1479
    6MOL      C 3807   8.329   3.722   6.345  0.9333  0.6883  0.7777
    6MOL      C 3808   8.554   3.746   6.887 -0.0769  0.4205  0.1910
    6MOL      C 3809   8.374   3.901   6.907 -0.4786  0.3965 -0.2779
    6MOL      C 3810   8.456   3.904   6.527 -0.1532 -1.0441  0.3204
    6MOL      C 3811   8.405   3.834   6.299  0.9082  0.7684 -0.0137
    6MOL      N 3812   8.655   3.699   6.927  0.8102 -0.1106 -0.1381
    6MOL      N 3813   8.344   4.001   6.964  0.6146  0.5528  0.2103
    6MOL      C 3814   8.458   3.926   6.389 -0.3134  0.2929  0.5400
    6MOL      F 3815   8.397   3.877   6.174 -0.7802  0.0695  0.2030
    6MOL      F 3816   8.520   4.032   6.349 -0.2315  0.5119 -0.0598
    6MOL      H 3817   7.253   4.215   5.446 -1.4978 -2.0669 -1.3143
    6MOL      H 3818   7.562   3.982   5.743 -1.5968 -0.4282  0.4951
    6MOL      H 3819   7.158   4.424   5.544  1.2780  1.5561 -0.4026
    6MOL      H 3820   7.089   4.120   5.740 -1.2825 -0.3784 -0.5237
    6MOL      H 3821   7.072   4.205   5.598  1.1528  2.7928 -0.5717
    6MOL      H 3822   7.215   4.011   5.888  0.5204 -1.7307  1.4520
    6MOL      H 3823   7.372   3.931   5.888  0.9166  0.0584  2.7344
    6MOL      H 3824   7.100   4.179   5.961  0.7773  0.1343 -0.6200
    6MOL      H 3825   7.096   4.300   6.074 -3.0165 -1.0832 -1.5814
    6MOL      H 3826   7.208   4.528   6.029 -0.0918 -2.0045 -0.0425
    6MOL      H 3827   7.565   3.999   6.003 -0.2344 -0.4268  0.8785
    6MOL      H 3828   7.317   4.402   6.168 -0.0085  0.9749 -1.2856
    6MOL      H 3829   7.767   4.177   5.542  2.6734 -0.4147 -0.6415
    6MOL      H 3830   7.752   4.083   5.685 -0.5061 -0.0474 -0.3739
    6MOL      H 3831   7.859   3.884   5.593 -1.4032 -0.5165 -1.4978
    6MOL      H 3832   7.912   3.975   5.457 -0.0779 -2.0956  0.4772
    6MOL      H 3833   7.964   4.020   5.761  2.0119  0.3687  1.1265
    6MOL      H 3834   8.087   3.956   5.669 -0.4017  0.4892  0.7690
    6MOL      H 3835   8.090   4.193   5.532 -1.5313  3.1760  0.2533
    6MOL      H 3836   7.972   4.244   5.651 -1.2962 -0.8576  1.4575
    6MOL      H 3837   8.128   4.211   5.839 -0.5257  1.0826 -0.4258
    6MOL      H 3838   8.244   4.126   5.734 -0.1867  0.0198  0.3038
    6MOL      H 3839   8.295   4.323   5.599 -1.3950 -1.4245 -0.9500
    6MOL      H 3840   8.203   4.425   5.716  0.7266  0.5121 -0.9714
    6MOL      H 3841   8.415   4.447   5.808  0.3607  0.2820 -0.9912
    6MOL      H 3842   8.330   4.331   5.911  0.7981 -0.7901 -0.9245
    6MOL      H 3843   8.433   4.142   5.808  1.0387  0.8309  2.7638
    6MOL      H 3844   8.560   4.241   5.868 -0.0442 -0.5621  0.7058
    6MOL      H 3845   7.750   4.352   6.161 -0.4425 -0.5177  0.8961
    6MOL      H 3846   7.887   4.237   6.198  0.5724  0.6375  0.2947
    6MOL      H 3847   7.892   4.165   5.974  2.1147  0.6293  2.1184
    6MOL      H 3848   7.740   4.257   5.933  0.8722 -1.6176 -0.6807
    6MOL      H 3849   8.027   4.346   5.988 -1.1724 -2.8199 -1.7550
    6MOL      H 3850   7.939   4.360   5.848 -2.2089  0.8443 -0.4204
    6MOL      H 3851   7.773   4.520   5.947 -0.3912 -4.1897  0.8036
    6MOL      H 3852   7.873   4.525   6.093 -0.4905  2.1473 -0.3480
    6MOL      H 3853   7.951   4.636   5.817  1.0206 -0.7440 -0.1155
    6MOL      H 3854   7.933   4.713   5.972  3.3738  0.0481  2.8759
    6MOL      H 3855   8.124   4.573   6.069 -1.3399 -0.0892  0.9523
    6MOL      H 3856   8.174   4.536   5.898  0.1271  1.0538  0.7908
    6MOL      H 3857   8.174   4.778   5.861 -1.9180 -0.4540 -0.3445
    6MOL      H 3858   8.134   4.801   6.033 -0.3808 -0.6703  0.8735
    6MOL      H 3859   8.342   4.687   6.103 -0.2764  0.1681  0.6545
    6MOL      H 3860   8.395   4.658   5.942  1.9770  1.0278  0.9211
    6MOL      H 3861   7.273   4.826   5.484 -0.1085  0.7260  0.8458
    6MOL      H 3862   7.350   4.792   5.647  0.2413 -0.4158 -0.5317
    6MOL      H 3863   7.503   4.694   5.481 -0.3153  0.7753  2.7486
    6MOL      H 3864   7.403   4.554   5.535 -2.4505 -1.9086 -2.8356
    6MOL      H 3865   7.266   4.558   5.336 -1.1590  1.1095  1.2085
    6MOL      H 3866   7.338   4.712   5.286  0.9247 -0.1478 -0.6045
    6MOL      H 3867   7.567   4.586   5.285  0.8689 -2.8279  2.9392
    6MOL      H 3868   7.493   4.435   5.294 -0.7383  0.3840 -1.4437
    6MOL      H 3869   7.490   4.431   5.074 -0.5700  0.3894 -0.8734
    6MOL      H 3870   7.359   4.547   5.079 -0.7862  1.7344  2.7243
    6MOL      H 3871   7.667   4.606   5.068 -0.5415  0.2056  0.8385
    6MOL      H 3872   7.553   4.608   4.929 -2.2579  0.2689 -0.3209
    6MOL      H 3873   7.422   4.797   5.011  0.3686  1.6396  0.1962
    6MOL      H 3874   7.508   4.802   5.157 -0.7128 -2.3659 -0.4428
    6MOL      H 3875   7.718   4.862   5.019  0.9722  3.6520 -0.5331
    6MOL      H 3876   7.623   4.835   4.870 -0.0872 -0.5548 -0.0342
    6MOL      H 3877   7.273   4.083   5.232  2.5924 -0.8829  0.2039
    6MOL      H 3878   7.321   4.254   5.251  2.0433  2.6435 -0.7416
    6MOL      H 3879   7.504   4.222   5.079  0.1025 -0.6415  0.8312
    6MOL      H 3880   7.459   4.056   5.062  0.8687  0.3625 -1.5058
    6MOL      H 3881   7.243   4.123   4.957 -0.3599  0.5394 -2.5661
    6MOL      H 3882   7.270   4.287   5.018  0.9774  0.1382  1.5721
    6MOL      H 3883   7.457   4.339   4.881  2.6975 -2.3164  0.9108
    6MOL      H 3884   7.447   4.171   4.817  1.3536  1.2356 -0.3062
    6MOL      H 3885   7.226   4.220   4.719  0.8320 -0.9496  1.3920
    6MOL      H 3886   7.230   4.385   4.783  0.9776 -0.3435  3.4125
    6MOL      H 3887   7.435   4.277   4.586  1.8874  0.3809  0.2616
    6MOL      H 3888   7.289   4.341   4.530  0.5183 -0.3559  0.2099
    6MOL      H 3889   7.325   4.562   4.602 -0.4875  0.5822  0.9167
    6MOL      H 3890   7.438   4.520   4.718  2.3383 -0.0914 -0.0568
    6MOL      H 3891   7.601   4.446   4.499 -1.1020 -1.7949 -0.2001
    6MOL      H 3892   7.465   4.486   4.408 -3.1096  1.5068  1.0723
    6MOL      H 3893   7.163   4.626   4.236  0.5661  0.5261  0.8104
    6MOL      H 3894   7.262   4.488   4.222 -3.9369 -0.2446 -0.9720
    6MOL      H 3895   7.261   4.575   4.379 -1.1227  0.5476 -0.2615
    6MOL      H 3896   8.060   4.813   4.822 -0.5371 -0.6757  0.0336
    6MOL      H 3897   7.970   4.778   4.965  0.5352  0.7367 -0.0333
    6MOL      H 3898   8.097   4.665   4.916  1.2431  1.2553  0.5765
    6MOL      H 3899   8.008   4.477   4.991  1.6112 -0.5531 -1.6910
    6MOL      H 3900   7.014   4.873   3.704  0.9870  1.7244  1.4790
    6MOL      H 3901   7.161   4.957   3.725 -0.0486  0.4034  0.1268
    6MOL      H 3902   7.143   4.826   3.597 -1.0010 -4.2387  0.5395
    6MOL      H 3903   6.972   4.623   3.661  0.2157 -0.2058  0.0732
    6MOL      H 3904   7.682   4.067   5.226 -3.3968 -1.3319 -2.8480
    6MOL      H 3905   8.004   3.904   4.887 -1.6405 -0.1352 -0.5070
    6MOL      H 3906   7.032   4.076   3.531  0.2908  1.0786  0.7053
    6MOL      H 3907   6.880   4.124   4.015  0.3866 -1.2907  0.5803
    6MOL      H 3908   8.512   3.850   5.826  2.1710 -1.6879  0.7487
    6MOL      H 3909   8.653   3.845   5.722 -0.2124 -0.3889  0.4293
    6MOL      H 3910   8.598   4.001   5.792  0.1436 -0.1950  0.6409
    6MOL      H 3911   8.787   4.771   5.454 -1.4528  1.5702  0.4492
    6MOL      H 3912   8.740   4.864   5.593 -2.0948 -1.7197  0.1526
    6MOL      H 3913   8.906   4.793   5.579  0.2297  1.2617 -1.8217
    6MOL      H 3914   8.811   4.855   5.799  2.9232 -1.1465 -0.0747
    6MOL      H 3915   8.428   3.300   5.381  0.0483 -0.5336 -0.4556
    6MOL      H 3916   8.259   3.349   5.420 -0.5630  0.6384 -1.5417
    6MOL      H 3917   8.339   3.433   5.293  0.8797 -1.0466 -0.4077
    6MOL      H 3918   8.418   3.237   5.607 -0.9373 -0.7549  0.2951
    6MOL      H 3919   8.643   4.691   6.390  1.0168 -0.7693  0.5643
    6MOL      H 3920   8.979   5.049   6.281  2.1531 -1.5616  0.7210
    6MOL      H 3921   8.739   3.406   6.116 -0.0568  0.6817 -0.5469
    6MOL      H 3922   8.273   3.243   6.196 -0.2472  0.0116  1.2258
    6MOL      H 3923   8.166   4.774   6.264 -1.3873  0.6884  0.2397
    6MOL      H 3924   8.144   4.898   6.394  3.3412 -0.1529  1.4463
    6MOL      H 3925   8.185   4.953   6.230 -2.9752  1.3138  0.9978
    6MOL      H 3926   8.498   5.121   5.398 -1.2897 -0.5870  1.2270
    6MOL      H 3927   8.636   5.123   5.500 -0.3491  0.0300 -0.0830
    6MOL      H 3928   8.634   5.006   5.379  1.0782 -1.6340  2.3286
    6MOL      H 3929   8.434   4.874   5.319 -3.6073  1.3200 -0.0848
    6MOL      H 3930   8.490   4.848   7.000  1.9904  1.6789 -0.5538
    6MOL      H 3931   8.487   4.988   6.906 -1.4054  1.0023 -0.1594
    6MOL      H 3932   8.343   4.942   6.993 -1.0466 -0.1274 -1.5376
    6MOL      H 3933   8.317   4.644   6.980 -0.6171  0.5871  0.0451
    6MOL      H 3934   8.032   4.396   5.423  0.9839  1.5954  0.5008
    6MOL      H 3935   8.353   4.410   5.039 -0.7232  0.3606 -0.1073
    6MOL      H 3936   7.866   4.330   6.709 -1.6980 -2.8830 -1.4053
    6MOL      H 3937   8.311   4.114   6.698  0.0009  1.9705 -2.7912
    6MOL      H 3938   7.457   4.776   4.768  0.3329 -0.7132 -1.0369
    6MOL      H 3939   7.297   4.812   4.845  1.3966 -0.9683  0.8458
    6MOL      H 3940   7.296   4.748   4.680 -0.2611  0.4124  0.5511
    6MOL      H 3941   7.852   5.439   5.291  0.7056  2.7337  3.1357
    6MOL      H 3942   7.810   5.392   5.458 -1.0806  0.0304 -0.3884
    6MOL      H 3943   7.953   5.336   5.388  0.3622  3.7183  1.2272
    6MOL      H 3944   7.805   5.183   5.578  1.7783 -1.2406  0.3081
    6MOL      H 3945   7.097   4.960   4.084  3.6949  2.3638 -0.4919
    6MOL      H 3946   6.950   5.027   4.157  0.1217 -1.3884  0.1470
    6MOL      H 3947   7.095   5.116   4.174 -3.4069  1.4040  0.6367
    6MOL      H 3948   6.876   4.817   4.202  0.8435 -0.8811 -0.8807
    6MOL      H 3949   7.493   4.738   5.835 -0.7512 -3.2136 -0.8650
    6MOL      H 3950   7.873   4.583   5.556 -1.2490 -0.5084 -1.7068
    6MOL      H 3951   6.757   4.280   4.434 -1.5983  0.4009 -2.2850
    6MOL      H 3952   6.465   4.659   4.561  0.9158  0.2339 -0.0704
    6MOL      H 3953   7.151   4.898   5.957  1.2878 -0.5246 -0.3547
    6MOL      H 3954   7.060   4.739   5.984 -1.0612  0.7850  0.6720
    6MOL      H 3955   7.313   4.697   6.113  0.0353 -0.5850  2.9247
    6MOL      H 3956   7.284   4.864   6.157 -0.8053 -0.7988  4.7788
    6MOL      H 3957   7.076   4.805   6.244 -0.1701 -0.1686 -2.8379
    6MOL      H 3958   7.096   4.636   6.203 -2.2148  0.2973  1.1194
    6MOL      H 3959   7.317   4.635   6.328 -0.1156 -0.7027 -0.6614
    6MOL      H 3960   7.266   4.788   6.409  2.2682 -0.2199 -0.9203
    6MOL      H 3961   7.055   4.662   6.487 -0.4871 -0.0734 -1.1522
    6MOL      H 3962   7.123   4.521   6.402 -1.0408 -0.1571 -0.3293
    6MOL      H 3963   7.303   4.506   6.568  0.8076  0.7245 -1.8014
    6MOL      H 3964   7.275   4.662   6.623  1.4520  0.4924 -3.2044
    6MOL      H 3965   7.030   4.567   6.701  0.7817  0.5354  2.0542
    6MOL      H 3966   7.084   4.418   6.650 -0.1972  0.4100  0.5438
    6MOL      H 3967   7.274   4.409   6.803  0.4473  0.5278 -1.5675
    6MOL      H 3968   7.240   4.579   6.858 -2.4880 -0.6835  2.0375
    6MOL      H 3969   7.536   4.488   6.439 -0.0207 -0.0698 -0.9248
    6MOL      H 3970   7.398   4.385   6.402 -0.4638 -1.6040  1.5992
    6MOL      H 3971   7.493   4.200   6.499  1.2657 -1.1619  2.9799
    6MOL      H 3972   7.663   4.242   6.462  0.3603 -0.2378 -0.1875
    6MOL      H 3973   7.636   4.429   6.637  0.2915 -0.4023 -1.1721
    6MOL      H 3974   7.472   4.376   6.664  0.2050 -0.3906  0.2549
    6MOL      H 3975   7.526   4.182   6.785 -0.3159  0.1767 -1.1473
    6MOL      H 3976   7.686   4.178   6.732 -0.6249 -0.2411 -0.1060
    6MOL      H 3977   7.713   4.406   6.858 -1.7502  1.2299 -0.3837
    6MOL      H 3978   7.552   4.385   6.910 -0.2854  0.2333 -0.3199
    6MOL      H 3979   7.805   4.202   6.963 -0.6517 -0.5774 -0.3595
    6MOL      H 3980   7.752   4.326   7.073 -1.4716 -0.3651  0.8322
    6MOL      H 3981   7.536   4.208   7.106 -0.7154 -0.7844 -5.1497
    6MOL      H 3982   7.603   4.076   7.016 -0.5983 -1.6762  2.3442
    6MOL      H 3983   7.748   4.189   7.277 -1.3129 -0.8609  1.5098
    6MOL      H 3984   7.807   4.064   7.180  0.1228  0.0542  0.4538
    6MOL      H 3985   7.135   4.211   6.762  0.8366  0.7590  0.4329
    6MOL      H 3986   7.299   4.196   6.689 -0.0425  0.6140  0.6473
    6MOL      H 3987   7.206   4.050   6.726  0.0068  0.7478 -2.7290
    6MOL      H 3988   6.760   4.966   7.221 -2.0851 -0.5758  2.4324
    6MOL      H 3989   6.653   4.876   7.116 -0.4281  2.8828 -0.5772
    6MOL      H 3990   6.738   4.796   7.257  1.8222 -0.0333 -0.1729
    6MOL      H 3991   6.818   5.076   7.024  0.8507  0.8937  2.0688
    6MOL      H 3992   7.522   3.528   6.939 -1.1066  2.5342 -2.4248
    6MOL      H 3993   7.673   3.612   6.968  0.0068  1.9156 -1.4169
    6MOL      H 3994   7.551   3.617   7.098 -0.1139 -3.7288  0.1545
    6MOL      H 3995   7.665   3.605   6.760  0.1042 -0.8033 -2.2399
    6MOL      H 3996   7.071   5.088   6.462  0.8648 -1.9840  0.8022
    6MOL      H 3997   7.258   5.394   6.821 -0.1063  1.6394 -0.5904
    6MOL      H 3998   8.052   3.821   6.437 -0.9231  0.5256  1.4741
    6MOL      H 3999   7.605   3.846   6.207  0.2989  1.0956 -0.6289
    6MOL      H 4000   7.895   3.948   6.985 -3.8060  3.0143 -0.7172
    6MOL      H 4001   7.853   3.792   6.914 -0.8248 -0.9437  0.1361
    6MOL      H 4002   7.728   3.884   7.004  0.4041  0.3739 -0.3890
    6MOL      H 4003   7.261   4.299   7.775  0.9014 -0.0218  1.4894
    6MOL      H 4004   7.159   4.166   7.711  0.3900 -0.5321 -1.8422
    6MOL      H 4005   7.307   4.127   7.783  1.6530 -0.6480 -1.3324
    6MOL      H 4006   7.188   4.415   7.594  1.7494 -0.9883  0.7813
    6MOL      H 4007   8.289   3.294   7.052  0.9190 -2.2291 -1.7021
    6MOL      H 4008   8.118   3.247   7.034  1.3020 -0.7597  2.2245
    6MOL      H 4009   8.220   3.276   6.889 -0.0720  2.5521 -0.8816
    6MOL      H 4010   8.326   3.434   6.795 -0.5014  0.1288 -0.4316
    6MOL      H 4011   6.932   4.839   7.452  0.1737  2.2153  0.9506
    6MOL      H 4012   7.360   4.852   7.201 -0.1212  2.0508  1.3416
    6MOL      H 4013   8.278   3.652   6.279 -0.4904  0.2485  2.3095
    6MOL      H 4014   8.491   3.977   6.599  1.0109 -1.0191 -0.2665
    7MOL      C 4015   3.365   9.750   9.168  0.7563 -0.6562 -0.0230
    7MOL      C 4016   3.478   9.735   9.083  0.4371  0.3364  0.0372
    7MOL      C 4017   3.263   9.842   9.142 -0.8196 -0.0702  0.3931
    7MOL      C 4018   3.483   9.810   8.964 -0.5480 -0.5106  0.2187
    7MOL      C 4019   3.281   9.935   9.040  0.6750  0.1191  1.0068
    7MOL      C 4020   3.810   9.832   9.011 -0.0146  0.3309 -0.2208
    7MOL      C 4021   3.390   9.917   8.949  0.6707  0.2548  0.4640
    7MOL      C 4022   3.599   9.793   8.863 -0.3546  0.4703 -0.8376
    7MOL      C 4023   3.918   9.906   9.058  0.0230  0.4129 -0.2919
    7MOL      C 4024   3.723   9.880   8.904 -0.4636  0.9467  0.1594
    7MOL      C 4025   3.382  10.009   8.829 -0.9798 -0.3065 -1.0200
    7MOL      C 4026   3.952  10.026   8.998 -0.6469 -0.1509 -0.2642
    7MOL      C 4027   3.756  10.000   8.842 -0.1788  0.3924 -0.0653
    7MOL      C 4028   3.673  10.069   8.730 -0.1126 -0.1381 -0.2486
    7MOL      C 4029   3.871  10.070   8.887  0.6279 -0.2766 -0.7885
    7MOL      C 4030   3.450  10.142   8.833  0.2365 -0.3508  0.0458
    7MOL      C 4031   3.578  10.174   8.787 -0.0762  0.5797  0.2051
    7MOL      C 4032   3.361  10.247   8.874 -0.1459 -0.9587 -0.0352
    7MOL      C 4033   3.617  10.307   8.787  0.0563  0.0121 -0.7395
    7MOL      C 4034   3.401  10.384   8.868 -0.2213 -0.1448 -0.1450
    7MOL      C 4035   3.531  10.412   8.830 -0.1614 -0.0436 -0.5801
    7MOL      O 4036   3.367   9.668   9.276  0.4391 -0.2568 -0.0960
    7MOL      O 4037   3.161   9.867   9.232  0.4565 -0.1180  0.1214
    7MOL      O 4038   3.989   9.859   9.167 -0.1357 -0.4289  0.3138
    7MOL      O 4039   3.313  10.484   8.895 -0.4195  0.6791  0.2530
    7MOL      C 4040   3.034   9.861   9.185  0.4813  0.6250 -0.1679
    7MOL      C 4041   2.945   9.919   9.297  0.2877 -0.1414  0.7224
    7MOL      C 4042   2.966  10.068   9.308  0.1159 -0.6430  0.4409
    7MOL      C 4043   2.859  10.136   9.401  0.2766  0.7297 -0.0098
    7MOL      C 4044   2.714  10.084   9.390 -0.3612  0.7866  0.1496
    7MOL      C 4045   2.617  10.174   9.469 -0.8164 -0.0040  0.7283
    7MOL      C 4046   2.656  10.216   9.612  0.1971  0.5331  0.2885
    7MOL      C 4047   2.534  10.245   9.698 -0.0116  0.3676 -0.1282
    7MOL      C 4048   3.219  10.473   9.004 -0.6269 -0.0729  0.2367
    7MOL      C 4049   3.298  10.456   9.132  0.1095  0.1517 -0.1940
    7MOL      C 4050   3.210  10.502   9.257 -0.4588 -0.3319 -0.0371
    7MOL      C 4051   3.261  10.453   9.396 -0.4250  0.4875 -0.7386
    7MOL      C 4052   3.229  10.533   9.522 -0.6380  0.1528  0.2424
    7MOL      C 4053   3.284  10.468   9.655 -0.1115  0.0543  0.7713
    7MOL      C 4054   3.282  10.581   9.760 -0.6426  0.1488 -0.3292
    7MOL      C 4055   3.153  10.644   9.806 -0.6056  0.6181 -0.0590
    7MOL      C 4056   4.020   9.726   9.182  0.5067 -0.0964 -0.8643
    7MOL      C 4057   4.132   9.716   9.282 -0.0365 -0.9120 -0.7431
    7MOL      C 4058   4.273   9.736   9.216  0.5243  0.3981 -0.0909
    7MOL      C 4059   4.374   9.779   9.318  0.7277  0.7797 -0.6229
    7MOL      C 4060   4.443   9.661   9.399 -0.4190  0.2505 -0.0501
    7MOL      C 4061   4.550   9.714   9.498  0.2178  0.0038  0.4211
    7MOL      C 4062   4.512   9.832   9.593 -0.8103 -0.2292  0.6664
    7MOL      C 4063   4.386   9.807   9.675  0.3969 -0.4539  0.3513
    7MOL      C 4064   3.243   9.602   9.321  0.1782  0.5315 -0.0483
    7MOL      C 4065   3.267   9.479   9.420  0.5836 -0.2792  0.0791
    7MOL      C 4066   3.292   9.540   9.565 -0.1915  0.3691 -0.7963
    7MOL      C 4067   3.295   9.446   9.682 -1.0546  0.2565 -0.2557
    7MOL      C 4068   3.344   9.520   9.807 -0.3600  0.0083 -0.3586
    7MOL      C 4069   3.332   9.428   9.934 -0.4034  0.3768 -0.1908
    7MOL      C 4070   3.398   9.512  10.050  0.3497  0.2925  0.0357
    7MOL      C 4071   3.378   9.434  10.182 -0.4955 -0.4816  0.0290
    7MOL      N 4072   3.447   9.487  10.301 -0.0845 -0.9873  0.1591
    7MOL      C 4073   3.397   9.595  10.379 -0.0929  0.2727  0.2812
    7MOL      C 4074   3.584   9.498  10.319 -0.2796  0.8665 -0.2012
    7MOL      C 4075   3.277   9.651  10.398 -0.2199  0.0716 -0.0350
    7MOL      C 4076   3.492   9.661  10.450 -0.9431  0.0035 -0.1728
    7MOL      C 4077   3.695   9.432  10.259  1.5065 -0.1286 -0.2851
    7MOL      C 4078   3.611   9.604  10.409  0.3777  0.2598  0.1347
    7MOL      C 4079   3.271   9.755  10.483 -0.4686 -0.3519  0.0194
    7MOL      S 4080   3.121   9.614  10.337 -0.4565 -0.3915 -0.0878
    7MOL      S 4081   3.420   9.778  10.556 -0.1521 -0.0196 -0.0617
    7MOL      C 4082   3.827   9.466  10.291 -0.2467  0.5776 -0.3576
    7MOL      N 4083   3.703   9.336  10.166  0.2163 -0.6562  1.0151
    7MOL      C 4084   3.743   9.639  10.441  0.1424  0.0466  0.5781
    7MOL      C 4085   3.154   9.811  10.498 -0.3730  0.2050 -0.6073
    7MOL      C 4086   3.063   9.760  10.418  0.8940 -0.5578 -0.4116
    7MOL      C 4087   3.915   9.395  10.214  1.0838  0.3531 -0.0642
    7MOL      C 4088   3.853   9.572  10.381  0.1254 -0.6128 -0.1214
    7MOL      C 4089   3.836   9.322  10.136  0.1899  0.8029  0.1778
    7MOL      C 4090   3.633   9.206  10.180  0.2150 -0.5587 -0.2736
    7MOL      N 4091   3.773   9.743  10.511 -0.4866 -0.6712  0.4792
    7MOL      C 4092   3.132   9.928  10.599 -0.3065  0.4050  0.0814
    7MOL      C 4093   2.940   9.809  10.404  0.2347  0.1642 -0.9500
    7MOL      S 4094   4.084   9.382  10.170  0.1320  0.4080  0.0986
    7MOL      N 4095   3.972   9.622  10.410  0.1473  0.3890  0.0163
    7MOL      C 4096   3.898   9.253  10.043 -0.4185  0.0775 -0.5917
    7MOL      S 4097   3.943   9.736  10.529  0.2047  0.3109  0.4659
    7MOL      C 4098   2.846   9.754  10.301  0.3261  0.1402  0.8555
    7MOL      C 4099   4.030   9.260  10.053 -0.0023 -0.1237 -0.0114
    7MOL      S 4100   3.855   9.161   9.910 -0.1669 -0.1587  0.0610
    7MOL      C 4101   2.864   9.777  10.160  0.0235 -0.8928  0.0988
    7MOL      C 4102   2.743   9.657  10.321 -0.2722  0.0982 -0.7240
    7MOL      C 4103   4.108   9.194   9.965 -0.3666 -0.0129  0.0649
    7MOL      C 4104   4.027   9.122   9.881  0.1077  0.6420  0.2937
    7MOL      C 4105   2.763   9.697  10.092 -0.8539 -0.3793 -0.3621
    7MOL      O 4106   2.956   9.842  10.110 -0.3043  0.0962  0.0450
    7MOL      C 4107   2.703   9.613  10.452 -0.8064  0.4526  0.1157
    7MOL      C 4108   2.694   9.626  10.190 -0.1985 -0.9123 -1.0112
    7MOL      C 4109   4.262   9.207   9.958 -0.4099  0.1985 -0.6390
    7MOL      C 4110   4.064   9.024   9.786  0.1404 -0.6721  0.4863
    7MOL      C 4111   2.753   9.670   9.951  0.3796 -0.1472 -0.3932
    7MOL      C 4112   2.788   9.531  10.530  0.2233 -0.0195  0.0926
    7MOL      C 4113   2.576   9.631  10.513  0.0078 -0.2829 -0.3224
    7MOL      C 4114   2.603   9.525  10.151 -0.6942  0.3716  0.1955
    7MOL      C 4115   3.966   8.953   9.708  0.3770  0.3715 -0.0383
    7MOL      C 4116   2.655   9.580   9.914  0.5961 -0.3821  0.3002
    7MOL      N 4117   2.863   9.469  10.596 -0.1700 -0.3070 -0.2614
    7MOL      N 4118   2.467   9.633  10.552  0.1533 -0.1639  0.4988
    7MOL      C 4119   2.582   9.512  10.013 -0.1257  0.3229  0.2544
    7MOL      C 4120   3.918   8.994   9.576 -0.3146  0.3203  0.0901
    7MOL      C 4121   3.889   8.834   9.758 -0.8077  0.3335 -0.4059
    7MOL      F 4122   2.641   9.567   9.781 -0.2323 -0.7923  0.1534
    7MOL      F 4123   2.490   9.419   9.983 -0.2066  0.2585  0.0513
    7MOL      C 4124   3.794   8.915   9.559  0.0881  0.3194 -0.3302
    7MOL      O 4125   3.941   9.087   9.498 -0.4199 -0.5948  0.2239
    7MOL      C 4126   3.903   8.764   9.886  1.1691 -0.3438 -0.4040
    7MOL      C 4127   3.783   8.818   9.663  0.2424  0.2024  0.2980
    7MOL      C 4128   3.693   8.928   9.463 -0.4051 -0.3916  0.0317
    7MOL      C 4129   3.969   8.646   9.915  0.1174 -0.1151  0.2545
    7MOL      C 4130   3.841   8.814  10.002  0.4990 -0.4372  0.2536
    7MOL      C 4131   3.681   8.724   9.665 -0.2298 -0.0212  0.2107
    7MOL      C 4132   3.580   8.840   9.474 -0.4121 -0.8244 -0.1682
    7MOL      N 4133   4.021   8.544   9.943 -0.3828  0.1961  0.1495
    7MOL      N 4134   3.792   8.836  10.104 -0.2712 -0.1828 -0.4763
    7MOL      C 4135   3.579   8.737   9.572  0.4889 -0.1680 -0.2892
    7MOL      F 4136   3.480   8.861   9.388  0.1571  0.5458 -0.0329
    7MOL      F 4137   3.465   8.666   9.595 -0.1867 -0.4173  0.8225
    7MOL      N 4138   2.569  10.258   9.842  0.1822  0.1543 -0.0273
    7MOL      C 4139   2.631  10.371   9.902  0.3074  0.6166  0.2859
    7MOL      C 4140   2.563  10.161   9.941 -0.5441  0.1477 -0.2545
    7MOL      C 4141   2.660  10.493   9.860 -0.6669  0.2429 -0.5620
    7MOL      C 4142   2.666  10.347  10.032  0.1369  0.1062  0.0257
    7MOL      C 4143   2.517  10.027   9.951 -0.5162  0.2919 -0.3434
    7MOL      C 4144   2.625  10.219  10.060  0.0232 -0.1010  0.1275
    7MOL      C 4145   2.711  10.572   9.956  0.5967  0.6288 -0.4285
    7MOL      S 4146   2.654  10.563   9.705  0.4788  0.3960  0.1467
    7MOL      S 4147   2.713  10.492  10.116 -0.3883 -0.4224  0.1757
    7MOL      C 4148   2.504   9.963  10.078  0.3250 -0.0019 -0.3523
    7MOL      N 4149   2.454   9.938   9.864 -0.0995  1.2624 -0.0258
    7MOL      C 4150   2.625  10.149  10.177 -0.2382 -0.0921 -0.2780
    7MOL      C 4151   2.739  10.700   9.907 -0.1453 -0.0342  0.1501
    7MOL      C 4152   2.718  10.712   9.771 -0.2140  0.2765 -0.0251
    7MOL      C 4153   2.427   9.844  10.069  0.2304 -0.7241 -0.4588
    7MOL      C 4154   2.568  10.022  10.189 -0.3753  0.4610 -0.0940
    7MOL      C 4155   2.404   9.829   9.939  0.5182  0.1766 -0.3185
    7MOL      C 4156   2.481   9.915   9.717 -0.1596 -0.1825 -0.2502
    7MOL      N 4157   2.683  10.189  10.287 -0.2204  0.3639 -0.2033
    7MOL      C 4158   2.788  10.807   9.999 -0.3836 -0.4156 -0.4857
    7MOL      C 4159   2.748  10.828   9.697  0.1279 -0.0651  0.3492
    7MOL      S 4160   2.347   9.723  10.166 -0.2813 -0.3796 -0.6270
    7MOL      N 4161   2.570   9.966  10.307  0.1283 -0.1361 -0.1605
    7MOL      C 4162   2.327   9.725   9.908 -0.1481 -0.0464 -0.3180
    7MOL      S 4163   2.665  10.071  10.402  0.6856 -0.0995 -0.0826
    7MOL      C 4164   2.748  10.846   9.553  0.1342  0.2389  0.3055
    7MOL      C 4165   2.292   9.660  10.015  0.3700  0.7937 -0.3133
    7MOL      S 4166   2.271   9.653   9.762  0.0509 -0.0880 -0.5096
    7MOL      C 4167   2.880  10.862   9.496 -0.1540  0.1914  0.5926
    7MOL      C 4168   2.637  10.849   9.459  0.3311 -0.5608 -0.3218
    7MOL      C 4169   2.222   9.551   9.998 -0.0343 -0.6706 -0.4328
    7MOL      C 4170   2.205   9.521   9.868  0.7792 -0.5507  0.3834
    7MOL      C 4171   2.851  10.866   9.347  0.3455  0.5834  0.5702
    7MOL      O 4172   2.988  10.856   9.544 -0.1016  0.2656  0.5073
    7MOL      C 4173   2.504  10.799   9.475  0.1863  0.1792  0.0357
    7MOL      C 4174   2.713  10.868   9.335 -0.2631  0.1587  0.1046
    7MOL      C 4175   2.183   9.455  10.106  0.0641 -0.0015  0.2708
    7MOL      C 4176   2.144   9.405   9.827 -1.0389  0.1560 -0.2623
    7MOL      C 4177   2.940  10.858   9.240  0.2094 -0.0291  0.1624
    7MOL      C 4178   2.398  10.877   9.511 -0.4766  0.9039 -0.7869
    7MOL      C 4179   2.471  10.669   9.431  0.4854  0.3424  0.3471
    7MOL      C 4180   2.656  10.856   9.207  0.0377 -0.2901 -0.5327
    7MOL      C 4181   2.125   9.366   9.687 -0.0570 -0.2491  0.2260
    7MOL      C 4182   2.881  10.837   9.116  0.3722  0.2811 -0.6864
    7MOL      N 4183   2.306  10.939   9.535  0.6562  0.1080 -0.6164
    7MOL      N 4184   2.436  10.567   9.394  0.2955 -0.0822 -1.1632
    7MOL      C 4185   2.743  10.839   9.098 -0.6684 -0.4006 -0.2103
    7MOL      C 4186   1.982   9.348   9.635 -0.0997 -0.2248  0.0298
    7MOL      C 4187   2.223   9.322   9.594  0.5141  0.2616  0.3140
    7MOL      F 4188   2.955  10.835   9.003 -0.0912  0.1156  0.0263
    7MOL      F 4189   2.689  10.821   8.975  0.0788  0.4868  0.0259
    7MOL      C 4190   2.001   9.289   9.504  0.2630 -0.1501 -0.2329
    7MOL      O 4191   1.877   9.370   9.694  0.5691 -0.0603 -0.0770
    7MOL      C 4192   2.368   9.339   9.602 -0.2073 -0.8779 -0.3065
    7MOL      C 4193   2.140   9.277   9.477 -0.5085 -0.4380  0.3333
    7MOL      C 4194   1.904   9.245   9.406  0.2062  0.3315 -0.1072
    7MOL      C 4195   2.442   9.443   9.540 -0.1822  0.0978 -0.3740
    7MOL      C 4196   2.447   9.259   9.694  0.3987  0.6948  0.8973
    7MOL      C 4197   2.181   9.214   9.356  0.2645 -0.6042  0.2436
    7MOL      C 4198   1.950   9.194   9.281  0.6781 -0.0969 -0.4223
    7MOL      N 4199   2.492   9.537   9.498 -0.0750  0.0363  0.3586
    7MOL      N 4200   2.505   9.205   9.772 -0.1276  0.4608 -0.1432
    7MOL      C 4201   2.086   9.173   9.261 -0.1495 -0.4082 -0.1205
    7MOL      F 4202   1.855   9.170   9.188  0.0745 -0.0340 -0.5384
    7MOL      F 4203   2.127   9.109   9.149  0.6587 -0.0647  0.0259
    7MOL      N 4204   3.166  10.716   9.938 -0.7366 -0.5385 -0.2867
    7MOL      C 4205   3.140  10.659  10.068  0.4736  0.3277  0.5103
    7MOL      C 4206   3.137  10.852   9.967 -0.2781 -0.0604  0.2669
    7MOL      C 4207   3.145  10.535  10.112  0.3977  0.3729  0.5177
    7MOL      C 4208   3.087  10.741  10.158  0.0280  0.6603  0.4935
    7MOL      C 4209   3.149  10.968   9.880 -0.1818  0.1984 -0.5693
    7MOL      C 4210   3.090  10.866  10.096 -0.5242  0.2126 -0.3133
    7MOL      C 4211   3.083  10.519  10.230  0.2786 -0.0092  0.3147
    7MOL      S 4212   3.195  10.395  10.047  0.0812  0.4094 -0.3728
    7MOL      S 4213   3.043  10.666  10.307  0.2802 -0.4069  0.0562
    7MOL      C 4214   3.084  11.086   9.922  0.0132 -0.5837  0.4854
    7MOL      N 4215   3.176  10.984   9.747 -0.0192 -0.5458  0.5416
    7MOL      C 4216   3.057  10.993  10.144 -0.2637  0.0110  0.1311
    7MOL      C 4217   3.069  10.396  10.270 -0.1300  0.4671 -0.7083
    7MOL      C 4218   3.116  10.311  10.178 -0.7105  0.7175 -0.1881
    7MOL      C 4219   3.074  11.172   9.812 -0.6813  0.5180  0.8561
    7MOL      C 4220   3.047  11.102  10.057  0.0078 -0.4272  0.0560
    7MOL      C 4221   3.125  11.105   9.704 -0.1618 -0.1503 -0.2014
    7MOL      C 4222   3.275  10.922   9.659  0.0736 -0.1146  0.3790
    7MOL      N 4223   3.021  11.017  10.264  0.2639  0.0652 -0.0067
    7MOL      C 4224   2.990  10.361  10.386  0.0371 -0.0676 -0.5559
    7MOL      C 4225   3.106  10.174  10.178  0.6062 -0.1967  0.0955
    7MOL      S 4226   3.008  11.320   9.762  0.3345  0.3423  0.1617
    7MOL      N 4227   3.022  11.221  10.108  0.0823  0.0875 -0.1569
    7MOL      C 4228   3.135  11.182   9.590  0.3053  0.3333 -0.4192
    7MOL      S 4229   3.009  11.181  10.270 -0.2014  0.1918 -0.1134
    7MOL      C 4230   3.175  10.092  10.076 -0.0686 -0.5924 -0.5247
    7MOL      C 4231   3.079  11.300   9.607  0.8498  0.0666  1.1309
    7MOL      S 4232   3.203  11.173   9.439 -0.2689  0.0786  0.0712
    7MOL      C 4233   3.298  10.017  10.095 -0.1357 -0.7561  0.2800
    7MOL      C 4234   3.118  10.071   9.948  0.5082 -0.4156 -0.8557
    7MOL      C 4235   3.093  11.391   9.512  0.5153  0.4337  0.9371
    7MOL      C 4236   3.160  11.343   9.409 -0.2719  0.1006  0.1570
    7MOL      C 4237   3.323   9.954   9.964  0.3016 -0.8329 -0.6680
    7MOL      O 4238   3.381  10.021  10.178  0.5813  0.7391 -0.2280
    7MOL      C 4239   2.992  10.120   9.894 -0.1866 -0.3951  0.0488
    7MOL      C 4240   3.223   9.996   9.884 -0.6521  0.8684  0.1481
    7MOL      C 4241   3.044  11.534   9.543  0.1246 -0.2863  1.4547
    7MOL      C 4242   3.187  11.427   9.307  0.3947 -0.3752 -0.0978
    7MOL      C 4243   3.425   9.871   9.914  0.0040  0.4139  0.2756
    7MOL      C 4244   2.892  10.033   9.860  0.0509  0.3671  0.0603
    7MOL      C 4245   2.956  10.251   9.846  0.0864  0.6952  0.1528
    7MOL      C 4246   3.227   9.972   9.745 -0.5132  0.0357  0.4410
    7MOL      C 4247   3.261  11.407   9.180  0.0213 -0.3736 -0.4847
    7MOL      C 4248   3.430   9.840   9.776 -0.0308  0.6830  0.7845
    7MOL      N 4249   2.822   9.954   9.815  0.3277  0.2138  0.3904
    7MOL      N 4250   2.922  10.344   9.790 -0.1043  0.5840 -0.0044
    7MOL      C 4251   3.329   9.891   9.693 -0.3787  0.5721  0.2097
    7MOL      C 4252   3.352  11.516   9.129  0.7004  0.3162 -0.0929
    7MOL      C 4253   3.267  11.289   9.092 -0.8183  0.2833  0.7087
    7MOL      F 4254   3.524   9.759   9.724 -0.0433  0.6131  0.0290
    7MOL      F 4255   3.343   9.877   9.559  0.2356 -0.3328  0.0908
    7MOL      C 4256   3.402  11.462   9.000 -0.3033  0.2861  0.9508
    7MOL      O 4257   3.391  11.625   9.173  0.1328  0.4026 -0.2483
    7MOL      C 4258   3.196  11.167   9.100 -0.2924 -0.0307 -0.5403
    7MOL      C 4259   3.360  11.329   8.985  0.4119 -0.4699  1.2641
    7MOL      C 4260   3.477  11.531   8.900 -0.0643  0.3340 -0.5913
    7MOL      C 4261   3.260  11.040   9.080 -0.2026  0.3292  0.3972
    7MOL      C 4262   3.054  11.161   9.118  0.2231  0.7903  0.4683
    7MOL      C 4263   3.397  11.260   8.871 -0.1114 -0.5954  0.2447
    7MOL      C 4264   3.520  11.454   8.794  0.4920  0.5326 -0.6028
    7MOL      N 4265   3.318  10.942   9.064  0.2823  0.0535  0.2521
    7MOL      N 4266   2.942  11.156   9.145  0.8580 -1.3693 -0.3523
    7MOL      C 4267   3.490  11.316   8.786 -0.6426  0.7228 -0.2409
    7MOL      F 4268   3.591  11.513   8.693 -0.2280 -0.2734  0.1167
    7MOL      F 4269   3.539  11.246   8.684  0.0393  0.4652  0.1727
    7MOL      N 4270   4.351   9.926   9.755  0.0562 -0.6091  0.6437
    7MOL      C 4271   4.244  10.007   9.704  0.8144  0.4482 -0.4050
    7MOL      C 4272   4.431  10.016   9.823 -0.3052  0.2965  0.0436
    7MOL      C 4273   4.130   9.976   9.645 -0.0982 -0.2106 -0.7785
    7MOL      C 4274   4.259  10.137   9.718 -0.1327 -0.0112  0.3957
    7MOL      C 4275   4.533   9.997   9.915 -0.5620 -0.3679  1.0400
    7MOL      C 4276   4.378  10.141   9.793 -0.6227 -0.8098  0.5813
    7MOL      C 4277   4.060  10.074   9.601  0.6626 -0.1544 -1.1985
    7MOL      S 4278   4.055   9.832   9.610  0.0173 -0.0463  0.0355
    7MOL      S 4279   4.133  10.226   9.642 -0.5429  0.0583  0.1475
    7MOL      C 4280   4.582  10.110   9.982  0.1002  0.6489  0.1413
    7MOL      N 4281   4.584   9.885   9.978  0.0255  0.1040 -0.4845
    7MOL      C 4282   4.425  10.253   9.869  0.1892  0.5439 -0.6032
    7MOL      C 4283   3.939  10.046   9.547  1.5077 -0.3749 -0.2121
    7MOL      C 4284   3.915   9.914   9.550 -0.0796 -0.0717  0.6184
    7MOL      C 4285   4.661  10.063  10.089  0.0850 -0.0147  0.4096
    7MOL      C 4286   4.522  10.240   9.966 -0.8198 -0.5317 -0.1531
    7MOL      C 4287   4.654   9.929  10.084 -0.1857 -0.0011 -0.4888
    7MOL      C 4288   4.535   9.744   9.980 -0.4127 -0.2962 -0.0310
    7MOL      N 4289   4.385  10.375   9.852  0.1101 -0.5159 -0.8411
    7MOL      C 4290   3.834  10.144   9.513  0.8011 -0.0101 -0.0259
    7MOL      C 4291   3.802   9.856   9.505  0.6270 -0.2558 -0.3623
    7MOL      S 4292   4.752  10.119  10.225  0.0103  0.0857  0.4382
    7MOL      N 4293   4.551  10.337  10.043 -0.4930  0.1549 -0.2192
    7MOL      C 4294   4.722   9.865  10.181 -0.0673 -0.3546  0.2513
    7MOL      S 4295   4.464  10.458   9.978  0.2456  0.1384  0.2257
    7MOL      C 4296   3.772   9.717   9.528  0.2638  0.1862 -0.0923
    7MOL      C 4297   4.773   9.949  10.272  0.1927  0.0448 -0.3920
    7MOL      S 4298   4.748   9.701  10.223  0.2076  0.3099 -0.1767
    7MOL      C 4299   3.729   9.617   9.427 -0.3134 -0.8533  0.1658
    7MOL      C 4300   3.768   9.648   9.659  0.3615  0.3441 -0.7874
    7MOL      C 4301   4.838   9.891  10.375  0.1702  0.0826  0.4523
    7MOL      C 4302   4.835   9.757  10.361  0.5727 -0.2888 -0.6250
    7MOL      C 4303   3.681   9.501   9.496 -0.1215 -0.6225  0.2357
    7MOL      O 4304   3.740   9.639   9.307  0.0237 -0.3580 -0.4382
    7MOL      C 4305   3.815   9.690   9.791 -0.1358 -0.7489  0.3267
    7MOL      C 4306   3.703   9.521   9.636  0.0515 -0.1216  0.3569
    7MOL      C 4307   4.901   9.965  10.491  0.3301 -0.1133  0.1220
    7MOL      C 4308   4.885   9.669  10.450 -0.3272  0.0477  0.0113
    7MOL      C 4309   3.629   9.378   9.452  0.8368 -0.1029  0.3492
    7MOL      C 4310   3.780   9.816   9.840  0.9484 -0.2647 -0.4471
    7MOL      C 4311   3.923   9.640   9.854 -0.1326 -0.5385 -0.3050
    7MOL      C 4312   3.670   9.418   9.729 -0.2366  0.0498 -0.5128
    7MOL      C 4313   4.902   9.526  10.436  0.8520  0.4201 -0.0523
    7MOL      C 4314   3.577   9.291   9.543  0.2457  0.2485  0.7706
    7MOL      N 4315   3.760   9.924   9.874  0.1199 -0.1132 -0.0855
    7MOL      N 4316   4.012   9.583   9.901 -0.1776  0.0197 -0.1617
    7MOL      C 4317   3.607   9.302   9.682  0.0088  0.1888 -0.0385
    7MOL      C 4318   5.034   9.472  10.447 -0.0057  0.0926 -0.2219
    7MOL      C 4319   4.801   9.428  10.407 -0.4089  0.3344 -0.1150
    7MOL      F 4320   3.510   9.180   9.501  0.1998  0.2944 -0.3654
    7MOL      F 4321   3.565   9.206   9.769  0.0327  0.3303 -0.1463
    7MOL      C 4322   5.019   9.338  10.390  0.0088  0.3197 -0.7955
    7MOL      O 4323   5.137   9.520  10.486  0.1125  0.0359  0.6783
    7MOL      C 4324   4.655   9.436  10.380  0.5411  0.1760 -0.6631
    7MOL      C 4325   4.881   9.310  10.374  0.0458  0.6654 -0.2852
    7MOL      C 4326   5.117   9.243  10.374  0.5777  0.0436 -0.1198
    7MOL      C 4327   4.565   9.513  10.453 -0.2076 -0.3511 -0.3078
    7MOL      C 4328   4.596   9.405  10.259  0.3794  0.4403  0.5357
    7MOL      C 4329   4.844   9.185  10.333 -0.2196  0.0004 -0.0383
    7MOL      C 4330   5.082   9.116  10.330  0.5672 -0.1982  0.0969
    7MOL      N 4331   4.484   9.567  10.520 -0.4240 -0.2345  0.1543
    7MOL      N 4332   4.560   9.362  10.155 -0.3745 -0.4004  0.7311
    7MOL      C 4333   4.945   9.091  10.307  0.6684  0.2330  0.7478
    7MOL      F 4334   5.175   9.031  10.300  0.2970 -0.3721 -0.1609
    7MOL      F 4335   4.912   8.970  10.251 -0.4494 -0.0201  0.0908
    7MOL      O 4336   4.053  10.113   9.056  0.2375 -0.0382  0.5018
    7MOL      O 4337   3.577  10.540   8.805 -0.3609 -0.1722  0.4315
    7MOL      C 4338   4.059  10.136   9.196  0.0051 -0.1589  0.6512
    7MOL      C 4339   4.106  10.279   9.226  0.0204  0.3895  0.1072
    7MOL      C 4340   3.995  10.387   9.194  0.5698  0.4024 -0.6011
    7MOL      C 4341   4.032  10.526   9.254  0.3890  0.4487 -0.2345
    7MOL      C 4342   3.924  10.627   9.234 -0.6684  0.2675 -0.4088
    7MOL      C 4343   3.962  10.769   9.288  0.4753 -0.2836  0.1874
    7MOL      C 4344   4.094  10.829   9.234  0.0338 -0.6051 -0.1753
    7MOL      C 4345   4.094  10.976   9.232 -0.3566  0.3874  0.1452
    7MOL      C 4346   3.625  10.623   8.917  0.0288  0.0453  0.3552
    7MOL      C 4347   3.632  10.767   8.865 -0.1060  0.4356  0.1877
    7MOL      C 4348   3.720  10.862   8.951 -0.0041  0.2120  0.0406
    7MOL      C 4349   3.699  11.008   8.904 -0.4662 -0.1084 -0.3504
    7MOL      C 4350   3.808  11.102   8.969 -0.0022 -0.5210  0.3649
    7MOL      C 4351   3.784  11.246   8.934  0.3735 -0.0764  0.2665
    7MOL      C 4352   3.895  11.332   8.995 -0.1728 -0.1457 -0.0721
    7MOL      C 4353   3.855  11.480   9.036 -0.8177  0.0699 -0.0462
    7MOL      N 4354   4.220  11.038   9.192 -0.0172 -0.3029  0.0797
    7MOL      C 4355   4.287  11.119   9.285 -0.6594 -0.0370  0.0118
    7MOL      C 4356   4.256  11.094   9.067  0.2715  0.1861 -0.2194
    7MOL      C 4357   4.282  11.123   9.416  0.5201  0.7090 -0.2596
    7MOL      C 4358   4.357  11.217   9.228 -0.1188  0.0846 -0.2023
    7MOL      C 4359   4.209  11.067   8.937 -0.1071  0.0728  0.0915
    7MOL      C 4360   4.332  11.203   9.086 -0.2531 -0.3027 -0.2003
    7MOL      C 4361   4.354  11.219   9.470 -0.5108  0.2510  0.4928
    7MOL      S 4362   4.206  11.032   9.540 -0.1400  0.0557 -0.0755
    7MOL      S 4363   4.426  11.321   9.354 -0.0752 -0.1978 -0.1119
    7MOL      C 4364   4.228  11.160   8.837  0.3638 -0.1981  0.3327
    7MOL      N 4365   4.152  10.956   8.876  0.2574 -0.1362  0.4323
    7MOL      C 4366   4.360  11.293   8.979 -0.0473  0.4376 -0.7565
    7MOL      C 4367   4.355  11.222   9.606  0.2915 -0.5708  0.8601
    7MOL      C 4368   4.275  11.130   9.663 -0.4146  0.4732  0.1755
    7MOL      C 4369   4.165  11.122   8.720  0.1157  0.5663 -0.3727
    7MOL      C 4370   4.298  11.273   8.862  0.0550 -1.1267  0.2792
    7MOL      C 4371   4.108  11.006   8.748  0.6371  0.0281 -0.3117
    7MOL      C 4372   4.166  10.814   8.883  0.4469  0.5346 -0.3524
    7MOL      N 4373   4.415  11.404   9.001 -0.1168 -0.5908 -0.6397
    7MOL      C 4374   4.427  11.330   9.686  0.1308  0.1176  0.1518
    7MOL      C 4375   4.247  11.123   9.794 -0.1812  0.3918  0.1646
    7MOL      S 4376   4.103  11.183   8.568  0.1061 -0.0984 -0.0518
    7MOL      N 4377   4.319  11.372   8.772 -0.0961 -0.0020 -0.9292
    7MOL      C 4378   4.016  10.962   8.656 -0.5057  0.0105 -0.9475
    7MOL      S 4379   4.399  11.494   8.859 -0.1563 -0.0239 -0.3128
    7MOL      C 4380   4.162  11.027   9.868  0.9726 -0.4433  0.4571
    7MOL      C 4381   4.003  11.043   8.553  0.4767 -0.2568  0.3314
    7MOL      S 4382   3.912  10.820   8.648  0.0899 -0.0657 -0.1271
    7MOL      C 4383   4.054  11.080   9.955 -0.1556 -0.0433 -0.2397
    7MOL      C 4384   4.160  10.882   9.868 -0.3409  0.5058  0.6649
    7MOL      C 4385   3.923  10.997   8.457 -0.0688  0.2798 -0.8051
    7MOL      C 4386   3.861  10.875   8.488  0.0144 -0.4933 -0.4303
    7MOL      C 4387   3.984  10.959  10.006 -0.0041 -0.1827  0.7681
    7MOL      O 4388   4.043  11.193   9.994  0.1272 -0.0319 -0.1906
    7MOL      C 4389   4.232  10.793   9.778 -0.3452  0.6470  0.0018
    7MOL      C 4390   4.046  10.848   9.952 -0.4196  0.5942 -0.0592
    7MOL      C 4391   3.907  11.073   8.326 -0.9835 -0.1549  0.3961
    7MOL      C 4392   3.785  10.812   8.400 -0.1549  0.3333  0.4024
    7MOL      C 4393   3.859  10.948  10.081  0.2591 -0.4225 -0.0987
    7MOL      C 4394   4.372  10.811   9.739  0.8240  0.2538 -0.1389
    7MOL      C 4395   4.168  10.698   9.689 -1.1944  0.1054 -0.4531
    7MOL      C 4396   3.997  10.722   9.984  0.5959 -0.4899  0.5802
    7MOL      C 4397   3.712  10.685   8.413  0.6836 -0.1453  0.0925
    7MOL      C 4398   3.825  10.821  10.123  0.4210  0.0237 -0.1026
    7MOL      N 4399   4.481  10.838   9.719 -0.5087  0.9140 -0.1032
    7MOL      N 4400   4.113  10.628   9.612  0.0311  0.1325  0.4477
    7MOL      C 4401   3.887  10.710  10.069 -0.0036  1.1515  0.0550
    7MOL      C 4402   3.563  10.670   8.396  0.1206 -0.1133  0.1823
    7MOL      C 4403   3.774  10.561   8.462 -0.0958  0.4648 -0.0642
    7MOL      F 4404   3.724  10.805  10.207 -0.3833  0.5264 -0.4150
    7MOL      F 4405   3.846  10.591  10.104  0.3340  0.4153 -0.1019
    7MOL      C 4406   3.539  10.530   8.433 -1.0009 -0.2038 -0.8366
    7MOL      O 4407   3.488  10.761   8.356 -0.2017 -0.4799  0.1032
    7MOL      C 4408   3.912  10.525   8.471  0.1198  0.0593  0.1899
    7MOL      C 4409   3.660  10.467   8.449  0.4854 -0.0159 -0.3585
    7MOL      C 4410   3.418  10.459   8.422 -0.1048 -0.4144 -0.2089
    7MOL      C 4411   3.968  10.474   8.592  0.0699 -0.5784 -0.0895
    7MOL      C 4412   4.001  10.554   8.359 -0.0382  1.3011 -0.2978
    7MOL      C 4413   3.664  10.329   8.462 -0.3803  0.2269  0.6911
    7MOL      C 4414   3.424  10.315   8.428 -0.2699  0.5130  0.7028
    7MOL      N 4415   4.019  10.428   8.684 -0.1724 -0.1175  0.1341
    7MOL      N 4416   4.082  10.577   8.280 -0.1514  0.0800 -0.5633
    7MOL      C 4417   3.552  10.252   8.444  0.2160 -0.3827  0.5173
    7MOL      F 4418   3.317  10.238   8.411 -0.1211 -0.1115  0.6995
    7MOL      F 4419   3.556  10.119   8.457  0.5562  0.1093  0.4447
    7MOL      N 4420   3.965  11.545   9.104  0.1167 -0.0756  0.4567
    7MOL      C 4421   3.991  11.540   9.248 -0.1760 -0.0141 -0.1163
    7MOL      C 4422   4.015  11.668   9.066 -0.1797 -0.2768 -0.1705
    7MOL      C 4423   3.983  11.449   9.346  0.3698 -0.6761 -0.2981
    7MOL      C 4424   4.041  11.657   9.294  0.8139 -0.2954 -0.0699
    7MOL      C 4425   4.024  11.731   8.941 -0.8283  0.6491  0.0159
    7MOL      C 4426   4.046  11.740   9.185 -0.5007 -1.0016 -0.0568
    7MOL      C 4427   4.013  11.495   9.466 -0.4514 -0.0278  0.2490
    7MOL      S 4428   3.935  11.286   9.349 -0.1535 -0.0233  0.1323
    7MOL      S 4429   4.067  11.658   9.471 -0.1928  0.3780 -0.1310
    7MOL      C 4430   4.047  11.870   8.941  0.3393  1.0844 -0.2433
    7MOL      N 4431   4.000  11.686   8.814  0.1629 -0.4186  0.1120
    7MOL      C 4432   4.082  11.876   9.178  0.4506  0.8834  0.4729
    7MOL      C 4433   3.992  11.406   9.563 -0.3945 -0.0541  0.7935
    7MOL      C 4434   3.942  11.288   9.523 -0.3230 -0.5516 -0.4516
    7MOL      C 4435   4.034  11.918   8.816 -0.6068  0.0391 -0.9732
    7MOL      C 4436   4.068  11.944   9.058 -0.1483  0.5329  0.1654
    7MOL      C 4437   4.009  11.810   8.740 -0.7081  0.7227  0.0083
    7MOL      C 4438   4.050  11.567   8.751  0.0076  0.0762 -0.0515
    7MOL      N 4439   4.100  11.949   9.286  0.3039  0.0908  0.1326
    7MOL      C 4440   4.033  11.446   9.706  0.3549 -0.0861  0.3597
    7MOL      C 4441   3.894  11.194   9.605  0.6730  0.5371 -0.0663
    7MOL      S 4442   4.051  12.068   8.724 -0.5045  0.0054  0.1251
    7MOL      N 4443   4.078  12.071   9.068 -0.0438 -0.3095 -0.1106
    7MOL      C 4444   4.002  11.838   8.610  0.6704 -0.1441 -0.6213
    7MOL      S 4445   4.092  12.107   9.236 -0.1174  0.0675  0.2633
    7MOL      C 4446   3.808  11.089   9.564  0.9220 -0.5180 -0.0863
    7MOL      C 4447   4.016  11.968   8.585  0.2622  0.3386  0.9269
    7MOL      S 4448   3.950  11.748   8.473  0.0995  0.0011  0.1322
    7MOL      C 4449   3.843  10.957   9.610  0.7698 -0.5235  0.2766
    7MOL      C 4450   3.698  11.090   9.479 -0.4813  0.5534 -0.2521
    7MOL      C 4451   3.981  12.009   8.463 -0.3681 -0.1950  0.1945
    7MOL      C 4452   3.945  11.902   8.391  0.0032  0.5567 -0.1915
    7MOL      C 4453   3.738  10.872   9.553  0.9555 -0.0089  0.1224
    7MOL      O 4454   3.940  10.923   9.671  0.1092 -0.2200  0.0162
    7MOL      C 4455   3.633  11.206   9.418 -0.0840  0.4293 -0.1121
    7MOL      C 4456   3.655  10.947   9.477 -0.5886 -0.0955 -0.0813
    7MOL      C 4457   3.961  12.156   8.415 -0.3282  0.5698 -0.2322
    7MOL      C 4458   3.917  11.909   8.257 -0.0643  0.5280  0.1197
    7MOL      C 4459   3.728  10.731   9.549  0.1634 -0.2102  0.6856
    7MOL      C 4460   3.651  11.343   9.449  0.9841 -0.0635 -0.4947
    7MOL      C 4461   3.572  11.194   9.289 -0.0464  0.5532  0.3942
    7MOL      C 4462   3.565  10.891   9.390  0.0473  0.4496  0.3335
    7MOL      C 4463   3.903  11.790   8.167  0.0335  0.3615  0.4790
    7MOL      C 4464   3.631  10.671   9.472 -0.6693 -0.4075 -0.1519
    7MOL      N 4465   3.662  11.457   9.474  0.3403 -0.7448 -0.2444
    7MOL      N 4466   3.523  11.191   9.182 -0.1622  0.1381 -0.1998
    7MOL      C 4467   3.542  10.753   9.391 -1.3019 -0.1274  0.4241
    7MOL      C 4468   4.020  11.711   8.126 -0.3320 -0.3767 -0.5451
    7MOL      C 4469   3.783  11.743   8.100  0.2841  0.2526 -0.2496
    7MOL      F 4470   3.627  10.539   9.465 -0.0403  0.2194 -0.2239
    7MOL      F 4471   3.447  10.704   9.304  0.3081  0.6644 -0.0525
    7MOL      C 4472   3.967  11.604   8.039 -0.0098  0.1018 -0.0793
    7MOL      O 4473   4.136  11.725   8.164  0.1458  0.6527 -0.3285
    7MOL      C 4474   3.646  11.804   8.112  0.3631 -0.2517 -0.6948
    7MOL      C 4475   3.831  11.631   8.018 -0.0916 -0.1990 -0.1022
    7MOL      C 4476   4.032  11.494   7.980 -0.8692 -0.1403  0.2226
    7MOL      C 4477   3.517  11.741   8.099 -0.7949  0.4565 -0.1261
    7MOL      C 4478   3.631  11.924   8.188  0.6332  0.0748 -0.3226
    7MOL      C 4479   3.757  11.539   7.946 -0.0780 -0.4043  0.5600
    7MOL      C 4480   3.955  11.402   7.905 -0.0240  0.2343 -0.2106
    7MOL      N 4481   3.418  11.688   8.084  0.0975 -0.4397 -0.0290
    7MOL      N 4482   3.625  12.018   8.252  0.1209  0.2022 -0.7269
    7MOL      C 4483   3.817  11.426   7.887  0.2295 -0.1870 -0.0591
    7MOL      F 4484   4.016  11.298   7.845  0.3450  0.2488  0.3423
    7MOL      F 4485   3.728  11.332   7.832 -0.0585 -0.0395  0.3141
    7MOL      H 4486   3.558   9.668   9.112 -1.1269  0.5125  5.2896
    7MOL      H 4487   3.200  10.005   9.024 -0.0083 -0.4470  1.9447
    7MOL      H 4488   3.788   9.735   9.055 -0.8539 -0.4290 -2.2312
    7MOL      H 4489   3.576   9.810   8.757  0.6027 -2.0761 -1.4899
    7MOL      H 4490   3.640   9.691   8.872 -0.8946  0.2297 -1.0461
    7MOL      H 4491   3.414   9.949   8.743  2.7688  1.7591 -1.1436
    7MOL      H 4492   3.280  10.021   8.791 -1.1287 -0.1178 -0.5703
    7MOL      H 4493   3.613   9.990   8.684  0.3093  0.5683 -2.0427
    7MOL      H 4494   3.739  10.104   8.649 -0.4047 -3.5028 -2.0196
    7MOL      H 4495   3.891  10.172   8.854 -1.3124  0.9118  1.4650
    7MOL      H 4496   3.260  10.226   8.908 -0.2217 -0.7793 -0.1465
    7MOL      H 4497   3.714  10.340   8.752  0.1402  0.7842  0.2067
    7MOL      H 4498   3.010   9.916   9.093  0.8114  1.3686  0.1885
    7MOL      H 4499   2.999   9.758   9.172  1.9178  0.1837 -0.6918
    7MOL      H 4500   2.844   9.899   9.259  0.8343  1.7231 -1.9194
    7MOL      H 4501   2.955   9.860   9.388 -1.5486  0.7618  1.5407
    7MOL      H 4502   3.062  10.106   9.345 -0.1147  0.5199 -0.1255
    7MOL      H 4503   2.956  10.120   9.212 -0.1804 -1.6819 -0.0921
    7MOL      H 4504   2.894  10.125   9.505 -0.0349 -0.2538 -0.0067
    7MOL      H 4505   2.857  10.243   9.380 -1.6580  0.8787  0.8287
    7MOL      H 4506   2.684  10.086   9.284  1.3310  0.4571 -0.3572
    7MOL      H 4507   2.703   9.979   9.417  1.1688  0.0139 -2.0420
    7MOL      H 4508   2.585  10.264   9.415 -0.4628  0.5758  1.4805
    7MOL      H 4509   2.525  10.114   9.474 -0.3514 -0.8401 -0.3656
    7MOL      H 4510   2.713  10.137   9.662 -1.0641 -1.4609 -1.3446
    7MOL      H 4511   2.722  10.303   9.600  0.3141  0.5469  0.9776
    7MOL      H 4512   2.466  10.159   9.693 -0.3817  0.6404  0.1406
    7MOL      H 4513   2.476  10.334   9.671 -0.1033  0.1923 -0.5133
    7MOL      H 4514   3.162  10.567   9.000 -1.1586 -0.3838  0.3608
    7MOL      H 4515   3.146  10.392   8.987 -0.5205 -0.2617  0.6494
    7MOL      H 4516   3.338  10.355   9.142  1.2550  0.3049 -2.9089
    7MOL      H 4517   3.381  10.527   9.135 -0.0789  0.3483  0.6768
    7MOL      H 4518   3.215  10.611   9.267  1.6439 -0.5314  1.4993
    7MOL      H 4519   3.103  10.483   9.245 -1.0897  3.2578 -0.8295
    7MOL      H 4520   3.240  10.347   9.413  0.2420  0.3943 -0.4794
    7MOL      H 4521   3.370  10.465   9.400 -0.5724  1.4124  0.9890
    7MOL      H 4522   3.272  10.633   9.510  0.1684 -0.1155  0.8591
    7MOL      H 4523   3.123  10.550   9.545 -0.0080  1.5329  2.3372
    7MOL      H 4524   3.227  10.382   9.691 -0.2303  0.1215  0.7414
    7MOL      H 4525   3.388  10.441   9.632 -0.1220  0.8673 -0.2627
    7MOL      H 4526   3.332  10.537   9.847 -2.4735  0.2004  0.7699
    7MOL      H 4527   3.348  10.660   9.724 -0.0620 -0.6566 -1.0526
    7MOL      H 4528   3.112  10.712   9.731 -2.0165 -0.2743 -0.1032
    7MOL      H 4529   3.082  10.563   9.826 -0.7057  0.9444  0.9418
    7MOL      H 4530   3.933   9.666   9.212  0.0311 -0.1453 -2.2921
    7MOL      H 4531   4.059   9.686   9.087 -1.1951 -1.2809 -1.0780
    7MOL      H 4532   4.132   9.782   9.369 -0.2628  0.5923 -1.8785
    7MOL      H 4533   4.135   9.620   9.336  1.0172 -1.3128 -1.4930
    7MOL      H 4534   4.300   9.640   9.168 -0.0289  1.3291 -2.3240
    7MOL      H 4535   4.284   9.808   9.135 -0.6666  2.4549  1.5374
    7MOL      H 4536   4.455   9.839   9.274  1.4172  1.7872  1.9023
    7MOL      H 4537   4.334   9.849   9.393  1.9763  0.4586  0.3743
    7MOL      H 4538   4.364   9.612   9.457 -0.1263 -2.4410 -1.8348
    7MOL      H 4539   4.494   9.591   9.331 -0.3564  1.7100 -1.5366
    7MOL      H 4540   4.590   9.630   9.556  0.9935  1.2089  1.6852
    7MOL      H 4541   4.630   9.753   9.434  1.4447 -0.6315  1.5350
    7MOL      H 4542   4.599   9.859   9.655 -1.5470  1.3001  1.0677
    7MOL      H 4543   4.508   9.919   9.526  1.7534 -0.2714  0.3847
    7MOL      H 4544   4.301   9.779   9.612 -0.4556  3.7685 -0.5001
    7MOL      H 4545   4.419   9.719   9.732  0.6783  0.0660  0.9962
    7MOL      H 4546   3.186   9.674   9.381  2.5853  1.2927  1.4123
    7MOL      H 4547   3.172   9.578   9.241 -1.5692  0.4943  1.4705
    7MOL      H 4548   3.181   9.412   9.429  1.3999 -1.2648  0.6255
    7MOL      H 4549   3.345   9.415   9.377  0.8869 -0.1258  0.3988
    7MOL      H 4550   3.383   9.601   9.559 -0.4701  0.8991  0.2407
    7MOL      H 4551   3.208   9.608   9.582 -0.3587  0.2530 -1.1599
    7MOL      H 4552   3.198   9.397   9.701 -0.4971 -0.8274 -0.1293
    7MOL      H 4553   3.356   9.357   9.659 -0.1208  1.1567 -1.3375
    7MOL      H 4554   3.448   9.545   9.783  0.0928  0.3118  1.7347
    7MOL      H 4555   3.282   9.610   9.819 -0.2485  0.0272  0.1255
    7MOL      H 4556   3.225   9.415   9.955 -0.2830 -0.4932 -0.0996
    7MOL      H 4557   3.382   9.331   9.926  0.2107  0.5236  1.7089
    7MOL      H 4558   3.507   9.522  10.040  0.2612  0.7503 -0.4914
    7MOL      H 4559   3.352   9.610  10.066 -0.5897 -0.6034  3.3992
    7MOL      H 4560   3.272   9.434  10.208 -0.9795  2.9670 -1.6514
    7MOL      H 4561   3.421   9.334  10.168 -1.2053 -0.4985 -2.2116
    7MOL      H 4562   3.570   9.202  10.270 -0.4704 -0.9101 -0.7699
    7MOL      H 4563   3.569   9.182  10.095  1.5276 -1.7205 -0.9474
    7MOL      H 4564   3.704   9.124  10.193  0.5737 -0.1832  0.1716
    7MOL      H 4565   3.085   9.894  10.692  1.7331 -1.9626  0.3098
    7MOL      H 4566   3.228   9.975  10.622 -0.2432 -0.6299  2.0564
    7MOL      H 4567   3.070  10.011  10.565 -2.6710 -0.8783  1.1046
    7MOL      H 4568   2.905   9.899  10.455 -0.8692 -2.3928  2.9742
    7MOL      H 4569   4.295   9.208   9.853 -1.9113 -1.0269 -1.1305
    7MOL      H 4570   4.315   9.284  10.016 -1.8175  0.1970  0.6592
    7MOL      H 4571   4.300   9.109   9.989  1.1988  0.4271 -1.8307
    7MOL      H 4572   4.170   9.002   9.772  0.6659  1.4240  0.8785
    7MOL      H 4573   2.813   9.722   9.876  2.2198 -1.0908  0.3739
    7MOL      H 4574   2.564   9.454  10.223  0.6285 -0.0884  0.4567
    7MOL      H 4575   3.699   9.014   9.397 -0.9776 -0.4486 -0.0937
    7MOL      H 4576   3.681   8.660   9.753  0.6268  1.2770  1.1868
    7MOL      H 4577   2.388   9.944   9.665  0.7235  1.6269 -0.8476
    7MOL      H 4578   2.571   9.963   9.676  0.6553 -1.3195  0.1831
    7MOL      H 4579   2.500   9.807   9.711  0.3125 -0.2161  1.5878
    7MOL      H 4580   2.827  10.774  10.096 -0.8140  0.9388  0.1618
    7MOL      H 4581   2.863  10.868   9.946 -0.8570  0.3631 -0.2663
    7MOL      H 4582   2.705  10.878  10.012  1.8072  2.1834 -0.3217
    7MOL      H 4583   2.806  10.909   9.741  3.0481  0.4942 -4.1569
    7MOL      H 4584   2.233   9.358  10.096 -0.8384 -0.5399  0.8610
    7MOL      H 4585   2.213   9.489  10.206  0.8351  1.5150 -0.4532
    7MOL      H 4586   2.075   9.439  10.097  0.6061 -2.9208 -1.6603
    7MOL      H 4587   2.102   9.342   9.904  2.3176  1.1234  2.4744
    7MOL      H 4588   3.048  10.869   9.251  0.4227 -0.4204 -1.3875
    7MOL      H 4589   2.549  10.844   9.187 -0.0084 -0.1714 -0.3566
    7MOL      H 4590   1.799   9.254   9.429  0.4521 -0.7531  1.5221
    7MOL      H 4591   2.283   9.183   9.337 -0.2137 -1.4911 -0.9863
    7MOL      H 4592   3.233  10.848   9.590  0.4790  1.1427 -1.2717
    7MOL      H 4593   3.340  10.992   9.606 -0.6752  0.6983  0.5211
    7MOL      H 4594   3.346  10.869   9.723  0.1970 -1.3263 -0.7390
    7MOL      H 4595   2.916  10.433  10.420  1.4343 -0.0360  2.5727
    7MOL      H 4596   2.929  10.272  10.363 -0.2679 -0.1808  0.6992
    7MOL      H 4597   3.056  10.344  10.472 -0.4459 -1.3000 -0.4140
    7MOL      H 4598   3.062  10.121  10.262  1.7101  0.5921  1.1788
    7MOL      H 4599   2.991  11.540   9.639  0.0410 -1.3693  1.4804
    7MOL      H 4600   3.138  11.590   9.543  0.8881 -1.5401  0.1715
    7MOL      H 4601   2.972  11.563   9.465  0.2191  0.7082  1.7243
    7MOL      H 4602   3.147  11.529   9.308 -1.2496 -1.0095  0.2818
    7MOL      H 4603   3.507   9.835   9.975  0.2845  2.0443  0.8674
    7MOL      H 4604   3.168  10.035   9.680  1.0667  1.1453  0.0424
    7MOL      H 4605   3.503  11.636   8.907 -1.2044  0.5365  0.8744
    7MOL      H 4606   3.356  11.163   8.846 -1.2685  0.1862 -1.0037
    7MOL      H 4607   4.598   9.676   9.921  0.4531 -0.2496  0.8154
    7MOL      H 4608   4.531   9.707  10.084 -0.2079  0.7910  0.3710
    7MOL      H 4609   4.436   9.741   9.935 -0.1850 -1.6169 -0.4568
    7MOL      H 4610   3.743  10.133   9.573  3.1943 -1.1702  3.5437
    7MOL      H 4611   3.867  10.248   9.517 -1.1195  0.7411 -2.1264
    7MOL      H 4612   3.803  10.138   9.408 -1.8914  1.1827  0.6622
    7MOL      H 4613   3.719   9.916   9.466  2.5091  2.5012 -0.2325
    7MOL      H 4614   5.004   9.990  10.463  0.0788 -0.4155 -1.1224
    7MOL      H 4615   4.848  10.056  10.521  0.8156  0.4686 -0.7605
    7MOL      H 4616   4.901   9.908  10.585 -0.1787  0.1493  0.2779
    7MOL      H 4617   4.927   9.701  10.545 -0.7656  0.8385 -0.0601
    7MOL      H 4618   3.626   9.360   9.345  2.4617 -0.3433  0.3355
    7MOL      H 4619   3.686   9.427   9.836  0.2176  0.8926 -0.6508
    7MOL      H 4620   5.221   9.275  10.385  0.3466  0.3128  1.5291
    7MOL      H 4621   4.739   9.160  10.324  0.1692 -1.6863 -0.0231
    7MOL      H 4622   3.959  10.114   9.235 -1.5087  1.6854 -1.9995
    7MOL      H 4623   4.125  10.065   9.247  0.2161  0.5100  1.3295
    7MOL      H 4624   4.142  10.278   9.330  2.8833 -0.5891 -0.8461
    7MOL      H 4625   4.192  10.316   9.167 -0.8993 -0.7884 -2.0095
    7MOL      H 4626   3.964  10.376   9.089  0.5406 -1.4057 -0.4287
    7MOL      H 4627   3.909  10.358   9.255  1.6383 -2.1892 -0.2513
    7MOL      H 4628   4.050  10.518   9.362  0.7827  2.3371 -0.1502
    7MOL      H 4629   4.114  10.573   9.199 -0.0761  1.1479 -0.3397
    7MOL      H 4630   3.892  10.628   9.129 -0.2147  1.6533 -0.5397
    7MOL      H 4631   3.835  10.591   9.289 -1.3617  0.7205 -1.2275
    7MOL      H 4632   3.883  10.836   9.250  1.3422  0.7043  0.1126
    7MOL      H 4633   3.959  10.771   9.397  0.7992 -0.7225  0.2041
    7MOL      H 4634   4.180  10.799   9.296  1.9816  1.4421 -1.8146
    7MOL      H 4635   4.119  10.781   9.139  0.5734 -2.3873  0.8377
    7MOL      H 4636   4.018  11.012   9.161  1.0852 -0.4936 -1.8807
    7MOL      H 4637   4.061  11.009   9.331  1.0459 -0.4425  0.9106
    7MOL      H 4638   3.547  10.633   8.993  1.1260 -2.6415  1.9302
    7MOL      H 4639   3.718  10.589   8.964  0.3123  0.9300  0.4452
    7MOL      H 4640   3.666  10.774   8.761 -0.0762  0.8450  0.2287
    7MOL      H 4641   3.529  10.806   8.858 -0.2752 -0.2438 -1.4405
    7MOL      H 4642   3.684  10.860   9.055 -2.6603  1.5716 -0.7985
    7MOL      H 4643   3.825  10.833   8.950  0.1388  0.7059 -2.2962
    7MOL      H 4644   3.705  11.018   8.795  1.5490  0.1969 -0.2351
    7MOL      H 4645   3.598  11.044   8.924 -1.0012 -1.3045 -0.8594
    7MOL      H 4646   3.809  11.099   9.078  0.2762  0.3876  0.3907
    7MOL      H 4647   3.903  11.074   8.921 -0.4289  0.2251 -0.9249
    7MOL      H 4648   3.780  11.250   8.825  0.1474  0.0222  0.2786
    7MOL      H 4649   3.690  11.285   8.975  1.2465  1.7770  0.5774
    7MOL      H 4650   3.915  11.297   9.097 -0.3454  1.5288  0.5495
    7MOL      H 4651   3.993  11.324   8.946  1.2426  1.1526  2.4611
    7MOL      H 4652   3.768  11.478   9.102  1.6088 -1.8517  3.2732
    7MOL      H 4653   3.834  11.537   8.945  0.4521 -2.6204 -2.1029
    7MOL      H 4654   4.257  10.787   8.938  1.4338 -0.3697 -2.3611
    7MOL      H 4655   4.078  10.769   8.930 -1.3310  2.9087 -1.3071
    7MOL      H 4656   4.177  10.768   8.784 -3.3730 -1.5043  0.0749
    7MOL      H 4657   4.417  11.428   9.638 -2.9684 -0.3194 -0.2065
    7MOL      H 4658   4.400  11.345   9.792  1.9926  0.9972  0.5192
    7MOL      H 4659   4.533  11.303   9.685  0.4385  1.3079  0.5698
    7MOL      H 4660   4.285  11.194   9.868  1.3718 -3.1615  2.9222
    7MOL      H 4661   3.941  11.015   8.239 -0.6596  1.5404 -0.6499
    7MOL      H 4662   3.801  11.097   8.314 -1.3648 -2.0218 -0.0767
    7MOL      H 4663   3.959  11.170   8.324  1.2199 -1.3195 -0.0692
    7MOL      H 4664   3.775  10.858   8.301  2.6959  0.5090  0.1465
    7MOL      H 4665   3.803  11.038  10.103  1.1537 -0.1994  1.3122
    7MOL      H 4666   4.045  10.633   9.943 -0.5797 -1.0793  0.4695
    7MOL      H 4667   3.327  10.509   8.391 -0.2917 -0.5075  0.1770
    7MOL      H 4668   3.762  10.288   8.486 -0.6693 -0.6524  0.4072
    7MOL      H 4669   4.133  11.589   8.683  0.6486 -1.0428  0.3554
    7MOL      H 4670   4.089  11.489   8.817 -1.5465 -1.2681 -0.6819
    7MOL      H 4671   3.980  11.520   8.681 -1.0384  1.7032 -0.1344
    7MOL      H 4672   4.138  11.429   9.732  0.0433  2.2529  3.3491
    7MOL      H 4673   4.013  11.550   9.733 -0.8551 -0.3116  0.3763
    7MOL      H 4674   3.972  11.388   9.776  0.3413 -0.9023 -0.3162
    7MOL      H 4675   3.902  11.198   9.713 -2.4051  0.4063  0.1946
    7MOL      H 4676   3.929  12.223   8.496 -1.6850 -0.4134  0.0502
    7MOL      H 4677   4.056  12.204   8.385  0.6583 -1.2609 -0.0877
    7MOL      H 4678   3.878  12.171   8.345  0.1121  0.4613 -0.7866
    7MOL      H 4679   3.906  12.006   8.208  0.4324  0.5652  0.0830
    7MOL      H 4680   3.804  10.668   9.596 -0.2448  0.1495  1.8492
    7MOL      H 4681   3.512  10.951   9.316 -0.8281  1.4563  1.7594
    7MOL      H 4682   4.140  11.496   7.984 -0.7853  0.7099 -2.0957
    7MOL      H 4683   3.649  11.545   7.935  0.1014 -1.5912 -2.0569
    8MOL      C 4684   2.909   7.350   0.951  0.0462 -0.5489 -0.9744
    8MOL      C 4685   2.819   7.251   0.984  1.0402  0.5054 -0.0585
    8MOL      C 4686   3.041   7.350   0.996  1.1875  0.3923  0.3440
    8MOL      C 4687   2.856   7.160   1.090  0.3255 -0.2669 -0.1650
    8MOL      C 4688   3.077   7.260   1.099  0.1064  0.1403 -0.2926
    8MOL      C 4689   2.556   7.168   1.171  0.2721 -0.0351  0.2614
    8MOL      C 4690   2.981   7.166   1.150  0.2837 -0.2446 -0.4178
    8MOL      C 4691   2.761   7.047   1.131  0.6456 -0.0606 -0.4836
    8MOL      C 4692   2.444   7.196   1.246 -0.0130 -0.7407 -0.2175
    8MOL      C 4693   2.660   7.094   1.227 -0.2329  0.6681 -1.0002
    8MOL      C 4694   3.038   7.073   1.258  0.3138 -0.2704  0.8146
    8MOL      C 4695   2.437   7.150   1.379 -0.6147 -0.2826 -0.5499
    8MOL      C 4696   2.664   7.064   1.365 -0.4774  0.0220  0.2801
    8MOL      C 4697   2.778   6.979   1.435 -0.4222 -0.2701 -0.6775
    8MOL      C 4698   2.543   7.077   1.437  0.5003 -0.0741 -0.1225
    8MOL      C 4699   3.025   7.119   1.402 -0.5568 -0.3755  0.7762
    8MOL      C 4700   2.887   7.061   1.504 -0.6765  0.2242  0.2987
    8MOL      C 4701   3.173   7.210   1.483 -0.3290 -0.4142 -0.5777
    8MOL      C 4702   2.885   7.097   1.685  0.6256 -1.0358  0.0268
    8MOL      C 4703   3.178   7.235   1.668 -0.0873 -0.3546 -0.5480
    8MOL      C 4704   3.031   7.180   1.771 -0.1828  0.5111  0.4410
    8MOL      O 4705   2.855   7.449   0.863  0.3719  0.0016  0.1005
    8MOL      O 4706   3.141   7.432   0.953 -0.7838 -0.7147 -0.3120
    8MOL      O 4707   2.340   7.275   1.197  0.9955 -0.1584 -0.1239
    8MOL      O 4708   3.291   7.299   1.722  0.2777  0.3762 -0.5155
    8MOL      C 4709   3.253   7.384   0.873 -0.4315  0.0110 -0.1242
    8MOL      C 4710   3.384   7.453   0.917  0.3663  1.1984 -0.4126
    8MOL      C 4711   3.461   7.376   1.026 -0.2898 -0.3563 -0.0303
    8MOL      C 4712   3.606   7.430   1.041  0.2481  0.2361 -0.7998
    8MOL      C 4713   3.712   7.337   1.105  0.2890 -0.5248 -0.0582
    8MOL      C 4714   3.849   7.405   1.134 -0.2920  0.0708 -0.6119
    8MOL      C 4715   3.920   7.451   1.007 -0.9041  0.5289 -0.0651
    8MOL      C 4716   4.071   7.472   1.045  0.5098 -0.5509  0.6558
    8MOL      C 4717   3.268   7.417   1.803  0.5134  0.0060  0.0450
    8MOL      C 4718   3.369   7.532   1.765 -0.0853  0.0475 -0.7066
    8MOL      C 4719   3.359   7.670   1.840 -0.5824  0.3860 -0.1048
    8MOL      C 4720   3.427   7.791   1.774  0.5501  0.1348 -0.0804
    8MOL      C 4721   3.425   7.916   1.860 -0.7127 -0.3543 -0.0111
    8MOL      C 4722   3.500   8.035   1.807 -0.5235  0.0261 -0.5328
    8MOL      C 4723   3.528   8.154   1.899  0.2635 -0.5848 -0.3709
    8MOL      C 4724   3.619   8.259   1.833  0.0702  0.5709 -0.4520
    8MOL      C 4725   2.391   7.404   1.155 -0.7075  0.0397 -0.1294
    8MOL      C 4726   2.285   7.495   1.096  0.4058  0.3092 -0.0986
    8MOL      C 4727   2.327   7.645   1.083  0.6879  0.1259  0.2582
    8MOL      C 4728   2.460   7.673   1.010  0.5833 -0.9988 -0.8820
    8MOL      C 4729   2.517   7.814   1.048 -0.0462 -0.2452 -0.5877
    8MOL      C 4730   2.442   7.940   0.995  0.0422 -1.1631 -0.4178
    8MOL      C 4731   2.472   8.055   1.094  0.6234 -0.1442  0.0412
    8MOL      C 4732   2.393   8.185   1.087  0.7508  0.2115  0.4205
    8MOL      C 4733   2.913   7.580   0.831  0.7487  0.6323 -0.5898
    8MOL      C 4734   2.812   7.663   0.753 -0.3418 -0.3311 -0.4738
    8MOL      C 4735   2.866   7.805   0.750  0.5088  0.1633  0.3724
    8MOL      C 4736   2.764   7.907   0.693  1.0022  0.6512  0.4103
    8MOL      C 4737   2.825   8.048   0.678  0.3835  0.2040  0.0481
    8MOL      C 4738   2.722   8.161   0.633 -0.2462  0.1051 -0.0937
    8MOL      C 4739   2.616   8.186   0.742  0.1877 -0.0053 -0.6058
    8MOL      C 4740   2.521   8.296   0.697  0.2538  0.3044  0.1072
    8MOL      N 4741   2.396   8.316   0.777 -0.9592 -0.5327  0.3368
    8MOL      C 4742   2.384   8.431   0.860 -0.4859 -0.1216  0.0843
    8MOL      C 4743   2.279   8.249   0.791  0.4541 -0.1171  0.3028
    8MOL      C 4744   2.458   8.541   0.883 -0.6048 -0.7490  0.2237
    8MOL      C 4745   2.266   8.441   0.914 -0.3370 -0.2905  0.4583
    8MOL      C 4746   2.248   8.116   0.767  0.2880  1.0373 -0.3759
    8MOL      C 4747   2.197   8.326   0.874 -0.0231 -0.0218 -0.3296
    8MOL      C 4748   2.401   8.628   0.956  0.3839  0.4632 -0.0243
    8MOL      S 4749   2.619   8.592   0.848 -0.0822  0.3334  0.1893
    8MOL      S 4750   2.238   8.584   1.003  0.1509  0.0838  0.0102
    8MOL      C 4751   2.130   8.066   0.819 -0.2964 -0.0410 -0.3604
    8MOL      N 4752   2.322   8.014   0.704 -0.2804  0.2499  0.3522
    8MOL      C 4753   2.073   8.277   0.919 -0.8160  0.1324  0.0075
    8MOL      C 4754   2.469   8.736   0.991  0.1284 -0.2792 -0.3407
    8MOL      C 4755   2.591   8.738   0.937 -0.2865 -0.2597 -0.4249
    8MOL      C 4756   2.120   7.932   0.792  1.1494 -0.8460 -0.2877
    8MOL      C 4757   2.042   8.147   0.889  0.2295 -0.0527  0.2259
    8MOL      C 4758   2.233   7.907   0.729 -0.2518  0.7099 -0.0515
    8MOL      C 4759   2.392   8.010   0.572  0.0472 -0.5177  0.5037
    8MOL      N 4760   1.983   8.345   0.985 -0.1741 -0.7012 -0.3619
    8MOL      C 4761   2.419   8.836   1.091  0.6642 -0.3570 -0.2274
    8MOL      C 4762   2.672   8.842   0.955 -0.1864 -0.6773  0.7481
    8MOL      S 4763   2.021   7.788   0.812 -0.3001 -0.0121 -0.1429
    8MOL      N 4764   1.929   8.105   0.940  0.1282 -0.4647 -0.1085
    8MOL      C 4765   2.244   7.777   0.696  0.2763 -0.7431 -0.3382
    8MOL      S 4766   1.864   8.234   1.016 -0.1850 -0.0084 -0.1272
    8MOL      C 4767   2.806   8.870   0.909  0.7764  0.1798  0.2791
    8MOL      C 4768   2.151   7.701   0.736  0.2394 -0.0821 -0.9735
    8MOL      S 4769   2.372   7.689   0.623  0.3608  0.1685 -0.1678
    8MOL      C 4770   2.898   8.939   0.995 -0.1287  0.0765 -0.2888
    8MOL      C 4771   2.862   8.857   0.772  0.6963 -0.3868 -0.0142
    8MOL      C 4772   2.161   7.572   0.717 -0.1411  0.0031  0.2849
    8MOL      C 4773   2.277   7.548   0.652  0.8871  0.0652 -0.0371
    8MOL      C 4774   3.019   8.961   0.918  1.0482  0.1698  0.2394
    8MOL      O 4775   2.874   8.981   1.109 -0.4510  0.2348 -0.6402
    8MOL      C 4776   2.794   8.799   0.650  0.2593  0.3843 -0.2504
    8MOL      C 4777   3.001   8.913   0.790  0.3493 -0.0334 -1.2083
    8MOL      C 4778   2.064   7.461   0.765 -0.8039  0.1324 -0.0008
    8MOL      C 4779   2.315   7.426   0.600  0.3932 -0.0862  0.4706
    8MOL      C 4780   3.132   9.025   0.958  0.0935 -0.4382 -0.8403
    8MOL      C 4781   2.717   8.873   0.563 -0.3222  0.4153  0.1725
    8MOL      C 4782   2.819   8.670   0.598  0.0680  0.7344 -0.4658
    8MOL      C 4783   3.101   8.925   0.695  0.9783 -0.4190  0.5621
    8MOL      C 4784   2.444   7.407   0.541  0.0911 -0.1890 -0.3474
    8MOL      C 4785   3.230   9.058   0.862 -0.2811  0.6359 -0.2877
    8MOL      N 4786   2.651   8.931   0.488 -0.5635 -0.5006  0.2745
    8MOL      N 4787   2.853   8.567   0.549 -1.0176 -0.3222 -0.1491
    8MOL      C 4788   3.218   8.997   0.730  0.3567 -0.5122  0.0272
    8MOL      C 4789   2.544   7.337   0.617 -0.6706  0.2665 -0.2461
    8MOL      C 4790   2.487   7.447   0.414  0.2916 -0.2709  1.0184
    8MOL      F 4791   3.348   9.123   0.890 -0.0868 -0.3835  0.1447
    8MOL      F 4792   3.319   9.003   0.646  0.0033 -0.1893 -0.1444
    8MOL      C 4793   2.669   7.364   0.538 -0.3116 -0.2290 -0.4919
    8MOL      O 4794   2.543   7.283   0.728  0.3818  0.1433  0.7468
    8MOL      C 4795   2.415   7.515   0.304  0.3345 -0.2344 -1.1389
    8MOL      C 4796   2.637   7.428   0.421  0.2750  0.3043 -0.7169
    8MOL      C 4797   2.798   7.320   0.574  0.5359  0.5721  0.0392
    8MOL      C 4798   2.408   7.650   0.275 -0.2666  0.3305 -0.0431
    8MOL      C 4799   2.359   7.444   0.197 -0.2962  1.1026  0.3176
    8MOL      C 4800   2.734   7.448   0.329 -0.2690  0.4867  0.2605
    8MOL      C 4801   2.899   7.359   0.485  0.2404 -0.1477 -0.4837
    8MOL      N 4802   2.417   7.765   0.254  0.0263 -0.6984  0.0770
    8MOL      N 4803   2.309   7.381   0.114 -0.8217 -0.3373  0.3715
    8MOL      C 4804   2.870   7.415   0.356 -0.4882 -0.3891 -0.3921
    8MOL      F 4805   3.027   7.320   0.502  0.0391  0.3364  0.0118
    8MOL      F 4806   2.963   7.436   0.262  0.2982 -0.6412  0.2838
    8MOL      N 4807   4.147   7.490   0.921  0.7231  0.4017  0.1096
    8MOL      C 4808   4.150   7.615   0.855  0.4370 -0.3542 -0.0958
    8MOL      C 4809   4.135   7.398   0.818  0.7165 -0.4417 -0.0102
    8MOL      C 4810   4.169   7.737   0.899 -0.1085 -0.6662  0.0649
    8MOL      C 4811   4.137   7.606   0.724  0.4451 -0.1318  0.6683
    8MOL      C 4812   4.126   7.259   0.820  0.4006  0.3695 -0.2719
    8MOL      C 4813   4.130   7.470   0.695 -0.3482  0.3645  0.1263
    8MOL      C 4814   4.152   7.827   0.806 -0.0866  0.4243 -0.5392
    8MOL      S 4815   4.173   7.797   1.058  0.5450 -0.1292 -0.3356
    8MOL      S 4816   4.131   7.761   0.651  0.0218  0.3458 -0.5406
    8MOL      C 4817   4.100   7.188   0.702 -1.2662 -0.5668 -0.0166
    8MOL      N 4818   4.112   7.172   0.928  0.1037 -0.0536  0.5796
    8MOL      C 4819   4.140   7.392   0.575 -0.4603 -0.3787  0.0006
    8MOL      C 4820   4.161   7.954   0.846 -0.2066  0.5796  0.3660
    8MOL      C 4821   4.169   7.957   0.981 -0.1325 -0.5151  0.8232
    8MOL      C 4822   4.046   7.060   0.735 -0.8223  0.0886  0.7922
    8MOL      C 4823   4.115   7.254   0.579  0.1922 -0.0369  0.6686
    8MOL      C 4824   4.050   7.058   0.866  0.4001 -0.1644  0.1161
    8MOL      C 4825   4.207   7.155   1.042 -0.1369 -0.2326 -0.5797
    8MOL      N 4826   4.159   7.441   0.456 -0.1050  0.0960  0.2527
    8MOL      C 4827   4.145   8.064   0.746 -0.1752 -0.4486 -0.7204
    8MOL      C 4828   4.178   8.077   1.051 -0.0010  0.2868  0.4982
    8MOL      S 4829   3.966   6.922   0.669 -0.6206 -0.3361  0.1382
    8MOL      N 4830   4.109   7.195   0.465 -0.1188  0.1769  0.1473
    8MOL      C 4831   3.978   6.958   0.919 -0.7359 -0.0536  0.5223
    8MOL      S 4832   4.155   7.310   0.350  0.0596 -0.0116  0.1616
    8MOL      C 4833   4.197   8.085   1.193  0.6010  0.3158  0.2527
    8MOL      C 4834   3.933   6.868   0.833 -0.0551  0.3938 -0.4137
    8MOL      S 4835   3.932   6.916   1.076 -0.1470  0.0146 -0.5841
    8MOL      C 4836   4.332   8.117   1.252  0.0296  0.3863 -0.0006
    8MOL      C 4837   4.103   8.036   1.289 -0.3111  1.0487 -0.0298
    8MOL      C 4838   3.856   6.769   0.878 -0.1853  0.0134 -0.8991
    8MOL      C 4839   3.849   6.785   1.010 -0.1999  0.9080  0.6468
    8MOL      C 4840   4.318   8.089   1.400  0.5579  0.3101  0.6372
    8MOL      O 4841   4.424   8.173   1.196 -0.0975  0.7840 -0.5320
    8MOL      C 4842   3.954   8.025   1.266  0.6437 -0.0667 -0.6179
    8MOL      C 4843   4.183   8.051   1.413 -0.0919 -0.0650 -0.3165
    8MOL      C 4844   3.808   6.658   0.801 -0.2520  0.1429  0.2696
    8MOL      C 4845   3.781   6.692   1.080 -0.7954  0.4971 -0.0617
    8MOL      C 4846   4.406   8.116   1.509 -0.5914  0.0292 -0.2902
    8MOL      C 4847   3.869   8.141   1.270  0.3857 -0.7652 -0.1046
    8MOL      C 4848   3.888   7.921   1.201 -0.1358 -0.2841  0.0799
    8MOL      C 4849   4.127   8.045   1.545  0.2225 -0.7237 -0.2273
    8MOL      C 4850   3.749   6.715   1.229 -0.3514  0.1168 -0.0229
    8MOL      C 4851   4.353   8.101   1.638 -0.0869  0.5470 -0.1835
    8MOL      N 4852   3.796   8.230   1.268  0.2930 -0.2207  0.1815
    8MOL      N 4853   3.839   7.831   1.145 -0.2610  0.5248  0.6711
    8MOL      C 4854   4.213   8.066   1.653 -0.5247 -0.3539 -0.0487
    8MOL      C 4855   3.799   6.635   1.335  0.5172 -0.3932 -0.3043
    8MOL      C 4856   3.660   6.817   1.280  0.1983 -0.9533 -0.2264
    8MOL      F 4857   4.416   8.133   1.752  0.1615 -0.0110 -0.0120
    8MOL      F 4858   4.156   8.051   1.774 -0.2141 -0.2998 -0.1241
    8MOL      C 4859   3.765   6.707   1.459  1.5047 -0.4237  0.8636
    8MOL      O 4860   3.856   6.528   1.321 -0.1478  0.8194 -0.4488
    8MOL      C 4861   3.571   6.905   1.197 -0.0572 -0.4955 -0.0045
    8MOL      C 4862   3.689   6.821   1.428  0.2564  0.5137  0.1268
    8MOL      C 4863   3.826   6.692   1.585 -0.0416 -0.3933 -0.0081
    8MOL      C 4864   3.504   7.026   1.240 -0.0563  0.0943 -0.6005
    8MOL      C 4865   3.552   6.896   1.058 -0.0376 -0.7845  0.6935
    8MOL      C 4866   3.648   6.910   1.528 -0.1313  0.4110 -0.2790
    8MOL      C 4867   3.791   6.787   1.680  0.4296 -0.2035 -0.5250
    8MOL      N 4868   3.447   7.122   1.277  0.0076 -0.1127  0.9134
    8MOL      N 4869   3.546   6.865   0.944 -0.3437  0.0167  0.1686
    8MOL      C 4870   3.704   6.899   1.656 -0.6548  0.0785  0.0441
    8MOL      F 4871   3.854   6.770   1.803 -0.6248  0.0149  0.0935
    8MOL      F 4872   3.665   6.985   1.762  0.7970 -0.0035  0.8134
    8MOL      N 4873   3.657   8.384   1.907 -0.3965 -0.8842 -0.3821
    8MOL      C 4874   3.629   8.513   1.851 -0.7849 -0.5514 -0.4146
    8MOL      C 4875   3.646   8.400   2.044  0.3230 -0.1412 -0.1887
    8MOL      C 4876   3.641   8.581   1.734 -0.2604  0.9199  0.5260
    8MOL      C 4877   3.584   8.594   1.948  0.8261 -0.7109 -0.2020
    8MOL      C 4878   3.699   8.326   2.160  0.1447 -0.2544  0.1853
    8MOL      C 4879   3.586   8.523   2.067  0.2799  0.6473 -0.3804
    8MOL      C 4880   3.614   8.704   1.735  0.1342  0.0256 -0.0998
    8MOL      S 4881   3.692   8.527   1.575 -0.5463  0.7832  0.1521
    8MOL      S 4882   3.572   8.757   1.892  0.1980 -0.0096 -0.1710
    8MOL      C 4883   3.678   8.378   2.291 -0.5254 -0.3340  0.3648
    8MOL      N 4884   3.793   8.218   2.175 -0.5028 -0.0973  0.2620
    8MOL      C 4885   3.557   8.562   2.197  0.5527  0.1884 -0.1837
    8MOL      C 4886   3.626   8.766   1.621  0.0802 -0.6885  0.7338
    8MOL      C 4887   3.672   8.691   1.524  0.6333  0.1074 -0.1451
    8MOL      C 4888   3.761   8.306   2.382 -0.0037  0.0563 -0.6091
    8MOL      C 4889   3.598   8.491   2.312  0.1987  0.3712  0.1813
    8MOL      C 4890   3.821   8.208   2.312  0.5251  0.6203 -0.1048
    8MOL      C 4891   3.889   8.167   2.070  0.4314  0.3558  1.1100
    8MOL      N 4892   3.498   8.677   2.210  0.3946 -0.3680  0.4802
    8MOL      C 4893   3.607   8.927   1.617  0.6461 -0.3021 -0.1144
    8MOL      C 4894   3.701   8.732   1.400  1.2183  0.4946 -0.4124
    8MOL      S 4895   3.783   8.281   2.551  0.4407  0.0419 -0.0061
    8MOL      N 4896   3.580   8.560   2.423 -0.2397  0.1732 -0.1180
    8MOL      C 4897   3.876   8.109   2.379 -0.3507  0.5372 -0.0978
    8MOL      S 4898   3.525   8.711   2.372  0.1639  0.0525  0.7120
    8MOL      C 4899   3.746   8.648   1.292 -0.2928  0.7496 -0.1256
    8MOL      C 4900   3.869   8.134   2.508 -0.1949 -0.4863 -0.5716
    8MOL      S 4901   3.957   7.963   2.343 -0.0799  0.3086  0.1560
    8MOL      C 4902   3.660   8.625   1.177 -0.3167 -0.6332  0.4027
    8MOL      C 4903   3.878   8.585   1.269  0.3811 -0.8389 -0.2264
    8MOL      C 4904   3.925   8.043   2.589 -0.5143  0.0819 -0.5084
    8MOL      C 4905   3.981   7.942   2.521  0.0719 -0.3109  0.2733
    8MOL      C 4906   3.741   8.547   1.083 -0.3361 -0.0234  0.7764
    8MOL      O 4907   3.543   8.651   1.159  0.6601  0.5107  0.2836
    8MOL      C 4908   3.990   8.577   1.360 -0.1148 -0.3603  0.1696
    8MOL      C 4909   3.869   8.539   1.132 -0.9845 -0.8134 -0.0552
    8MOL      C 4910   3.917   8.057   2.743  0.8322  0.1884  0.1188
    8MOL      C 4911   4.039   7.834   2.576  0.1598 -0.1571 -0.8403
    8MOL      C 4912   3.704   8.511   0.951 -0.5991  0.1138 -0.2451
    8MOL      C 4913   4.042   8.697   1.415 -0.2772  0.5882 -0.4007
    8MOL      C 4914   4.056   8.458   1.403  0.8642 -0.7086  0.1380
    8MOL      C 4915   3.970   8.496   1.051  0.0709 -0.2434  0.0438
    8MOL      C 4916   4.077   7.710   2.516 -0.0901  0.1837  0.1513
    8MOL      C 4917   3.806   8.457   0.872 -0.0067 -0.0559  1.2144
    8MOL      N 4918   4.092   8.797   1.446  0.0650  0.3557  0.3159
    8MOL      N 4919   4.107   8.359   1.436  0.0134  0.3426  0.0008
    8MOL      C 4920   3.933   8.442   0.923  0.7668 -0.2404  0.4768
    8MOL      C 4921   4.212   7.657   2.535 -0.0935  0.0734  0.1715
    8MOL      C 4922   3.979   7.606   2.496  1.1492 -0.2861  0.8957
    8MOL      F 4923   3.779   8.417   0.745  0.7253  0.4058  0.8058
    8MOL      F 4924   4.030   8.382   0.850 -0.3432 -0.4923 -0.0989
    8MOL      C 4925   4.193   7.512   2.504  0.2239  0.7392 -0.2478
    8MOL      O 4926   4.315   7.712   2.575 -0.2667  0.3790  0.4363
    8MOL      C 4927   3.838   7.619   2.515  0.6102 -0.1323  1.0247
    8MOL      C 4928   4.061   7.487   2.477  0.1945  0.0872 -0.3617
    8MOL      C 4929   4.288   7.410   2.500 -0.1814  0.1036 -0.0918
    8MOL      C 4930   3.770   7.704   2.608  0.0731  0.0591 -0.2819
    8MOL      C 4931   3.748   7.521   2.472 -0.1839 -0.3891 -0.4590
    8MOL      C 4932   4.026   7.363   2.429  0.2365  0.4593  0.2480
    8MOL      C 4933   4.249   7.280   2.466  0.3329 -0.1639 -0.5210
    8MOL      N 4934   3.710   7.775   2.671  0.4611  0.0942  0.1032
    8MOL      N 4935   3.670   7.443   2.437 -0.0164 -0.4238  0.5070
    8MOL      C 4936   4.120   7.256   2.428 -0.0977  0.7569  0.5722
    8MOL      F 4937   4.338   7.180   2.479 -0.3970 -0.1521 -0.4261
    8MOL      F 4938   4.087   7.132   2.379  0.0167 -0.0702 -0.3291
    8MOL      N 4939   2.369   8.260   1.213 -0.5556  1.1380  0.4201
    8MOL      C 4940   2.458   8.372   1.245  0.2697  0.2533  0.0671
    8MOL      C 4941   2.250   8.297   1.275 -0.8872  0.1473 -0.8123
    8MOL      C 4942   2.578   8.409   1.214 -0.4419 -0.0724  0.0192
    8MOL      C 4943   2.394   8.467   1.318 -0.6373 -0.1061  0.0865
    8MOL      C 4944   2.122   8.242   1.283 -0.5436  0.4561  0.3076
    8MOL      C 4945   2.265   8.424   1.332  0.6024 -0.6988  0.4395
    8MOL      C 4946   2.619   8.522   1.260  0.3196 -0.0383 -0.4120
    8MOL      S 4947   2.692   8.331   1.116  0.2220 -0.4097 -0.1656
    8MOL      S 4948   2.497   8.604   1.357  0.1278 -0.0176 -0.3033
    8MOL      C 4949   2.020   8.302   1.353  0.5489  0.2882 -0.0199
    8MOL      N 4950   2.073   8.114   1.248 -0.1607 -0.7563 -0.2894
    8MOL      C 4951   2.163   8.481   1.408  0.4525  0.3487 -0.4781
    8MOL      C 4952   2.738   8.561   1.218 -0.2654 -0.3839  0.2587
    8MOL      C 4953   2.794   8.472   1.131 -0.0086  0.7864  0.2202
    8MOL      C 4954   1.905   8.229   1.351 -0.5457 -0.3764 -0.1850
    8MOL      C 4955   2.036   8.428   1.411 -0.0449  0.9103 -0.6092
    8MOL      C 4956   1.940   8.114   1.296  0.1396  0.0884  0.2536
    8MOL      C 4957   2.150   7.990   1.265  0.4682 -0.0453 -0.3476
    8MOL      N 4958   2.184   8.598   1.468  0.1513  0.2017  0.1912
    8MOL      C 4959   2.802   8.692   1.257  0.4527 -1.1975  0.0611
    8MOL      C 4960   2.913   8.497   1.071 -0.4155  0.1158 -0.0042
    8MOL      S 4961   1.748   8.227   1.414  0.4374 -0.0094 -0.0133
    8MOL      N 4962   1.953   8.494   1.492 -0.1506  0.1792 -0.2173
    8MOL      C 4963   1.841   8.021   1.291  0.1038 -0.4549  0.3665
    8MOL      S 4964   2.042   8.618   1.562  0.2738 -0.4188 -0.2610
    8MOL      C 4965   2.977   8.413   0.967  0.2022 -0.1870 -0.6145
    8MOL      C 4966   1.732   8.066   1.347  0.0993  0.0756 -0.4440
    8MOL      S 4967   1.827   7.862   1.233  0.2264 -0.1272  0.0384
    8MOL      C 4968   3.031   8.473   0.844  0.3255 -1.0961 -0.3132
    8MOL      C 4969   3.004   8.272   0.972 -0.0677 -0.4453 -0.2590
    8MOL      C 4970   1.630   7.983   1.347  1.0000 -0.0851  0.1633
    8MOL      C 4971   1.661   7.861   1.297  0.2055 -0.0354  0.0049
    8MOL      C 4972   3.088   8.359   0.768 -0.1531  0.0701  0.3860
    8MOL      O 4973   3.021   8.596   0.818  0.4193 -0.3040 -0.3641
    8MOL      C 4974   2.984   8.180   1.084  0.4562  0.9115 -0.3982
    8MOL      C 4975   3.074   8.244   0.845 -0.7120 -0.1637 -0.4889
    8MOL      C 4976   1.499   8.026   1.414  0.1595  0.0645 -0.0542
    8MOL      C 4977   1.594   7.746   1.305 -0.1694 -0.0583  0.1415
    8MOL      C 4978   3.153   8.360   0.644 -0.6541 -0.2388 -0.8236
    8MOL      C 4979   2.893   8.073   1.078  0.1620 -0.7532 -0.3153
    8MOL      C 4980   3.075   8.166   1.191  0.6700 -0.3941 -0.3748
    8MOL      C 4981   3.134   8.125   0.803 -0.4769 -0.2592  0.4003
    8MOL      C 4982   1.659   7.624   1.265  0.0081 -0.2000  0.5455
    8MOL      C 4983   3.206   8.238   0.597 -0.0947  0.5916  0.4939
    8MOL      N 4984   2.824   7.984   1.064  0.2261 -0.3456  0.3084
    8MOL      N 4985   3.157   8.152   1.272 -0.4597 -0.5134 -0.7260
    8MOL      C 4986   3.194   8.122   0.677  0.4873 -0.8168 -0.0477
    8MOL      C 4987   1.633   7.570   1.130 -0.3813  0.8916 -0.4780
    8MOL      C 4988   1.769   7.557   1.332  0.2452 -0.4965 -0.2711
    8MOL      F 4989   3.260   8.236   0.475  0.1191 -0.3426 -0.2358
    8MOL      F 4990   3.250   7.998   0.648 -0.4004 -1.0159  0.4103
    8MOL      C 4991   1.734   7.459   1.116  0.4646  0.7150 -0.1851
    8MOL      O 4992   1.548   7.602   1.048  0.3048 -0.0479  0.3341
    8MOL      C 4993   1.826   7.589   1.463 -1.2323 -0.8800 -0.5878
    8MOL      C 4994   1.814   7.457   1.230  0.1500  0.4903  0.2958
    8MOL      C 4995   1.756   7.376   1.004 -0.3048 -0.0603  0.0034
    8MOL      C 4996   1.787   7.518   1.579  0.5306  0.0145  0.9252
    8MOL      C 4997   1.948   7.663   1.484  0.2033 -0.1603 -0.5631
    8MOL      C 4998   1.923   7.372   1.229 -0.2127 -0.0086 -0.1872
    8MOL      C 4999   1.874   7.298   1.003  0.1813  0.3753 -0.2814
    8MOL      N 5000   1.766   7.454   1.673 -0.1230 -0.1329  0.4308
    8MOL      N 5001   2.040   7.723   1.523 -0.2377  0.3082  0.3930
    8MOL      C 5002   1.954   7.289   1.119  0.5420  0.1270  0.6575
    8MOL      F 5003   1.915   7.227   0.896  0.1570 -0.2572 -0.8182
    8MOL      F 5004   2.068   7.219   1.119  0.3321  0.1212  0.6136
    8MOL      O 5005   2.322   7.155   1.458  0.4553 -0.1165  0.1743
    8MOL      O 5006   3.043   7.180   1.907 -0.1830  0.2487  0.3516
    8MOL      C 5007   2.268   7.281   1.503  0.3639 -0.6017  0.1622
    8MOL      C 5008   2.134   7.258   1.576 -0.0243 -0.3590  0.2747
    8MOL      C 5009   2.155   7.170   1.702 -0.3057  0.4125  0.1039
    8MOL      C 5010   2.031   7.144   1.783 -0.0953  0.7051  0.6924
    8MOL      C 5011   2.061   7.053   1.906 -0.3405  0.1120 -0.1720
    8MOL      C 5012   2.117   6.910   1.883  0.1843 -0.2673 -0.3816
    8MOL      C 5013   2.161   6.844   2.019  0.9637 -0.0757  0.2494
    8MOL      C 5014   2.314   6.862   2.053 -0.3307  0.1573 -0.1335
    8MOL      C 5015   3.145   7.100   1.956  0.7932  0.8753 -0.6818
    8MOL      C 5016   3.085   7.009   2.071  0.0872  0.3644 -0.1459
    8MOL      C 5017   2.957   6.942   2.036 -0.6665 -0.2292  0.3515
    8MOL      C 5018   2.824   7.010   2.081  0.0396 -0.0606  0.3506
    8MOL      C 5019   2.776   6.979   2.222  0.4118  0.1337 -0.3082
    8MOL      C 5020   2.647   7.049   2.261 -0.9801  0.2990  0.6548
    8MOL      C 5021   2.599   7.007   2.404 -0.6051 -0.5047  0.4323
    8MOL      C 5022   2.694   7.042   2.507 -0.2083 -0.7287  0.2958
    8MOL      N 5023   2.353   6.812   2.193 -0.2094  0.9387 -0.4797
    8MOL      C 5024   2.287   6.838   2.309  0.5073  0.4934 -0.1680
    8MOL      C 5025   2.392   6.680   2.208  0.1458  0.7976 -0.0736
    8MOL      C 5026   2.226   6.949   2.359  0.9475  0.2086 -0.1415
    8MOL      C 5027   2.285   6.740   2.399  0.3304  0.1392  0.2813
    8MOL      C 5028   2.467   6.592   2.128  0.0510  0.3971 -0.3129
    8MOL      C 5029   2.336   6.634   2.329  0.1365  0.4211 -0.5154
    8MOL      C 5030   2.179   6.940   2.482 -0.0237  0.2810  0.1144
    8MOL      S 5031   2.187   7.097   2.278  0.0885  0.0852  0.0128
    8MOL      S 5032   2.211   6.781   2.549  0.0529 -0.1401  0.3071
    8MOL      C 5033   2.486   6.460   2.179 -0.0238 -0.4082  0.9750
    8MOL      N 5034   2.549   6.614   2.021  0.0336  0.1643  0.2865
    8MOL      C 5035   2.351   6.499   2.370 -0.1100 -0.2582 -0.5556
    8MOL      C 5036   2.140   7.055   2.532 -0.0982 -0.0114  0.0959
    8MOL      C 5037   2.128   7.146   2.436 -0.7561 -0.0014 -0.0997
    8MOL      C 5038   2.576   6.395   2.096 -0.2598  0.2094  0.9192
    8MOL      C 5039   2.426   6.416   2.296 -0.9591  0.5669 -0.0759
    8MOL      C 5040   2.609   6.489   2.006  0.5843  0.1474  0.1247
    8MOL      C 5041   2.638   6.731   2.012  0.0871  0.7174 -0.1515
    8MOL      N 5042   2.297   6.452   2.478 -0.2857 -0.0033  0.5572
    8MOL      C 5043   2.081   7.062   2.671  0.6708 -0.2923  0.4898
    8MOL      C 5044   2.076   7.268   2.460 -0.2705  0.7363 -0.0316
    8MOL      S 5045   2.671   6.247   2.076  0.4460  0.0477  0.0186
    8MOL      N 5046   2.436   6.296   2.340  0.4021 -0.0764 -0.2242
    8MOL      C 5047   2.707   6.451   1.920  0.0814  0.4390 -0.6410
    8MOL      S 5048   2.329   6.283   2.467 -0.2809  0.4976  0.0302
    8MOL      C 5049   2.016   7.352   2.355  0.0423  0.0905 -0.1482
    8MOL      C 5050   2.751   6.332   1.948  0.5334 -0.0915  0.2842
    8MOL      S 5051   2.778   6.530   1.789  0.0682  0.0549 -0.7806
    8MOL      C 5052   1.871   7.346   2.344 -0.6217 -0.2954 -0.4478
    8MOL      C 5053   2.070   7.444   2.265 -0.3466 -0.2366 -0.0112
    8MOL      C 5054   2.847   6.294   1.864  0.0612  1.1187 -0.0285
    8MOL      C 5055   2.871   6.384   1.773 -0.1750 -0.2823  0.0811
    8MOL      C 5056   1.843   7.416   2.224 -0.3208 -0.7823  0.3801
    8MOL      O 5057   1.793   7.281   2.407  0.5003 -0.3773 -0.7460
    8MOL      C 5058   2.215   7.475   2.238 -0.4182  0.2438  0.5941
    8MOL      C 5059   1.959   7.480   2.184  0.2107 -0.1749 -0.0358
    8MOL      C 5060   2.912   6.158   1.876  0.1194 -0.1103  0.2803
    8MOL      C 5061   2.974   6.369   1.686 -0.4933 -0.1160  0.8567
    8MOL      C 5062   1.724   7.441   2.164  0.8178  0.0830  0.3326
    8MOL      C 5063   2.263   7.459   2.105  0.4824  0.2048 -0.4264
    8MOL      C 5064   2.324   7.456   2.328  0.3816 -0.3157 -0.1814
    8MOL      C 5065   1.961   7.558   2.072 -0.0164  0.6227  0.1158
    8MOL      C 5066   3.002   6.467   1.582  0.7973  0.6995 -0.6802
    8MOL      C 5067   1.722   7.503   2.040  0.2044 -0.3789  0.7475
    8MOL      N 5068   2.286   7.428   1.995 -0.2111  0.1025 -0.0435
    8MOL      N 5069   2.422   7.447   2.394 -0.0386 -0.2344  0.4447
    8MOL      C 5070   1.839   7.567   1.995 -0.4534 -0.0785  0.1206
    8MOL      C 5071   2.921   6.478   1.459  0.4342  0.5695 -0.0450
    8MOL      C 5072   3.105   6.567   1.582  0.0036  0.0412  0.3630
    8MOL      F 5073   1.611   7.519   1.970  0.1579 -0.7632 -0.3228
    8MOL      F 5074   1.843   7.652   1.889  0.1194 -0.1493  0.3177
    8MOL      C 5075   2.995   6.566   1.372  0.6582 -0.5389  0.0908
    8MOL      O 5076   2.821   6.411   1.437  0.1983 -0.2414  0.9188
    8MOL      C 5077   3.202   6.590   1.681  0.2321  0.6681  0.0427
    8MOL      C 5078   3.102   6.620   1.442  0.2258 -0.4592 -0.0332
    8MOL      C 5079   2.975   6.595   1.235  0.1336  0.5823 -0.0078
    8MOL      C 5080   3.188   6.654   1.807  0.0830  0.4850  0.8170
    8MOL      C 5081   3.339   6.583   1.657 -0.1515 -0.2480  1.1364
    8MOL      C 5082   3.182   6.713   1.378 -0.4211  0.0751  0.2222
    8MOL      C 5083   3.063   6.679   1.160  0.4992 -0.8431  0.0269
    8MOL      N 5084   3.178   6.711   1.904 -0.1434 -0.3170 -0.5816
    8MOL      N 5085   3.447   6.589   1.622 -0.0536  0.2497  0.2840
    8MOL      C 5086   3.168   6.743   1.238  0.0456  0.3288 -0.6617
    8MOL      F 5087   3.040   6.715   1.029  0.1087  0.1070 -0.5395
    8MOL      F 5088   3.249   6.828   1.177  0.0184  0.3994  0.5765
    8MOL      N 5089   2.657   6.970   2.631  0.6406  0.2939  0.0821
    8MOL      C 5090   2.551   7.022   2.712 -0.2399  0.0532 -0.8244
    8MOL      C 5091   2.650   6.832   2.636  0.3939 -0.5585 -1.0116
    8MOL      C 5092   2.506   7.147   2.738 -0.2673  0.1420 -0.8592
    8MOL      C 5093   2.486   6.927   2.774 -0.5479 -0.1177 -0.3019
    8MOL      C 5094   2.717   6.720   2.578  0.6022  0.1344 -0.1997
    8MOL      C 5095   2.544   6.810   2.730  0.6961  0.7544 -0.2941
    8MOL      C 5096   2.405   7.152   2.823 -0.0557  0.1670 -0.6556
    8MOL      S 5097   2.539   7.309   2.673 -0.5007  0.1149  0.3397
    8MOL      S 5098   2.366   6.993   2.881  0.4814 -0.2177 -0.1887
    8MOL      C 5099   2.673   6.587   2.604 -0.0383 -0.9119  0.1608
    8MOL      N 5100   2.813   6.712   2.480 -0.9131 -0.3337  0.1954
    8MOL      C 5101   2.505   6.673   2.763  0.5005  0.8796  0.5175
    8MOL      C 5102   2.362   7.273   2.851 -0.0311  0.3767 -0.2305
    8MOL      C 5103   2.422   7.371   2.781  0.3029 -0.1967  0.7987
    8MOL      C 5104   2.734   6.498   2.518 -0.7242 -0.0093 -0.8111
    8MOL      C 5105   2.570   6.569   2.696  0.0466 -0.3136 -0.0217
    8MOL      C 5106   2.824   6.573   2.448 -0.1727  0.1988 -0.0931
    8MOL      C 5107   2.941   6.786   2.479 -0.0813  0.6289  0.5447
    8MOL      N 5108   2.404   6.627   2.834  0.3808 -0.5282 -0.5904
    8MOL      C 5109   2.245   7.301   2.939 -0.1093 -0.6827  0.1480
    8MOL      C 5110   2.394   7.501   2.782 -0.0477 -0.2268 -1.2239
    8MOL      S 5111   2.764   6.326   2.483  0.0454  0.3384 -0.0376
    8MOL      N 5112   2.527   6.447   2.722 -0.0056  0.5571  0.8837
    8MOL      C 5113   2.908   6.505   2.369  0.3431  0.1325 -0.5734
    8MOL      S 5114   2.381   6.467   2.798  0.0067  0.0167 -0.2851
    8MOL      C 5115   2.458   7.608   2.707  0.1270  0.0021  0.6790
    8MOL      C 5116   2.893   6.371   2.372  0.2060 -0.2882  0.5661
    8MOL      S 5117   3.027   6.552   2.259  0.2098  0.1055 -0.0184
    8MOL      C 5118   2.394   7.674   2.588 -0.0857 -0.1419  0.9568
    8MOL      C 5119   2.592   7.651   2.732 -0.2025 -0.1966  0.1151
    8MOL      C 5120   2.976   6.298   2.301 -0.4827  0.1768 -1.1581
    8MOL      C 5121   3.065   6.381   2.235  0.6623 -0.2531 -0.4654
    8MOL      C 5122   2.504   7.759   2.538  0.2129  0.2280  0.3252
    8MOL      O 5123   2.281   7.666   2.546 -0.1562 -0.1622 -0.3182
    8MOL      C 5124   2.688   7.595   2.825 -0.0993  0.3002  0.0056
    8MOL      C 5125   2.612   7.745   2.625  0.1965  0.5230 -0.6303
    8MOL      C 5126   2.977   6.148   2.295 -0.1976  0.3494  0.4300
    8MOL      C 5127   3.163   6.334   2.155 -0.1871  0.5125 -0.4704
    8MOL      C 5128   2.491   7.857   2.439  0.1422  0.5675  0.3337
    8MOL      C 5129   2.670   7.612   2.964 -0.3928  0.6330 -0.9005
    8MOL      C 5130   2.825   7.560   2.788  0.7639  0.3287 -0.6139
    8MOL      C 5131   2.711   7.843   2.616  0.1512  0.7164  0.0022
    8MOL      C 5132   3.272   6.412   2.089 -0.4770  0.1687 -0.3075
    8MOL      C 5133   2.596   7.950   2.426 -0.4686 -0.0072  0.5335
    8MOL      N 5134   2.642   7.626   3.075 -0.2437  0.4138  0.0787
    8MOL      N 5135   2.933   7.537   2.751  0.1477  0.2798  0.1402
    8MOL      C 5136   2.710   7.935   2.510  0.3530  0.3553  0.5509
    8MOL      C 5137   3.302   6.393   1.948  0.0892  0.2440  0.6661
    8MOL      C 5138   3.372   6.483   2.161  0.3159 -0.1396  0.5540
    8MOL      F 5139   2.584   8.045   2.332  0.1284 -0.1948  0.4751
    8MOL      F 5140   2.810   8.027   2.506 -0.4559 -0.6095  0.3082
    8MOL      C 5141   3.442   6.432   1.944 -0.0976 -0.3815  0.3659
    8MOL      O 5142   3.230   6.347   1.861  0.0751  0.4517  0.2869
    8MOL      C 5143   3.374   6.523   2.304 -0.9461  0.1487  0.5820
    8MOL      C 5144   3.481   6.481   2.064 -0.1194 -0.0331 -0.5980
    8MOL      C 5145   3.544   6.416   1.845 -0.5666 -0.0619  1.2703
    8MOL      C 5146   3.449   6.465   2.413 -0.2896  0.5347 -1.1242
    8MOL      C 5147   3.324   6.655   2.337  0.0699  0.2868 -0.1069
    8MOL      C 5148   3.618   6.505   2.092 -0.3383  0.0432 -0.3763
    8MOL      C 5149   3.677   6.455   1.859 -0.0247 -0.0636 -0.1526
    8MOL      N 5150   3.494   6.405   2.502 -0.0401 -0.8193 -0.5661
    8MOL      N 5151   3.293   6.762   2.362 -0.6216  0.1770 -0.5216
    8MOL      C 5152   3.714   6.496   1.989 -0.0980  0.6382 -0.2839
    8MOL      F 5153   3.775   6.408   1.777 -0.5712  0.7697  0.0679
    8MOL      F 5154   3.841   6.502   2.025  0.0331 -0.2084  0.1748
    8MOL      H 5155   2.723   7.253   0.932  1.8569  0.2572 -1.6196
    8MOL      H 5156   3.179   7.249   1.135 -0.8721 -0.5849  2.4098
    8MOL      H 5157   2.556   7.196   1.066 -2.7609  1.1663  0.5272
    8MOL      H 5158   2.811   6.955   1.163  3.2801  1.5382  0.1910
    8MOL      H 5159   2.709   7.019   1.039 -3.0178 -1.5365  1.9195
    8MOL      H 5160   3.003   6.969   1.248 -1.9844  0.5991 -0.5814
    8MOL      H 5161   3.147   7.066   1.241  0.3221 -0.8684  1.1139
    8MOL      H 5162   2.826   6.908   1.365  0.9461 -1.5977  1.5398
    8MOL      H 5163   2.724   6.907   1.497 -0.6422 -0.8059 -1.4728
    8MOL      H 5164   2.536   7.040   1.539 -0.0944 -0.8283 -0.4402
    8MOL      H 5165   3.256   7.248   1.424  1.1997 -1.5972  0.7653
    8MOL      H 5166   2.801   7.073   1.750  1.3007  0.4843  1.4707
    8MOL      H 5167   3.264   7.276   0.883 -0.6084 -0.0305 -0.3683
    8MOL      H 5168   3.230   7.399   0.767  0.4481 -1.0181 -0.4554
    8MOL      H 5169   3.447   7.463   0.828 -0.9489 -0.3782 -1.5380
    8MOL      H 5170   3.358   7.556   0.946  2.0070  1.6373 -0.4354
    8MOL      H 5171   3.401   7.384   1.118  0.5791  0.9879  0.4419
    8MOL      H 5172   3.467   7.268   1.008  1.0599 -0.8955  3.1176
    8MOL      H 5173   3.648   7.434   0.939  2.5377 -1.0201  0.0355
    8MOL      H 5174   3.608   7.532   1.079  1.6364 -0.1805  0.3089
    8MOL      H 5175   3.665   7.297   1.195 -0.4822 -0.1950 -0.3085
    8MOL      H 5176   3.732   7.249   1.042  0.1916 -0.0386 -0.7687
    8MOL      H 5177   3.835   7.488   1.204 -1.8476 -0.4202 -0.3135
    8MOL      H 5178   3.913   7.335   1.188 -0.6634  1.3861  1.5765
    8MOL      H 5179   3.913   7.378   0.926  0.9512 -1.0286  1.1458
    8MOL      H 5180   3.885   7.545   0.962 -1.4978  0.1741 -0.3514
    8MOL      H 5181   4.121   7.401   1.112  0.8454  0.2651  1.2815
    8MOL      H 5182   4.086   7.558   1.111  2.8584 -0.6105  0.2545
    8MOL      H 5183   3.165   7.454   1.794  0.1255 -1.2834 -0.8362
    8MOL      H 5184   3.276   7.390   1.909  0.4732  1.2969  0.3875
    8MOL      H 5185   3.475   7.505   1.759  0.3269  1.2217  1.0909
    8MOL      H 5186   3.335   7.554   1.663 -1.7254 -1.4135 -0.5100
    8MOL      H 5187   3.253   7.694   1.857  0.2197  1.8103  3.2778
    8MOL      H 5188   3.403   7.652   1.939 -1.2720 -0.2522  0.0957
    8MOL      H 5189   3.528   7.762   1.742  0.8318 -0.7541  1.5478
    8MOL      H 5190   3.368   7.806   1.683  0.2001 -0.2013  0.0898
    8MOL      H 5191   3.324   7.948   1.888 -0.5443  0.7972 -0.6889
    8MOL      H 5192   3.470   7.884   1.955  2.1412  2.1433 -0.4341
    8MOL      H 5193   3.594   7.996   1.764 -0.2161 -1.5271  1.4943
    8MOL      H 5194   3.449   8.077   1.720  2.6315  2.1323 -1.4896
    8MOL      H 5195   3.436   8.193   1.944  0.8979 -0.2862  0.6878
    8MOL      H 5196   3.580   8.124   1.991 -0.6574 -0.8386  0.0672
    8MOL      H 5197   3.714   8.225   1.790 -1.1423  0.5260 -3.2020
    8MOL      H 5198   3.558   8.295   1.749 -1.3347 -2.8736 -0.9809
    8MOL      H 5199   2.428   7.445   1.250  1.1803  0.4712 -1.0106
    8MOL      H 5200   2.475   7.389   1.086 -0.3190  0.2055  0.2948
    8MOL      H 5201   2.258   7.464   0.995 -0.8119  2.0240 -0.3261
    8MOL      H 5202   2.199   7.495   1.164  1.0136  1.8701  0.7129
    8MOL      H 5203   2.238   7.696   1.045  1.4759 -0.0207 -1.8652
    8MOL      H 5204   2.344   7.680   1.185 -0.6684  1.1041  0.1629
    8MOL      H 5205   2.548   7.611   1.031  1.4303  0.8338  1.1387
    8MOL      H 5206   2.436   7.658   0.904 -3.4503 -0.2526 -0.1529
    8MOL      H 5207   2.529   7.815   1.157  2.8526  1.1397 -0.8928
    8MOL      H 5208   2.620   7.820   1.011  0.1178  1.4281  0.0810
    8MOL      H 5209   2.477   7.964   0.894  0.9449  1.0975  0.4029
    8MOL      H 5210   2.333   7.923   0.990 -0.3595  1.2291 -0.2321
    8MOL      H 5211   2.462   8.023   1.198  0.8561  1.0880  0.4476
    8MOL      H 5212   2.580   8.078   1.095  0.4722  0.5673  0.0505
    8MOL      H 5213   2.448   8.242   1.011  1.3758 -1.1030 -0.1443
    8MOL      H 5214   2.293   8.167   1.046  0.6574  0.7559  0.4015
    8MOL      H 5215   2.947   7.623   0.926 -0.5533 -0.0046  0.1733
    8MOL      H 5216   3.006   7.561   0.776 -0.3985 -1.4033 -1.9195
    8MOL      H 5217   2.797   7.631   0.649  0.0993 -0.7466 -0.4124
    8MOL      H 5218   2.716   7.666   0.805  0.9623  1.4372  1.9512
    8MOL      H 5219   2.910   7.834   0.846  0.5580 -0.3683  0.5169
    8MOL      H 5220   2.952   7.790   0.684  0.2752 -0.1251  0.1288
    8MOL      H 5221   2.746   7.872   0.590  0.5434  0.4884  0.5473
    8MOL      H 5222   2.669   7.902   0.748  1.0497  0.0307  0.4356
    8MOL      H 5223   2.866   8.084   0.774 -0.2578 -0.7029  0.6718
    8MOL      H 5224   2.901   8.038   0.600 -0.6236 -0.1906 -0.8788
    8MOL      H 5225   2.775   8.254   0.610  1.3255 -0.3853  1.5216
    8MOL      H 5226   2.669   8.127   0.542  1.7782  2.7738 -2.3507
    8MOL      H 5227   2.554   8.099   0.766 -0.7039  0.0066 -2.7372
    8MOL      H 5228   2.667   8.222   0.832  0.1757 -0.1372 -0.5472
    8MOL      H 5229   2.562   8.396   0.680  0.6595 -0.0023 -0.7457
    8MOL      H 5230   2.489   8.266   0.597 -0.9562  3.6883 -0.5739
    8MOL      H 5231   2.404   8.103   0.515  0.7324 -2.1121 -2.0049
    8MOL      H 5232   2.484   7.954   0.590 -1.6455 -2.7158  2.6359
    8MOL      H 5233   2.331   7.949   0.504  0.3906  0.4342 -0.6748
    8MOL      H 5234   2.498   8.867   1.160 -0.3088 -1.5600  1.4727
    8MOL      H 5235   2.384   8.924   1.037 -2.0998 -0.8335  0.7124
    8MOL      H 5236   2.333   8.799   1.148 -0.5910 -0.2774 -2.0334
    8MOL      H 5237   2.639   8.928   1.014  0.6138 -0.6132  1.1052
    8MOL      H 5238   2.066   7.465   0.875  2.0058 -0.4585  0.0227
    8MOL      H 5239   1.961   7.486   0.738 -0.6743  0.2639 -0.3684
    8MOL      H 5240   2.100   7.359   0.744 -1.2556  0.2037 -1.1302
    8MOL      H 5241   2.262   7.338   0.637 -1.1826  0.4397 -0.5093
    8MOL      H 5242   3.142   9.057   1.061 -1.9786  0.3039 -0.8509
    8MOL      H 5243   3.083   8.884   0.596  0.1288 -0.5347  0.7584
    8MOL      H 5244   2.818   7.262   0.664  0.6481 -0.5390 -0.6965
    8MOL      H 5245   2.715   7.486   0.230 -1.2859  1.7707  0.9347
    8MOL      H 5246   4.284   7.234   1.039  2.2927 -2.5516 -2.9610
    8MOL      H 5247   4.148   7.154   1.134 -1.7301 -0.4705 -1.5896
    8MOL      H 5248   4.272   7.067   1.027 -0.7841 -0.9221  0.6242
    8MOL      H 5249   4.040   8.095   0.742  0.0105  0.4532  0.8217
    8MOL      H 5250   4.198   8.156   0.774  0.5515 -1.6826  2.1598
    8MOL      H 5251   4.169   8.040   0.642 -1.2063 -0.3971 -0.9757
    8MOL      H 5252   4.160   8.175   1.008 -2.1728 -0.2665  0.1068
    8MOL      H 5253   3.848   6.562   0.836 -0.9630 -0.0103  0.6709
    8MOL      H 5254   3.699   6.642   0.807 -0.1209 -0.9228  0.0343
    8MOL      H 5255   3.839   6.657   0.696  1.4245 -2.1949  0.7469
    8MOL      H 5256   3.734   6.603   1.037  0.7748  0.1261 -1.0477
    8MOL      H 5257   4.506   8.153   1.490 -0.6793  1.8972  2.5552
    8MOL      H 5258   4.025   8.018   1.570 -0.8939  1.7459 -1.9907
    8MOL      H 5259   3.887   6.606   1.614  0.5286  0.8007  2.5111
    8MOL      H 5260   3.578   6.987   1.500  1.2835  1.6179 -0.5567
    8MOL      H 5261   3.890   8.237   1.986 -1.5446 -1.7388 -0.7578
    8MOL      H 5262   3.989   8.147   2.110  1.3986 -0.9010 -1.7803
    8MOL      H 5263   3.856   8.067   2.039  3.0543 -0.3935  0.6104
    8MOL      H 5264   3.678   8.981   1.553  0.1853  2.1163  1.3400
    8MOL      H 5265   3.509   8.956   1.579  0.7816 -0.1369 -0.3415
    8MOL      H 5266   3.614   8.967   1.720  0.4831  1.0314 -0.6039
    8MOL      H 5267   3.690   8.835   1.369  3.5740  1.1473  0.8174
    8MOL      H 5268   4.003   8.011   2.792  0.4901 -1.3221 -0.6545
    8MOL      H 5269   3.917   8.164   2.769  2.0861 -0.2805  2.1282
    8MOL      H 5270   3.827   8.007   2.779  0.0707  1.5091  0.0687
    8MOL      H 5271   4.054   7.832   2.684 -0.7588  1.4299 -0.6712
    8MOL      H 5272   3.602   8.524   0.913 -0.3355  1.4714 -0.5125
    8MOL      H 5273   4.075   8.500   1.078 -0.5446  0.0412  2.5255
    8MOL      H 5274   4.390   7.426   2.533 -0.4986  0.3801  0.7483
    8MOL      H 5275   3.925   7.327   2.411  0.6095 -0.3818 -0.2472
    8MOL      H 5276   2.167   7.947   1.166  0.5738  0.7073 -0.6638
    8MOL      H 5277   2.242   8.008   1.323  1.2716  0.5622 -1.7873
    8MOL      H 5278   2.099   7.905   1.311 -0.7176  0.5635 -0.5188
    8MOL      H 5279   2.773   8.735   1.354  2.3699 -2.3937  1.2096
    8MOL      H 5280   2.912   8.683   1.265  0.6060 -0.3321 -1.0122
    8MOL      H 5281   2.772   8.767   1.183 -3.4576 -1.5112  1.2418
    8MOL      H 5282   2.968   8.590   1.087  1.6192 -0.7671 -1.6589
    8MOL      H 5283   1.423   8.067   1.348  1.7537  1.0316 -1.3203
    8MOL      H 5284   1.455   7.938   1.463 -2.8386  0.3452 -2.1760
    8MOL      H 5285   1.515   8.097   1.496 -0.7888  2.5180 -1.9464
    8MOL      H 5286   1.502   7.743   1.362 -0.1253  0.1284  0.2204
    8MOL      H 5287   3.163   8.451   0.585  0.5365  0.6339  0.6817
    8MOL      H 5288   3.118   8.036   0.863  0.0546 -0.6151  0.0214
    8MOL      H 5289   1.696   7.394   0.916 -0.5011 -1.2665 -0.1083
    8MOL      H 5290   1.992   7.362   1.312  1.6772  0.6718 -1.6330
    8MOL      H 5291   2.338   7.329   1.572 -0.0095  2.3121 -1.3952
    8MOL      H 5292   2.244   7.349   1.420 -1.1877 -2.4376 -0.9468
    8MOL      H 5293   2.078   7.348   1.604 -0.6797 -1.5039  2.8002
    8MOL      H 5294   2.057   7.214   1.512  0.0173  1.1889 -0.8463
    8MOL      H 5295   2.212   7.080   1.676 -2.2950 -1.5225  2.2093
    8MOL      H 5296   2.228   7.231   1.756 -0.0640  2.4062 -2.3864
    8MOL      H 5297   2.000   7.240   1.825  1.1771  0.6440  1.8339
    8MOL      H 5298   1.953   7.107   1.716  0.9868  0.4074 -0.4427
    8MOL      H 5299   2.124   7.114   1.971 -1.1580  0.9649 -0.1706
    8MOL      H 5300   1.968   7.041   1.964  0.9773  0.6888  2.0925
    8MOL      H 5301   2.039   6.850   1.835 -0.5722 -0.3712  0.9274
    8MOL      H 5302   2.202   6.904   1.815  1.7676 -0.3251  1.5618
    8MOL      H 5303   2.098   6.881   2.100 -0.4187 -3.1176  0.6440
    8MOL      H 5304   2.140   6.737   2.005 -2.7143  0.5992 -0.1304
    8MOL      H 5305   2.380   6.813   1.981 -0.3856  0.3839 -0.3398
    8MOL      H 5306   2.325   6.971   2.042  0.2069  0.1992  0.7546
    8MOL      H 5307   3.183   7.037   1.874 -2.1732  0.3858 -1.7450
    8MOL      H 5308   3.228   7.163   1.991  0.1324  1.1977  0.3232
    8MOL      H 5309   3.164   6.936   2.093 -1.7925 -1.3945  0.8872
    8MOL      H 5310   3.078   7.068   2.163  2.9335  0.0797  0.2923
    8MOL      H 5311   2.961   6.925   1.927  3.3991 -1.8472  0.6434
    8MOL      H 5312   2.967   6.842   2.080 -0.5283 -0.8807 -1.1094
    8MOL      H 5313   2.841   7.115   2.054  0.8602  0.2339  1.9657
    8MOL      H 5314   2.750   6.979   2.006  1.7437 -0.7475 -1.0866
    8MOL      H 5315   2.755   6.873   2.238 -0.9694  0.8501  2.9812
    8MOL      H 5316   2.847   7.008   2.300 -1.9220  1.2141  1.4592
    8MOL      H 5317   2.640   7.158   2.249 -1.9357  0.2641  0.8278
    8MOL      H 5318   2.565   7.018   2.195 -0.0184  3.6957 -2.3132
    8MOL      H 5319   2.497   7.042   2.421  0.0004  2.0870 -0.9918
    8MOL      H 5320   2.581   6.899   2.391 -0.6649 -0.4291 -0.1519
    8MOL      H 5321   2.692   7.150   2.530  0.2084 -0.7174  0.2752
    8MOL      H 5322   2.796   7.006   2.492  0.1262  0.2506  0.1536
    8MOL      H 5323   2.610   6.794   2.098 -1.8249 -1.9580  1.2635
    8MOL      H 5324   2.743   6.707   2.029 -0.3402 -1.6420 -0.7253
    8MOL      H 5325   2.632   6.791   1.920 -1.0651 -0.5409 -0.9158
    8MOL      H 5326   1.971   7.060   2.672  0.6182  1.4813 -0.0826
    8MOL      H 5327   2.118   6.978   2.731 -1.1872 -1.0894  0.5379
    8MOL      H 5328   2.118   7.152   2.722  1.2539  1.7640 -3.3596
    8MOL      H 5329   2.049   7.306   2.558 -0.3296 -1.9122  1.0261
    8MOL      H 5330   2.848   6.080   1.920 -0.9060  0.4466 -0.1920
    8MOL      H 5331   2.921   6.110   1.778 -2.1605  0.2930 -0.1760
    8MOL      H 5332   2.999   6.171   1.940 -0.2428 -2.0684  1.2142
    8MOL      H 5333   3.031   6.276   1.682  1.9846  1.4145 -0.5790
    8MOL      H 5334   1.640   7.382   2.200  0.7413  0.2579  0.4406
    8MOL      H 5335   2.051   7.609   2.039 -1.1262  1.9468 -0.9418
    8MOL      H 5336   2.898   6.543   1.179 -1.1816  3.6382 -1.1277
    8MOL      H 5337   3.265   6.757   1.432 -1.3796  0.7803  1.1213
    8MOL      H 5338   2.933   6.867   2.553  1.2983  1.8998 -0.6583
    8MOL      H 5339   3.020   6.711   2.491  0.9446  1.2676 -2.0416
    8MOL      H 5340   2.964   6.839   2.386  0.3909  1.3798  1.0874
    8MOL      H 5341   2.186   7.211   2.959 -2.3921  0.8976  0.7275
    8MOL      H 5342   2.271   7.337   3.040 -0.6968  1.3525 -0.4003
    8MOL      H 5343   2.168   7.371   2.904  1.0029 -0.0099 -1.0057
    8MOL      H 5344   2.310   7.535   2.842  0.4588  1.4120 -1.4413
    8MOL      H 5345   2.886   6.104   2.337 -2.1849  1.2530 -2.7520
    8MOL      H 5346   2.969   6.121   2.189  0.5496  4.3120 -0.7177
    8MOL      H 5347   3.064   6.105   2.347  0.3676  0.8050 -0.1270
    8MOL      H 5348   3.176   6.229   2.130 -0.1901  0.5499 -0.6324
    8MOL      H 5349   2.404   7.852   2.375 -0.8898  1.5426  1.6365
    8MOL      H 5350   2.799   7.835   2.679  0.9117 -0.4413 -1.1769
    8MOL      H 5351   3.527   6.361   1.753  1.1961 -0.0677  0.9237
    8MOL      H 5352   3.649   6.533   2.192  3.1921 -2.5141 -0.6509
    9MOL      C 5353   5.100   9.627   9.078 -0.3160 -0.1878 -0.4367
    9MOL      C 5354   5.106   9.738   8.996  0.4108  0.1075 -0.0828
    9MOL      C 5355   5.211   9.566   9.135 -0.5238  0.3458  0.8682
    9MOL      C 5356   5.234   9.793   8.958  0.3031 -0.0468 -0.0900
    9MOL      C 5357   5.334   9.620   9.098  0.0305  0.6919  0.4536
    9MOL      C 5358   5.118   9.798   8.643  0.3552  0.5261  0.3529
    9MOL      C 5359   5.349   9.741   9.022 -0.0455 -0.2987  0.5293
    9MOL      C 5360   5.233   9.902   8.851  0.0105 -0.2291  0.0164
    9MOL      C 5361   5.107   9.742   8.518 -0.2772  0.3590 -0.2519
    9MOL      C 5362   5.240   9.837   8.706  1.2200  0.2492  0.2034
    9MOL      C 5363   5.492   9.794   8.992  0.0636 -0.0984 -0.2605
    9MOL      C 5364   5.226   9.724   8.438 -0.2027  0.6211 -0.0801
    9MOL      C 5365   5.359   9.819   8.629 -0.4569 -0.1251 -1.0813
    9MOL      C 5366   5.495   9.841   8.687 -0.1347  0.0520 -0.3303
    9MOL      C 5367   5.352   9.762   8.497 -0.3871  0.3868 -0.4480
    9MOL      C 5368   5.567   9.705   8.891 -0.2788  0.5938 -0.0945
    9MOL      C 5369   5.555   9.716   8.753 -0.1282 -0.2337 -0.1007
    9MOL      C 5370   5.637   9.593   8.944  0.9200 -0.2007 -0.2429
    9MOL      C 5371   5.611   9.616   8.672  0.4377  0.7973 -0.3989
    9MOL      C 5372   5.693   9.491   8.865  0.0223 -1.1401  0.3150
    9MOL      C 5373   5.689   9.509   8.722 -0.0325  0.3166  0.5000
    9MOL      O 5374   4.981   9.567   9.097  0.3426 -0.0386  0.3364
    9MOL      O 5375   5.195   9.463   9.225  0.2425 -0.2523  0.0677
    9MOL      O 5376   4.988   9.703   8.466 -0.3089 -0.0307 -0.1383
    9MOL      O 5377   5.761   9.387   8.928  0.3212 -0.3266  0.1219
    9MOL      C 5378   5.296   9.406   9.306 -0.2125 -0.7036 -0.1795
    9MOL      C 5379   5.283   9.444   9.454  0.0698 -0.0944 -0.0778
    9MOL      C 5380   5.390   9.370   9.540  0.4217  0.1141  0.4254
    9MOL      C 5381   5.432   9.450   9.657  0.1450 -0.3218 -0.2772
    9MOL      C 5382   5.544   9.378   9.733 -0.1481  0.4574 -0.2216
    9MOL      C 5383   5.601   9.479   9.835  0.5193 -0.3481  0.6711
    9MOL      C 5384   5.703   9.410   9.926 -0.4507  0.4862 -0.2855
    9MOL      C 5385   5.658   9.293  10.013 -0.5893  0.7246  0.2562
    9MOL      C 5386   5.736   9.337   9.063  0.6395  0.9320  0.2550
    9MOL      C 5387   5.605   9.252   9.074  0.3054  0.2583 -0.7824
    9MOL      C 5388   5.585   9.171   9.205  0.1890  0.0816 -0.9673
    9MOL      C 5389   5.491   9.057   9.176 -0.0787  0.1319  0.2686
    9MOL      C 5390   5.439   8.990   9.305  0.3450 -0.0757 -0.0590
    9MOL      C 5391   5.332   8.882   9.279 -0.4055 -0.4675  0.0893
    9MOL      C 5392   5.395   8.759   9.212  0.0539  0.2338  0.5644
    9MOL      C 5393   5.298   8.638   9.188  0.5291 -0.4684 -0.6508
    9MOL      C 5394   4.873   9.680   8.554  0.0847  0.2959  0.5351
    9MOL      C 5395   4.761   9.628   8.462 -0.2877  0.4297  0.2000
    9MOL      C 5396   4.730   9.476   8.438 -0.7630 -0.7363 -0.0301
    9MOL      C 5397   4.841   9.408   8.364  0.3371  0.0366 -0.1850
    9MOL      C 5398   4.849   9.255   8.372  0.1172  0.4049  0.1349
    9MOL      C 5399   4.725   9.189   8.305 -0.3384  0.1362 -0.1597
    9MOL      C 5400   4.737   9.032   8.290  0.3513 -0.4475  0.2946
    9MOL      C 5401   4.716   8.966   8.426 -1.0633  1.1555  0.0644
    9MOL      C 5402   4.874   9.630   9.184  0.5982  0.0212 -0.4543
    9MOL      C 5403   4.744   9.570   9.130  0.1127  0.2492  0.2794
    9MOL      C 5404   4.712   9.590   8.983 -0.2291 -0.1730 -0.1303
    9MOL      C 5405   4.570   9.532   8.957 -0.2063 -0.3385 -0.1143
    9MOL      C 5406   4.511   9.586   8.824  0.4599  0.1333 -0.5453
    9MOL      C 5407   4.385   9.521   8.773 -0.0549 -0.3683 -0.6179
    9MOL      C 5408   4.408   9.413   8.659  0.5134 -0.2623  0.3587
    9MOL      C 5409   4.275   9.365   8.601 -0.0019 -0.0456  0.1722
    9MOL      N 5410   4.290   9.238   8.531  0.2964  0.4369  0.3204
    9MOL      C 5411   4.290   9.120   8.603 -0.0265  0.2859  0.0068
    9MOL      C 5412   4.331   9.214   8.402 -0.8397 -0.3200  0.2651
    9MOL      C 5413   4.279   9.075   8.730  0.0579 -0.1451  0.1223
    9MOL      C 5414   4.309   9.018   8.514  0.0649  0.0780 -0.0693
    9MOL      C 5415   4.372   9.283   8.288 -0.0513 -0.9683 -0.0273
    9MOL      C 5416   4.337   9.075   8.394  0.2875  0.9737  0.6481
    9MOL      C 5417   4.286   8.944   8.746 -0.5247  0.0740 -0.1314
    9MOL      S 5418   4.272   9.155   8.881  0.0482 -0.3095  0.1794
    9MOL      S 5419   4.303   8.861   8.591 -0.0532 -0.0977  0.1594
    9MOL      C 5420   4.415   9.215   8.175 -0.3829  0.3408  0.6042
    9MOL      N 5421   4.388   9.422   8.267 -0.2409 -0.5391  0.6717
    9MOL      C 5422   4.383   9.005   8.282  0.3840 -0.2372  0.3661
    9MOL      C 5423   4.283   8.895   8.872 -0.2256 -0.5732 -0.1526
    9MOL      C 5424   4.265   8.999   8.956  0.3115  0.1266  0.5642
    9MOL      C 5425   4.478   9.305   8.092  0.6319 -0.3904 -0.0541
    9MOL      C 5426   4.412   9.078   8.167  0.1001  0.3990  0.6276
    9MOL      C 5427   4.470   9.425   8.150 -0.4235  0.1003 -0.6466
    9MOL      C 5428   4.280   9.517   8.282 -0.7542 -0.9110  0.0559
    9MOL      N 5429   4.394   8.876   8.275  0.5093  0.0396  0.2303
    9MOL      C 5430   4.281   8.741   8.903  0.2025 -0.2714 -0.2042
    9MOL      C 5431   4.262   8.979   9.093 -0.4878  0.4613  0.5882
    9MOL      S 5432   4.566   9.315   7.945  0.0409 -0.3686 -0.3411
    9MOL      N 5433   4.446   9.004   8.063 -0.2679  0.5024  0.0171
    9MOL      C 5434   4.523   9.521   8.077 -0.1544 -0.2760  1.1180
    9MOL      S 5435   4.430   8.845   8.114  0.6233 -0.0988 -0.1955
    9MOL      C 5436   4.242   9.083   9.193  0.3159 -0.0079 -0.4957
    9MOL      C 5437   4.586   9.482   7.963 -0.4214 -0.2239 -0.1062
    9MOL      S 5438   4.533   9.694   8.102 -0.3567 -0.2069 -0.0275
    9MOL      C 5439   4.334   9.108   9.311 -0.6210 -0.0305 -0.0456
    9MOL      C 5440   4.123   9.176   9.203  0.0888  0.0276 -0.1124
    9MOL      C 5441   4.640   9.582   7.893  0.2665  0.1563 -0.1590
    9MOL      C 5442   4.622   9.703   7.949  0.1497 -0.2333  0.8776
    9MOL      C 5443   4.264   9.215   9.389  1.1167 -0.1105  0.1799
    9MOL      O 5444   4.448   9.070   9.327  0.2309  0.3465  0.9728
    9MOL      C 5445   4.004   9.194   9.116  0.0758 -0.2136  0.1319
    9MOL      C 5446   4.146   9.256   9.322  0.0915  0.4466  0.1075
    9MOL      C 5447   4.710   9.545   7.761 -0.1721 -0.3505 -0.3770
    9MOL      C 5448   4.667   9.816   7.892  0.1239  0.2925 -0.6349
    9MOL      C 5449   4.308   9.281   9.503 -0.3828 -0.1786 -0.2798
    9MOL      C 5450   4.006   9.313   9.033 -0.3147  1.0189  0.2607
    9MOL      C 5451   3.872   9.169   9.160 -0.1830  0.7306  0.3565
    9MOL      C 5452   4.067   9.361   9.378  0.1202  0.2465 -0.0913
    9MOL      C 5453   4.624   9.951   7.926  0.0633 -0.5376 -0.3168
    9MOL      C 5454   4.226   9.379   9.562  0.1265  0.6247  0.3005
    9MOL      N 5455   4.000   9.410   8.975 -0.2729  0.2894 -0.7956
    9MOL      N 5456   3.764   9.162   9.203  0.3812 -0.0189  0.3165
    9MOL      C 5457   4.106   9.421   9.498 -1.3915  0.2516  0.2055
    9MOL      C 5458   4.674  10.026   8.038 -0.2388  0.7745  0.5034
    9MOL      C 5459   4.533  10.030   7.849 -0.0701 -0.0727 -0.6949
    9MOL      F 5460   4.258   9.420   9.685  0.2866 -0.7075 -0.3222
    9MOL      F 5461   4.030   9.524   9.554 -0.6062  0.3371  0.4287
    9MOL      C 5462   4.602  10.159   8.029  0.0712 -0.4154  0.3315
    9MOL      O 5463   4.757   9.993   8.121  0.0703 -0.4584 -0.2407
    9MOL      C 5464   4.470   9.980   7.727  0.0825  0.1853  0.0244
    9MOL      C 5465   4.533  10.164   7.912 -0.6624  0.3329 -0.2331
    9MOL      C 5466   4.613  10.269   8.112 -0.0544  0.2432  1.1198
    9MOL      C 5467   4.409   9.852   7.703 -0.3947 -0.7371 -0.3541
    9MOL      C 5468   4.478  10.041   7.596 -0.3099  0.2445  0.4643
    9MOL      C 5469   4.466  10.287   7.876 -0.1012  0.3148 -0.4311
    9MOL      C 5470   4.535  10.383   8.082 -0.4983  0.0928 -0.6216
    9MOL      N 5471   4.354   9.750   7.699  0.4510  0.0857  0.1223
    9MOL      N 5472   4.491  10.086   7.492  0.0188  0.3518 -0.5432
    9MOL      C 5473   4.467  10.397   7.963 -0.0461  0.5383  0.1653
    9MOL      F 5474   4.545  10.490   8.170 -0.2826  0.9960  0.9392
    9MOL      F 5475   4.397  10.511   7.935 -0.4530  0.3374 -0.4545
    9MOL      N 5476   5.534   9.313  10.093 -0.4794  0.1575 -0.3213
    9MOL      C 5477   5.417   9.255  10.041  0.0846  0.1127  0.4692
    9MOL      C 5478   5.494   9.431  10.153  0.1515 -0.4583  0.2814
    9MOL      C 5479   5.389   9.145   9.976  0.1332  0.1053  0.4800
    9MOL      C 5480   5.317   9.342  10.053  1.1813 -1.1100  0.0203
    9MOL      C 5481   5.566   9.525  10.231  0.0306  0.3339 -0.0338
    9MOL      C 5482   5.361   9.450  10.127 -0.4514 -0.7889 -0.6136
    9MOL      C 5483   5.262   9.145   9.939 -0.3431 -0.2473 -0.6220
    9MOL      S 5484   5.476   9.013   9.912  0.2530  0.0978  0.3987
    9MOL      S 5485   5.169   9.278   9.996 -0.1618  0.5136 -0.0381
    9MOL      C 5486   5.503   9.642  10.275  0.0912  0.0927  0.3096
    9MOL      N 5487   5.691   9.523  10.278  0.4358 -0.1441  0.6104
    9MOL      C 5488   5.300   9.573  10.171 -0.0329 -0.3278 -0.4508
    9MOL      C 5489   5.218   9.037   9.880 -0.3220  0.1103 -0.1126
    9MOL      C 5490   5.324   8.951   9.854  0.5622 -0.0477  0.3345
    9MOL      C 5491   5.591   9.720  10.349  0.9987  0.3885  0.0103
    9MOL      C 5492   5.375   9.669  10.242  0.0210  0.0138 -0.3883
    9MOL      C 5493   5.701   9.647  10.349  0.1369 -0.7710  0.0791
    9MOL      C 5494   5.765   9.404  10.331 -0.2132  0.1607  0.4453
    9MOL      N 5495   5.179   9.599  10.152 -0.5198 -0.2940 -0.4731
    9MOL      C 5496   5.079   9.012   9.828  0.8735  0.0926  0.6041
    9MOL      C 5497   5.315   8.831   9.796 -0.2283 -0.3077  0.6066
    9MOL      S 5498   5.599   9.869  10.439 -0.3704  0.4353 -0.3331
    9MOL      N 5499   5.314   9.782  10.266 -0.0745  0.3834  0.3816
    9MOL      C 5500   5.800   9.706  10.413 -0.1666 -0.0622 -0.3127
    9MOL      S 5501   5.162   9.749  10.218 -0.0393  0.2681  0.9453
    9MOL      C 5502   5.423   8.736   9.778  0.1641 -0.0345 -0.6485
    9MOL      C 5503   5.769   9.820  10.472 -0.3313  0.5068  0.0257
    9MOL      S 5504   5.964   9.652  10.431  0.2066 -0.1459  0.4824
    9MOL      C 5505   5.505   8.737   9.658  0.7512 -0.1066 -0.0496
    9MOL      C 5506   5.461   8.633   9.871 -0.3101  0.1635 -0.6368
    9MOL      C 5507   5.873   9.875  10.530  0.0575 -0.8713 -0.3408
    9MOL      C 5508   5.986   9.803  10.520 -0.2210  0.0236 -0.3217
    9MOL      C 5509   5.605   8.634   9.693  0.5533 -0.3350  0.0627
    9MOL      O 5510   5.502   8.813   9.562  0.8731  0.4335  0.1347
    9MOL      C 5511   5.393   8.602   9.999 -0.6002  0.7590  0.1665
    9MOL      C 5512   5.584   8.576   9.817 -0.6393  0.4162 -0.0152
    9MOL      C 5513   5.853  10.016  10.596 -0.3588  0.1377  0.2977
    9MOL      C 5514   6.104   9.844  10.581  0.1255  0.2411  0.0683
    9MOL      C 5515   5.721   8.599   9.618 -0.1237  0.2748 -0.5374
    9MOL      C 5516   5.353   8.472  10.035  0.3354  0.7098  0.2993
    9MOL      C 5517   5.365   8.692  10.111 -0.0580  0.0429 -0.0515
    9MOL      C 5518   5.666   8.478   9.874 -0.1289  0.3452 -0.3290
    9MOL      C 5519   6.235   9.790  10.538 -0.0354 -0.1081  0.0301
    9MOL      C 5520   5.814   8.506   9.674 -0.6080 -0.5565 -1.3774
    9MOL      N 5521   5.299   8.373  10.068 -0.1771 -0.3136  0.6233
    9MOL      N 5522   5.328   8.769  10.189  0.1321  0.3124  0.0817
    9MOL      C 5523   5.789   8.447   9.800  0.3138 -0.4954  0.0367
    9MOL      C 5524   6.339   9.733  10.622 -0.5935 -0.4177  0.2276
    9MOL      C 5525   6.272   9.785  10.401  0.6825  0.2434  0.0152
    9MOL      F 5526   5.921   8.483   9.601 -0.1252  0.6415 -0.2926
    9MOL      F 5527   5.873   8.356   9.858  0.0874  0.2446  0.0095
    9MOL      C 5528   6.449   9.695  10.525 -0.4804  0.4777 -0.6101
    9MOL      O 5529   6.351   9.727  10.743  0.4773 -0.6152 -0.0961
    9MOL      C 5530   6.190   9.833  10.285 -0.7397  0.4539  0.0715
    9MOL      C 5531   6.405   9.719  10.396  0.4458  0.5737 -0.4680
    9MOL      C 5532   6.560   9.620  10.549 -0.8445 -1.0350 -0.1521
    9MOL      C 5533   6.128   9.740  10.197  0.2903 -0.2390 -0.0427
    9MOL      C 5534   6.145   9.966  10.280 -0.0107  0.4185 -0.1581
    9MOL      C 5535   6.476   9.671  10.287 -0.4008 -0.3073 -0.1282
    9MOL      C 5536   6.632   9.565  10.438  0.1000  0.1628  0.9294
    9MOL      N 5537   6.088   9.669  10.116  0.4835 -0.1690  0.6698
    9MOL      N 5538   6.112  10.080  10.277  0.0744 -0.1072 -0.3250
    9MOL      C 5539   6.594   9.589  10.303 -0.1355 -0.1677  0.0992
    9MOL      F 5540   6.736   9.482  10.464 -0.1565 -0.5985  0.1846
    9MOL      F 5541   6.673   9.538  10.211 -0.1696  0.1840 -0.7291
    9MOL      N 5542   5.284   8.561   9.311 -0.0210  0.2496  0.6361
    9MOL      C 5543   5.181   8.594   9.406 -0.2367 -0.4416  0.5118
    9MOL      C 5544   5.366   8.469   9.373  0.5060  0.1576 -0.2461
    9MOL      C 5545   5.074   8.673   9.413 -0.7405  0.2554 -0.0458
    9MOL      C 5546   5.195   8.524   9.518 -0.5036 -0.2158  0.1540
    9MOL      C 5547   5.486   8.404   9.338  0.2418 -1.0766 -0.1871
    9MOL      C 5548   5.308   8.452   9.503 -0.6379  0.7708 -0.3370
    9MOL      C 5549   5.011   8.670   9.529 -0.3809 -0.6299  0.5265
    9MOL      S 5550   4.998   8.777   9.299 -0.0994 -0.1016  0.3353
    9MOL      S 5551   5.081   8.563   9.647  0.1492  0.1194  0.3116
    9MOL      C 5552   5.550   8.329   9.438  0.3110 -0.4752 -0.0065
    9MOL      N 5553   5.567   8.411   9.232  0.4946 -0.4596  0.1992
    9MOL      C 5554   5.367   8.359   9.589 -0.6913 -0.4860 -0.4920
    9MOL      C 5555   4.897   8.747   9.539 -0.4755  0.2373 -0.0186
    9MOL      C 5556   4.877   8.810   9.425  0.5772  0.3427 -0.1704
    9MOL      C 5557   5.675   8.290   9.391 -0.0496  0.4506  0.2715
    9MOL      C 5558   5.490   8.302   9.560 -0.3081  0.3943 -0.1383
    9MOL      C 5559   5.683   8.349   9.272 -0.4817  0.0199 -0.3404
    9MOL      C 5560   5.528   8.407   9.090  0.1577  0.1455 -0.2733
    9MOL      N 5561   5.321   8.345   9.714  0.0014 -0.0784  0.2151
    9MOL      C 5562   4.821   8.760   9.667 -0.2833  0.1437 -0.0183
    9MOL      C 5563   4.770   8.892   9.399 -0.4630  0.4319  0.3576
    9MOL      S 5564   5.817   8.201   9.424 -0.0941 -0.1295 -0.2815
    9MOL      N 5565   5.530   8.209   9.644 -0.4498 -0.0795  0.1141
    9MOL      C 5566   5.799   8.317   9.205 -0.7277  0.1284  0.0231
    9MOL      S 5567   5.418   8.224   9.773  0.1588 -0.2015 -0.1616
    9MOL      C 5568   4.752   8.952   9.262 -0.1391  0.0945 -0.3879
    9MOL      C 5569   5.885   8.245   9.273 -0.3611  0.2061  0.2723
    9MOL      S 5570   5.855   8.360   9.049 -0.5207  0.1658  0.6135
    9MOL      C 5571   4.665   8.897   9.154 -0.9254 -0.3084  0.0610
    9MOL      C 5572   4.808   9.077   9.221  0.2373  0.4929  0.3837
    9MOL      C 5573   6.001   8.217   9.205 -0.6261  0.7784 -0.6204
    9MOL      C 5574   6.002   8.274   9.085 -0.8458 -0.5094 -0.0944
    9MOL      C 5575   4.680   8.992   9.040  0.0973 -0.0073  0.0213
    9MOL      O 5576   4.595   8.796   9.155  0.4278  0.5800  0.3081
    9MOL      C 5577   4.869   9.178   9.310 -0.5282 -0.8042 -0.4131
    9MOL      C 5578   4.764   9.094   9.079  0.2422 -0.5466  0.4988
    9MOL      C 5579   6.118   8.145   9.283 -0.0598  0.1655 -0.0796
    9MOL      C 5580   6.100   8.258   8.995 -0.5845 -0.3470  0.2345
    9MOL      C 5581   4.609   8.986   8.914 -0.2858  0.5332  0.4457
    9MOL      C 5582   4.794   9.289   9.358 -0.0996 -0.6450  0.1278
    9MOL      C 5583   4.995   9.160   9.383  0.2847  0.0341  0.0127
    9MOL      C 5584   4.779   9.202   8.990 -0.0620  0.5092  0.0064
    9MOL      C 5585   6.096   8.307   8.854 -0.0416  0.6230 -0.5678
    9MOL      C 5586   4.640   9.092   8.827  0.6391  0.5619  0.0321
    9MOL      N 5587   4.722   9.365   9.404  0.8473  0.2432  0.5188
    9MOL      N 5588   5.085   9.134   9.449 -0.0765 -0.3897 -0.1296
    9MOL      C 5589   4.720   9.201   8.864 -0.5239 -0.2372  0.1888
    9MOL      C 5590   6.117   8.204   8.755  0.0656  0.3123  0.3055
    9MOL      C 5591   6.084   8.433   8.791  0.1750 -0.8004  0.1475
    9MOL      F 5592   4.593   9.082   8.700  0.3755 -0.1164  0.0652
    9MOL      F 5593   4.741   9.303   8.776 -0.1319 -0.0992  0.2469
    9MOL      C 5594   6.128   8.274   8.622 -0.1892  0.0337 -0.6376
    9MOL      O 5595   6.137   8.086   8.776  0.2564 -0.2929 -0.3716
    9MOL      C 5596   6.070   8.569   8.848  0.3680 -0.2792 -0.1776
    9MOL      C 5597   6.096   8.408   8.644 -0.4540  0.2328 -0.3375
    9MOL      C 5598   6.156   8.225   8.497  0.0148  0.6880  0.0953
    9MOL      C 5599   5.942   8.621   8.896  0.1488 -0.8230  0.2172
    9MOL      C 5600   6.181   8.652   8.869  0.1535  0.4173 -0.2065
    9MOL      C 5601   6.094   8.496   8.533  0.3781 -0.7279 -0.1629
    9MOL      C 5602   6.170   8.317   8.391  0.6566  0.0195  0.2716
    9MOL      N 5603   5.833   8.647   8.932  0.3207  0.8381  0.1596
    9MOL      N 5604   6.269   8.724   8.900  0.4393  0.1065 -0.2228
    9MOL      C 5605   6.134   8.451   8.406  0.3845  1.2352  0.3419
    9MOL      F 5606   6.201   8.269   8.275  0.8968  0.3293 -0.7083
    9MOL      F 5607   6.111   8.520   8.293 -0.2648 -0.1672 -0.6311
    9MOL      N 5608   4.741   8.822   8.446 -0.6711 -0.0657  0.1070
    9MOL      C 5609   4.720   8.779   8.578 -0.0480 -0.3530  0.2655
    9MOL      C 5610   4.676   8.731   8.369  0.2852  0.4068  0.8641
    9MOL      C 5611   4.788   8.803   8.688 -0.6125  0.0146 -0.1503
    9MOL      C 5612   4.630   8.683   8.587 -0.0664 -0.6741  0.0908
    9MOL      C 5613   4.688   8.689   8.240  0.1511 -0.7023  0.2939
    9MOL      C 5614   4.592   8.655   8.455 -0.3177 -0.4350  0.0995
    9MOL      C 5615   4.761   8.716   8.780 -0.1680  0.1227 -0.5367
    9MOL      S 5616   4.922   8.903   8.719  0.1215 -0.4110 -0.1929
    9MOL      S 5617   4.627   8.614   8.749  0.4256 -0.5380 -0.1396
    9MOL      C 5618   4.596   8.591   8.194 -0.0210  0.3403 -0.2350
    9MOL      N 5619   4.780   8.713   8.138  0.2705 -0.1109  0.4292
    9MOL      C 5620   4.502   8.560   8.416  0.4201  0.0744  0.5298
    9MOL      C 5621   4.848   8.714   8.880  0.3419 -0.4491  0.2954
    9MOL      C 5622   4.946   8.808   8.865  0.5713  0.4908  0.2224
    9MOL      C 5623   4.624   8.551   8.060 -0.2879 -0.1655  0.5003
    9MOL      C 5624   4.505   8.531   8.277  0.0849 -0.3028  0.4024
    9MOL      C 5625   4.730   8.628   8.036 -1.0057  0.3606  0.5019
    9MOL      C 5626   4.921   8.752   8.147  0.5199  0.4658  0.5488
    9MOL      N 5627   4.414   8.497   8.488 -0.1209 -0.3649  0.1561
    9MOL      C 5628   4.834   8.620   8.998  0.0597 -0.6269  0.9482
    9MOL      C 5629   5.055   8.833   8.942  0.2675 -0.6032 -0.5623
    9MOL      S 5630   4.578   8.447   7.929 -0.0141  0.1069 -0.0364
    9MOL      N 5631   4.423   8.439   8.239 -0.2640 -0.3126 -0.2804
    9MOL      C 5632   4.772   8.613   7.910 -0.1793 -0.1753  0.8068
    9MOL      S 5633   4.354   8.381   8.381 -0.1641 -0.4774 -0.0362
    9MOL      C 5634   5.153   8.931   8.911  0.3966  0.2169 -0.3512
    9MOL      C 5635   4.711   8.521   7.838 -0.0106  0.5622 -0.2068
    9MOL      S 5636   4.898   8.694   7.816  0.4533 -0.2321 -0.0655
    9MOL      C 5637   5.146   9.063   8.971  0.2423 -0.1729 -0.0546
    9MOL      C 5638   5.260   8.924   8.809 -0.4295  0.7481  0.4778
    9MOL      C 5639   4.757   8.502   7.715  0.3474 -0.4850 -0.0846
    9MOL      C 5640   4.852   8.591   7.678 -0.1370  0.0810  0.0364
    9MOL      C 5641   5.232   9.150   8.880  0.0621 -0.0493 -0.5999
    9MOL      O 5642   5.080   9.097   9.070 -0.3465 -0.2675 -0.1602
    9MOL      C 5643   5.292   8.809   8.724 -0.5935  0.5932 -0.0892
    9MOL      C 5644   5.299   9.066   8.788  0.3135 -0.8601  0.2937
    9MOL      C 5645   4.689   8.404   7.624  0.5479  0.4863  0.0920
    9MOL      C 5646   4.889   8.607   7.551 -0.0567  0.1408  0.2373
    9MOL      C 5647   5.237   9.288   8.882  0.1242 -0.8793 -0.1142
    9MOL      C 5648   5.399   8.808   8.628 -0.2474  0.1297  0.7099
    9MOL      C 5649   5.264   8.674   8.756 -0.1346  0.7957  0.2532
    9MOL      C 5650   5.366   9.129   8.679 -0.5054  0.7675 -0.1873
    9MOL      C 5651   4.977   8.701   7.485 -0.7792 -0.1095  0.5466
    9MOL      C 5652   5.303   9.344   8.773 -0.2018 -0.5319 -0.6580
    9MOL      N 5653   5.489   8.809   8.554 -0.2223 -1.1322  0.1348
    9MOL      N 5654   5.239   8.573   8.804 -0.5674  0.2379  0.2000
    9MOL      C 5655   5.376   9.269   8.680 -0.6215  0.7611  0.1423
    9MOL      C 5656   4.938   8.841   7.452 -0.0450  0.1390 -0.0851
    9MOL      C 5657   5.095   8.658   7.417 -0.2592 -0.0064  0.2487
    9MOL      F 5658   5.289   9.476   8.761 -0.4610  0.1306 -0.2790
    9MOL      F 5659   5.436   9.331   8.569  0.5207 -0.4745 -0.3242
    9MOL      C 5660   5.041   8.878   7.350  0.2880  0.6418 -0.6131
    9MOL      O 5661   4.844   8.906   7.484 -0.0014 -0.5476  0.3674
    9MOL      C 5662   5.169   8.534   7.443 -0.2477  0.1223 -0.1133
    9MOL      C 5663   5.134   8.777   7.348 -0.1795  0.8847 -0.3300
    9MOL      C 5664   5.050   8.998   7.274 -0.5526 -0.4147  0.2080
    9MOL      C 5665   5.295   8.516   7.506 -0.1697 -0.0869  0.2367
    9MOL      C 5666   5.111   8.401   7.435 -0.1043 -0.0139 -0.2537
    9MOL      C 5667   5.247   8.789   7.267  0.1989  0.0959  0.2101
    9MOL      C 5668   5.165   9.007   7.187  0.3832  0.4031  0.1596
    9MOL      N 5669   5.392   8.505   7.568  0.1401  0.4952 -0.5029
    9MOL      N 5670   5.074   8.290   7.416  0.2616 -0.4729  0.4258
    9MOL      C 5671   5.261   8.906   7.187 -0.0881 -0.4501 -0.0687
    9MOL      F 5672   5.200   9.119   7.111  0.5025 -0.2948 -0.3734
    9MOL      F 5673   5.365   8.918   7.097  0.1804  0.5503  0.4136
    9MOL      O 5674   5.229   9.662   8.316  0.0317 -0.7870  0.6051
    9MOL      O 5675   5.761   9.429   8.629 -0.2915 -0.5236 -0.3643
    9MOL      C 5676   5.221   9.522   8.310  1.2975  0.0408 -0.4886
    9MOL      C 5677   5.214   9.470   8.161  0.1194 -0.5447 -0.0739
    9MOL      C 5678   5.322   9.520   8.063 -0.6812 -0.4533  0.2018
    9MOL      C 5679   5.432   9.428   8.015  0.2321 -0.9165 -1.2437
    9MOL      C 5680   5.515   9.354   8.127  0.0638 -0.4681  0.0190
    9MOL      C 5681   5.609   9.242   8.079  0.1195  0.5674  0.5546
    9MOL      C 5682   5.725   9.289   7.999 -0.1350  1.0876 -0.3533
    9MOL      C 5683   5.793   9.167   7.943 -0.2623  0.0070  0.4416
    9MOL      C 5684   5.767   9.284   8.645  0.5117  0.2608 -0.3833
    9MOL      C 5685   5.811   9.220   8.518 -0.7292 -0.2705  1.2965
    9MOL      C 5686   5.800   9.057   8.523 -1.1209 -0.1625  0.5997
    9MOL      C 5687   5.868   8.995   8.404 -0.1221  0.1187  0.2035
    9MOL      C 5688   5.844   8.843   8.403  0.2882 -0.6528 -0.2390
    9MOL      C 5689   5.915   8.763   8.291  0.7192 -0.6893  0.8864
    9MOL      C 5690   5.894   8.818   8.151 -0.1237  0.0451  0.1983
    9MOL      C 5691   5.970   8.731   8.046  0.6301  0.1476 -0.1386
    9MOL      N 5692   5.894   9.207   7.841 -0.6399 -0.0240 -0.3854
    9MOL      C 5693   5.859   9.200   7.707 -0.4502 -0.3472 -0.2046
    9MOL      C 5694   6.032   9.193   7.838 -0.2032  0.1991 -0.0358
    9MOL      C 5695   5.741   9.203   7.639 -0.0914 -0.4366 -0.3609
    9MOL      C 5696   5.962   9.189   7.618  0.0455  1.0170  0.2560
    9MOL      C 5697   6.131   9.181   7.942 -0.0068 -0.3623  0.1170
    9MOL      C 5698   6.073   9.179   7.705 -0.2064 -0.2360 -0.1005
    9MOL      C 5699   5.747   9.181   7.507 -0.0571 -0.4305  0.2999
    9MOL      S 5700   5.579   9.229   7.685  0.2125  0.4911 -0.2104
    9MOL      S 5701   5.910   9.164   7.449  0.2720 -0.2239 -0.1397
    9MOL      C 5702   6.264   9.149   7.898 -0.8878 -0.6624 -0.5271
    9MOL      N 5703   6.129   9.180   8.077  0.0658  0.6021 -0.0314
    9MOL      C 5704   6.208   9.160   7.669 -0.2324 -0.5521 -0.1521
    9MOL      C 5705   5.627   9.174   7.449 -0.1992  0.5293  0.7431
    9MOL      C 5706   5.522   9.195   7.529 -0.6646 -0.1944  0.0778
    9MOL      C 5707   6.344   9.134   8.014 -0.1299  0.3918 -0.3607
    9MOL      C 5708   6.305   9.145   7.765  0.4600  0.2481 -0.2770
    9MOL      C 5709   6.263   9.152   8.120  0.1319 -0.3837 -0.1236
    9MOL      C 5710   6.038   9.253   8.165  0.0379  0.4177 -0.2038
    9MOL      N 5711   6.244   9.168   7.543 -0.3120 -0.4152 -0.1322
    9MOL      C 5712   5.611   9.143   7.302  0.1264 -0.0858 -1.1111
    9MOL      C 5713   5.395   9.190   7.494 -0.5118  0.1831  0.2455
    9MOL      S 5714   6.507   9.088   8.081  0.0632  0.1517  0.5228
    9MOL      N 5715   6.421   9.137   7.716  0.0933  0.3736  0.0643
    9MOL      C 5716   6.316   9.133   8.241  1.4401  0.1017  0.4258
    9MOL      S 5717   6.407   9.134   7.554  0.0421  0.3096  0.1453
    9MOL      C 5718   5.281   9.198   7.587  0.1186 -0.6260 -0.6101
    9MOL      C 5719   6.440   9.098   8.238  0.0696  0.2318 -0.2337
    9MOL      S 5720   6.248   9.140   8.401  0.4368  0.3083  0.3326
    9MOL      C 5721   5.214   9.078   7.618 -0.3102  0.5383 -0.1837
    9MOL      C 5722   5.243   9.311   7.676  0.1012 -0.0668  0.4245
    9MOL      C 5723   6.496   9.084   8.357  0.6912 -0.2593 -0.2304
    9MOL      C 5724   6.402   9.091   8.465 -0.6336 -0.2141 -0.0007
    9MOL      C 5725   5.114   9.122   7.719  0.4805  0.3898  0.1835
    9MOL      O 5726   5.227   8.970   7.568  0.3579  0.3583  0.3395
    9MOL      C 5727   5.293   9.448   7.663  0.0771  0.8385 -0.1166
    9MOL      C 5728   5.139   9.257   7.756  0.6493 -0.0653  0.1122
    9MOL      C 5729   6.639   9.033   8.373  0.0070 -0.1821 -0.5738
    9MOL      C 5730   6.435   9.053   8.592 -0.1401 -0.2854  0.1307
    9MOL      C 5731   5.008   9.054   7.780 -0.4032 -0.0356 -0.5541
    9MOL      C 5732   5.373   9.483   7.544 -0.7386  1.1598  0.6340
    9MOL      C 5733   5.219   9.558   7.716 -0.6445 -0.5375 -0.2336
    9MOL      C 5734   5.066   9.320   7.860  0.6857  0.2544  1.0953
    9MOL      C 5735   6.333   9.046   8.698 -0.3861  0.4208  0.8248
    9MOL      C 5736   4.930   9.122   7.877 -0.5051  0.1017  0.3602
    9MOL      N 5737   5.427   9.496   7.443 -0.3062 -0.1711 -0.4748
    9MOL      N 5738   5.149   9.643   7.750 -0.1081 -0.1328  0.3335
    9MOL      C 5739   4.961   9.251   7.924  0.1461  0.7235 -0.4134
    9MOL      C 5740   6.204   8.968   8.696 -0.9096 -0.1935  0.7249
    9MOL      C 5741   6.340   9.120   8.818 -0.2538  0.0773 -0.0657
    9MOL      F 5742   4.831   9.056   7.941 -0.2842  0.3402 -0.0446
    9MOL      F 5743   4.896   9.309   8.027  0.4074  0.2111 -0.9572
    9MOL      C 5744   6.132   9.002   8.820 -0.2230 -0.1818 -0.2068
    9MOL      O 5745   6.168   8.886   8.612 -0.5412  0.2214 -0.4643
    9MOL      C 5746   6.439   9.216   8.860  0.4039  0.4243 -0.3403
    9MOL      C 5747   6.217   9.087   8.894 -0.4348 -0.2031  0.1310
    9MOL      C 5748   5.999   8.976   8.856 -0.2262 -0.0388 -0.2767
    9MOL      C 5749   6.468   9.337   8.792  0.9489  0.7108  0.4129
    9MOL      C 5750   6.551   9.192   8.942  0.5684  0.1538 -0.1160
    9MOL      C 5751   6.177   9.132   9.024  0.5307 -0.1127  0.6553
    9MOL      C 5752   5.954   9.023   8.980 -0.3900 -0.0069  0.3452
    9MOL      N 5753   6.489   9.434   8.733  0.3982  0.9832 -0.0048
    9MOL      N 5754   6.643   9.168   9.011 -0.1308  0.1946 -0.2451
    9MOL      C 5755   6.039   9.103   9.057 -0.7508 -0.3353  1.2561
    9MOL      F 5756   5.831   9.016   9.015 -0.2818  0.0973  0.0071
    9MOL      F 5757   5.989   9.146   9.179  0.2306  0.2140 -0.1919
    9MOL      N 5758   6.020   8.798   7.930 -0.2938 -0.0439  0.5803
    9MOL      C 5759   5.935   8.808   7.812  0.6900 -0.0543 -0.0936
    9MOL      C 5760   6.150   8.789   7.879 -0.3550 -0.1614 -0.8317
    9MOL      C 5761   5.805   8.814   7.785 -1.4498 -0.2932  0.9497
    9MOL      C 5762   6.004   8.812   7.696 -1.0483 -0.5637 -0.4176
    9MOL      C 5763   6.275   8.762   7.935  0.2096  0.3939 -0.5235
    9MOL      C 5764   6.139   8.803   7.738  0.4806 -0.1131  0.0281
    9MOL      C 5765   5.775   8.812   7.660  1.2626 -0.0225 -0.1254
    9MOL      S 5766   5.673   8.801   7.893  0.0992 -0.3735  0.1235
    9MOL      S 5767   5.905   8.827   7.548 -0.4341  0.1850 -0.0437
    9MOL      C 5768   6.383   8.751   7.846  0.1141 -0.1227  0.2797
    9MOL      N 5769   6.325   8.749   8.064 -0.3634 -0.2679 -0.0367
    9MOL      C 5770   6.247   8.786   7.647  0.2077 -0.0926 -0.4796
    9MOL      C 5771   5.645   8.809   7.630  0.0256  0.0729 -0.2757
    9MOL      C 5772   5.578   8.807   7.747  0.3902 -0.3422  0.1028
    9MOL      C 5773   6.492   8.720   7.922  0.3113  0.6312  0.6257
    9MOL      C 5774   6.374   8.762   7.702  0.5592  0.2176 -0.6258
    9MOL      C 5775   6.458   8.720   8.052 -1.0006 -0.3679  1.0274
    9MOL      C 5776   6.281   8.809   8.193  0.3374  0.0797 -0.7316
    9MOL      N 5777   6.255   8.786   7.514  0.1595 -0.0638 -0.3328
    9MOL      C 5778   5.590   8.824   7.487  0.1093  0.2075  0.5293
    9MOL      C 5779   5.441   8.807   7.758 -0.5876 -0.6405 -0.4556
    9MOL      S 5780   6.660   8.695   7.889 -0.3373  0.2544  0.5318
    9MOL      N 5781   6.474   8.756   7.615  0.6744  0.3779 -0.6010
    9MOL      C 5782   6.568   8.704   8.132  0.4395 -0.3714  0.7475
    9MOL      S 5783   6.414   8.769   7.461 -0.0010  0.3982 -0.2014
    9MOL      C 5784   5.370   8.802   7.887 -0.1683 -0.3876 -0.4833
    9MOL      C 5785   6.678   8.686   8.061 -0.7204  0.0497  0.2264
    9MOL      S 5786   6.581   8.699   8.307 -0.3288  0.2205  0.1080
    9MOL      C 5787   5.328   8.922   7.950 -0.4567  0.3531  0.4393
    9MOL      C 5788   5.352   8.690   7.976  0.0847  0.4436  0.5989
    9MOL      C 5789   6.784   8.668   8.138 -0.4224  0.8945 -0.0495
    9MOL      C 5790   6.752   8.664   8.266 -0.4025 -0.3641 -0.5114
    9MOL      C 5791   5.283   8.882   8.086 -0.1424  0.3643  1.0237
    9MOL      O 5792   5.324   9.035   7.907 -0.1636  0.2104 -0.6819
    9MOL      C 5793   5.360   8.547   7.937 -0.2985 -0.6724 -0.9458
    9MOL      C 5794   5.309   8.743   8.104  0.2222  0.4112  0.6043
    9MOL      C 5795   6.927   8.666   8.081 -0.1069  0.5879 -0.1413
    9MOL      C 5796   6.854   8.652   8.363 -0.2875 -0.3617 -0.5952
[truncated: 6,524,258 more chars]
