# Supplementary material for: A dendritic hexamer acceptor enables 19.4% efficiency with exceptional stability in organic solar cells
Source: Nat Commun. 2025 Jan 20;16:871. doi: 10.1038/s41467-025-56225-x (PMC11747272; doi:10.1038/s41467-025-56225-x)
Supplement: Supplementary file 7 — Supplementary Data 5 [file 41467_2025_56225_MOESM7_ESM.txt]

Initial configuration of DTC8 for MD simulations

    1MOL      C    1   1.672   1.007   2.363
    1MOL      C    2   1.545   0.981   2.410
    1MOL      C    3   1.731   1.129   2.393
    1MOL      C    4   1.478   1.081   2.481
    1MOL      C    5   1.864   1.155   2.370
    1MOL      C    6   1.349   1.072   2.523
    1MOL      C    7   1.115   1.086   2.556
    1MOL      C    8   2.096   1.195   2.384
    1MOL      C    9   0.981   1.090   2.548
    1MOL      C   10   2.229   1.201   2.402
    1MOL      C   11   1.669   1.229   2.470
    1MOL      C   12   1.534   1.206   2.511
    1MOL      C   13   1.890   1.265   2.439
    1MOL      C   14   1.314   1.191   2.571
    1MOL      C   15   2.023   1.288   2.444
    1MOL      C   16   1.180   1.198   2.591
    1MOL      C   17   2.265   1.311   2.472
    1MOL      C   18   0.931   1.213   2.577
    1MOL      C   19   2.392   1.348   2.501
    1MOL      C   20   0.799   1.244   2.555
    1MOL      C   21   1.769   1.464   2.537
    1MOL      C   22   1.448   1.369   2.688
    1MOL      C   23   2.614   1.565   2.399
    1MOL      C   24   0.515   1.269   2.704
    1MOL      C   25   2.430   1.475   2.565
    1MOL      C   26   0.720   1.366   2.583
    1MOL      C   27   1.372   1.501   2.668
    1MOL      C   28   1.763   1.562   2.417
    1MOL      C   29   0.610   1.377   2.678
    1MOL      C   30   2.526   1.572   2.516
    1MOL      C   31   1.617   1.586   2.368
    1MOL      C   32   2.366   1.520   2.690
    1MOL      C   33   0.703   1.475   2.484
    1MOL      C   34   1.838   1.698   2.442
    1MOL      C   35   1.446   1.638   2.679
    1MOL      C   36   2.512   1.684   2.611
    1MOL      C   37   0.572   1.519   2.667
    1MOL      C   38   2.417   1.657   2.709
    1MOL      C   39   1.606   1.604   2.216
    1MOL      C   40   0.625   1.578   2.554
    1MOL      C   41   1.341   1.740   2.630
    1MOL      C   42   1.993   1.688   2.454
    1MOL      C   43   2.578   1.809   2.610
    1MOL      C   44   0.494   1.596   2.756
    1MOL      C   45   1.467   1.646   2.163
    1MOL      C   46   2.377   1.753   2.803
    1MOL      C   47   0.611   1.715   2.526
    1MOL      C   48   2.069   1.824   2.457
    1MOL      C   49   1.364   1.892   2.624
    1MOL      C   50   2.542   1.905   2.706
    1MOL      C   51   0.479   1.734   2.731
    1MOL      C   52   1.475   1.711   2.023
    1MOL      C   53   2.439   1.878   2.800
    1MOL      C   54   0.539   1.794   2.618
    1MOL      C   55   1.224   1.953   2.592
    1MOL      C   56   1.342   1.738   1.950
    1MOL      C   57   2.207   1.821   2.383
    1MOL      C   58   1.210   2.105   2.592
    1MOL      C   59   2.297   1.941   2.424
    1MOL      C   60   1.366   1.801   1.810
    1MOL      C   61   1.237   1.816   1.727
    1MOL      C   62   1.062   2.148   2.583
    1MOL      C   63   2.405   1.986   2.321
    1MOL      C   64   1.262   1.852   1.579
    1MOL      C   65   2.484   2.109   2.373
    1MOL      C   66   1.137   1.821   1.493
    1MOL      C   67   2.586   2.170   2.275
    1MOL      C   68   1.162   1.831   1.341
    1MOL      C   69   2.658   2.294   2.335
    1MOL      C   70   2.763   2.356   2.240
    1MOL      C   71   2.853   2.462   2.308
    1MOL      C   72   2.965   2.511   2.213
    1MOL      N   73   1.731   0.907   2.304
    1MOL      N   74   1.501   0.861   2.389
    1MOL      S   75   2.001   1.079   2.299
    1MOL      S   76   1.223   0.959   2.513
    1MOL      C   77   2.324   1.091   2.352
    1MOL      C   78   0.890   0.973   2.503
    1MOL      N   79   1.772   1.322   2.497
    1MOL      N   80   1.431   1.277   2.575
    1MOL      C   81   2.741   1.628   2.390
    1MOL      C   82   0.376   1.298   2.694
    1MOL      S   83   2.123   1.401   2.522
    1MOL      S   84   1.062   1.317   2.638
    1MOL      C   85   2.586   1.485   2.285
    1MOL      C   86   0.533   1.132   2.672
    1MOL      O   87   2.290   1.461   2.764
    1MOL      O   88   0.734   1.476   2.366
    1MOL      F   89   2.604   2.025   2.706
    1MOL      F   90   0.408   1.808   2.819
    1MOL      F   91   2.401   1.973   2.887
    1MOL      F   92   0.528   1.926   2.596
    1MOL      C   93   2.275   0.944   2.372
    1MOL      C   94   2.389   0.843   2.358
    1MOL      C   95   2.349   0.695   2.347
    1MOL      C   96   2.472   0.609   2.311
    1MOL      C   97   2.439   0.474   2.243
    1MOL      C   98   2.563   0.413   2.174
    1MOL      C   99   2.529   0.288   2.090
    1MOL      C  100   2.649   0.192   2.077
    1MOL      C  101   2.615   0.063   1.999
    1MOL      C  102   2.730   2.991   1.998
    1MOL      C  103   0.955   0.834   2.483
    1MOL      C  104   0.858   0.720   2.448
    1MOL      C  105   0.940   0.593   2.413
    1MOL      C  106   0.854   0.474   2.367
    1MOL      C  107   0.937   0.354   2.319
    1MOL      C  108   0.847   0.246   2.255
    1MOL      C  109   0.931   0.127   2.205
    1MOL      C  110   0.852   0.022   2.126
    1MOL      C  111   0.934   2.926   2.092
    1MOL      C  112   0.853   2.818   2.017
    1MOL      N  113   2.842   1.685   2.387
    1MOL      N  114   0.267   1.331   2.682
    1MOL      N  115   2.565   1.416   2.196
    1MOL      N  116   0.553   1.022   2.641
    1MOL      S  117   1.627   0.779   2.318
    1MOL      H  118   2.477   1.288   2.469
    1MOL      H  119   0.737   1.170   2.505
    1MOL      H  120   1.683   1.483   2.602
    1MOL      H  121   1.858   1.484   2.597
    1MOL      H  122   1.554   1.385   2.711
    1MOL      H  123   1.404   1.317   2.773
    1MOL      H  124   1.289   1.501   2.740
    1MOL      H  125   1.326   1.496   2.569
    1MOL      H  126   1.815   1.509   2.337
    1MOL      H  127   1.552   1.503   2.398
    1MOL      H  128   1.577   1.677   2.415
    1MOL      H  129   1.816   1.764   2.358
    1MOL      H  130   1.798   1.746   2.531
    1MOL      H  131   1.536   1.642   2.618
    1MOL      H  132   1.476   1.660   2.781
    1MOL      H  133   1.682   1.675   2.182
    1MOL      H  134   1.631   1.507   2.172
    1MOL      H  135   1.257   1.727   2.698
    1MOL      H  136   1.308   1.710   2.530
    1MOL      H  137   2.016   1.639   2.549
    1MOL      H  138   2.032   1.627   2.373
    1MOL      H  139   2.653   1.835   2.536
    1MOL      H  140   0.445   1.554   2.842
    1MOL      H  141   1.404   1.557   2.159
    1MOL      H  142   1.419   1.716   2.232
    1MOL      H  143   2.299   1.730   2.875
    1MOL      H  144   0.659   1.760   2.439
    1MOL      H  145   2.007   1.903   2.413
    1MOL      H  146   2.085   1.852   2.562
    1MOL      H  147   1.435   1.915   2.544
    1MOL      H  148   1.404   1.930   2.719
    1MOL      H  149   1.525   1.806   2.036
    1MOL      H  150   1.539   1.652   1.956
    1MOL      H  151   1.152   1.916   2.666
    1MOL      H  152   1.191   1.918   2.493
    1MOL      H  153   1.287   1.644   1.939
    1MOL      H  154   1.279   1.805   2.010
    1MOL      H  155   2.261   1.728   2.404
    1MOL      H  156   2.190   1.824   2.274
    1MOL      H  157   1.264   2.145   2.507
    1MOL      H  158   1.254   2.145   2.684
    1MOL      H  159   2.232   2.026   2.444
    1MOL      H  160   2.344   1.918   2.520
    1MOL      H  161   1.413   1.899   1.822
    1MOL      H  162   1.437   1.738   1.755
    1MOL      H  163   1.183   1.721   1.731
    1MOL      H  164   1.172   1.891   1.773
    1MOL      H  165   1.052   2.256   2.597
    1MOL      H  166   1.001   2.099   2.660
    1MOL      H  167   1.019   2.121   2.485
    1MOL      H  168   2.474   1.903   2.301
    1MOL      H  169   2.356   2.011   2.226
    1MOL      H  170   1.290   1.958   1.570
    1MOL      H  171   1.348   1.795   1.541
    1MOL      H  172   2.414   2.189   2.399
    1MOL      H  173   2.535   2.082   2.466
    1MOL      H  174   1.101   1.720   1.514
    1MOL      H  175   1.055   1.888   1.522
    1MOL      H  176   2.660   2.094   2.247
    1MOL      H  177   2.533   2.200   2.184
    1MOL      H  178   1.078   1.789   1.285
    1MOL      H  179   1.170   1.935   1.309
    1MOL      H  180   1.254   1.779   1.312
    1MOL      H  181   2.583   2.371   2.361
    1MOL      H  182   2.707   2.265   2.429
    1MOL      H  183   2.825   2.277   2.198
    1MOL      H  184   2.711   2.405   2.157
    1MOL      H  185   2.792   2.548   2.339
    1MOL      H  186   2.898   2.419   2.398
    1MOL      H  187   0.002   2.581   2.265
    1MOL      H  188   3.026   2.426   2.179
    1MOL      H  189   2.923   2.561   2.125
    1MOL      H  190   2.346   1.107   2.245
    1MOL      H  191   2.420   1.098   2.403
    1MOL      H  192   0.812   0.960   2.579
    1MOL      H  193   0.839   1.000   2.410
    1MOL      H  194   2.226   0.932   2.470
    1MOL      H  195   2.202   0.918   2.295
    1MOL      H  196   2.440   0.869   2.265
    1MOL      H  197   2.459   0.855   2.441
    1MOL      H  198   2.303   0.660   2.440
    1MOL      H  199   2.273   0.687   2.268
    1MOL      H  200   2.534   0.665   2.240
    1MOL      H  201   2.534   0.592   2.399
    1MOL      H  202   2.397   0.405   2.317
    1MOL      H  203   2.363   0.491   2.166
    1MOL      H  204   2.608   0.487   2.107
    1MOL      H  205   2.638   0.390   2.249
    1MOL      H  206   2.442   0.235   2.130
    1MOL      H  207   2.496   0.323   1.992
    1MOL      H  208   2.732   0.244   2.027
    1MOL      H  209   2.684   0.165   2.177
    1MOL      H  210   2.526   0.017   2.042
    1MOL      H  211   2.593   0.088   1.895
    1MOL      H  212   2.699   2.897   1.951
    1MOL      H  213   2.814   0.003   1.940
    1MOL      H  214   2.764   2.970   2.100
    1MOL      H  215   1.024   0.841   2.398
    1MOL      H  216   1.010   0.805   2.573
    1MOL      H  217   0.791   0.701   2.532
    1MOL      H  218   0.798   0.751   2.362
    1MOL      H  219   1.009   0.619   2.332
    1MOL      H  220   1.002   0.564   2.499
    1MOL      H  221   0.789   0.441   2.449
    1MOL      H  222   0.793   0.506   2.283
    1MOL      H  223   1.009   0.387   2.243
    1MOL      H  224   0.995   0.312   2.402
    1MOL      H  225   0.774   0.210   2.329
    1MOL      H  226   0.791   0.289   2.172
    1MOL      H  227   1.014   0.165   2.143
    1MOL      H  228   0.973   0.079   2.293
    1MOL      H  229   0.766   3.021   2.186
    1MOL      H  230   0.815   0.068   2.034
    1MOL      H  231   1.020   2.955   2.030
    1MOL      H  232   0.973   2.881   2.184
    1MOL      H  233   0.917   2.731   1.995
    1MOL      H  234   0.769   2.784   2.077
    1MOL      H  235   0.815   2.858   1.922
    2MOL      C  236   1.745   2.675   1.760
    2MOL      C  237   1.769   2.636   1.629
    2MOL      C  238   1.854   2.703   1.844
    2MOL      C  239   1.902   2.624   1.584
    2MOL      C  240   1.847   2.738   1.977
    2MOL      C  241   1.940   2.587   1.458
    2MOL      C  242   2.020   2.558   1.234
    2MOL      C  243   1.871   2.797   2.212
    2MOL      C  244   2.051   2.562   1.102
    2MOL      C  245   1.882   2.830   2.343
    2MOL      C  246   1.988   2.695   1.799
    2MOL      C  247   2.012   2.658   1.663
    2MOL      C  248   1.973   2.748   2.017
    2MOL      C  249   2.070   2.613   1.449
    2MOL      C  250   1.985   2.782   2.146
    2MOL      C  251   2.111   2.601   1.321
    2MOL      C  252   2.012   2.851   2.376
    2MOL      C  253   2.170   2.626   1.088
    2MOL      C  254   2.057   2.904   2.493
    2MOL      C  255   2.220   2.686   0.978
    2MOL      C  256   2.206   2.765   1.933
    2MOL      C  257   2.250   2.725   1.602
    2MOL      C  258   2.254   2.869   2.756
    2MOL      C  259   2.418   2.720   0.727
    2MOL      C  260   2.194   2.957   2.515
    2MOL      C  261   2.339   2.773   0.970
    2MOL      C  262   2.337   2.791   1.493
    2MOL      C  263   2.303   2.670   2.009
    2MOL      C  264   2.430   2.788   0.857
    2MOL      C  265   2.275   2.950   2.635
    2MOL      C  266   2.362   2.565   1.913
    2MOL      C  267   2.259   0.015   2.414
    2MOL      C  268   2.369   2.877   1.072
    2MOL      C  269   2.416   2.756   2.073
    2MOL      C  270   2.441   2.887   1.554
    2MOL      C  271   2.387   0.013   2.608
    2MOL      C  272   2.518   2.901   0.896
    2MOL      C  273   2.382   0.062   2.478
    2MOL      C  274   2.453   2.458   1.979
    2MOL      C  275   2.489   2.945   1.024
    2MOL      C  276   2.519   2.962   1.444
    2MOL      C  277   2.458   2.708   2.213
    2MOL      C  278   2.489   0.061   2.693
    2MOL      C  279   2.611   2.975   0.819
    2MOL      C  280   2.508   2.366   1.870
    2MOL      C  281   2.478   0.150   2.427
    2MOL      C  282   2.554   0.025   1.083
    2MOL      C  283   2.565   2.801   2.271
    2MOL      C  284   2.633   0.021   1.501
    2MOL      C  285   2.585   0.152   2.644
    2MOL      C  286   2.674   0.059   0.875
    2MOL      C  287   2.599   2.250   1.914
    2MOL      C  288   2.580   0.195   2.510
    2MOL      C  289   2.648   0.098   1.008
    2MOL      C  290   2.707   0.096   1.389
    2MOL      C  291   2.673   2.187   1.795
    2MOL      C  292   2.582   2.775   2.421
    2MOL      C  293   2.826   0.179   1.439
    2MOL      C  294   2.696   2.860   2.478
    2MOL      C  295   2.776   2.082   1.844
    2MOL      C  296   2.840   2.006   1.726
    2MOL      C  297   2.919   0.221   1.323
    2MOL      C  298   2.709   2.837   2.629
    2MOL      C  299   2.941   1.902   1.779
    2MOL      C  300   2.826   2.917   2.688
    2MOL      C  301   3.005   1.820   1.665
    2MOL      C  302   2.831   2.893   2.840
    2MOL      C  303   0.080   1.720   1.721
    2MOL      C  304   2.961   2.942   2.905
    2MOL      C  305   2.983   2.874   0.017
    2MOL      C  306   0.084   2.791   0.022
    2MOL      C  307   0.096   2.712   0.154
    2MOL      N  308   1.620   2.677   1.794
    2MOL      N  309   1.664   2.613   1.557
    2MOL      S  310   1.734   2.774   2.105
    2MOL      S  311   1.869   2.527   1.314
    2MOL      C  312   1.766   2.845   2.443
    2MOL      C  313   1.957   2.519   0.984
    2MOL      N  314   2.067   2.720   1.913
    2MOL      N  315   2.123   2.653   1.576
    2MOL      C  316   2.351   2.859   2.859
    2MOL      C  317   2.490   2.767   0.615
    2MOL      S  318   2.120   2.808   2.247
    2MOL      S  319   2.254   2.639   1.239
    2MOL      C  320   2.126   2.829   2.802
    2MOL      C  321   2.299   2.661   0.679
    2MOL      O  322   2.220   0.052   2.304
    2MOL      O  323   2.302   2.916   1.166
    2MOL      F  324   2.682   0.197   2.726
    2MOL      F  325   2.756   0.133   0.799
    2MOL      F  326   2.672   0.281   2.463
    2MOL      F  327   2.707   0.208   1.060
    2MOL      C  328   1.627   2.791   2.398
    2MOL      C  329   1.519   2.766   2.507
    2MOL      C  330   1.394   2.702   2.440
    2MOL      C  331   1.269   2.675   2.528
    2MOL      C  332   1.159   2.601   2.445
    2MOL      C  333   1.035   2.563   2.528
    2MOL      C  334   0.930   2.488   2.442
    2MOL      C  335   0.803   2.451   2.524
    2MOL      C  336   0.697   2.377   2.439
    2MOL      C  337   0.571   2.342   2.521
    2MOL      C  338   1.804   2.541   1.005
    2MOL      C  339   1.703   2.515   0.892
    2MOL      C  340   1.561   2.547   0.950
    2MOL      C  341   1.451   2.449   0.905
    2MOL      C  342   1.322   2.461   0.990
    2MOL      C  343   1.229   2.344   0.962
    2MOL      C  344   1.087   2.357   1.021
    2MOL      C  345   0.994   2.247   0.965
    2MOL      C  346   0.887   2.192   1.061
    2MOL      C  347   0.798   2.089   0.990
    2MOL      N  348   2.432   2.860   2.941
    2MOL      N  349   2.546   2.817   0.527
    2MOL      N  350   2.021   2.801   2.841
    2MOL      N  351   2.196   2.622   0.643
    2MOL      S  352   1.534   2.630   1.659
    2MOL      H  353   1.986   2.930   2.570
    2MOL      H  354   2.158   2.688   0.889
    2MOL      H  355   2.255   2.795   1.842
    2MOL      H  356   2.199   2.858   1.990
    2MOL      H  357   2.313   2.661   1.663
    2MOL      H  358   2.220   2.811   1.661
    2MOL      H  359   2.273   2.847   1.424
    2MOL      H  360   2.393   2.715   1.440
    2MOL      H  361   2.247   2.618   2.087
    2MOL      H  362   2.281   2.515   1.859
    2MOL      H  363   2.422   2.618   1.838
    2MOL      H  364   2.503   2.760   2.007
    2MOL      H  365   2.383   2.860   2.084
    2MOL      H  366   2.510   2.831   1.618
    2MOL      H  367   2.390   2.960   1.617
    2MOL      H  368   2.540   2.507   2.026
    2MOL      H  369   2.400   2.403   2.057
    2MOL      H  370   2.449   3.026   1.388
    2MOL      H  371   2.562   2.890   1.374
    2MOL      H  372   2.371   2.706   2.280
    2MOL      H  373   2.497   2.605   2.212
    2MOL      H  374   2.498   0.032   2.796
    2MOL      H  375   2.635   2.952   0.717
    2MOL      H  376   2.427   2.328   1.807
    2MOL      H  377   2.569   2.432   1.809
    2MOL      H  378   2.471   0.183   2.325
    2MOL      H  379   2.525   0.058   1.182
    2MOL      H  380   2.660   2.785   2.219
    2MOL      H  381   2.536   2.906   2.256
    2MOL      H  382   2.704   2.987   1.556
    2MOL      H  383   2.592   0.094   1.573
    2MOL      H  384   2.673   2.288   1.985
    2MOL      H  385   2.539   2.174   1.965
    2MOL      H  386   2.638   0.162   1.336
    2MOL      H  387   2.743   0.022   1.316
    2MOL      H  388   2.601   2.142   1.726
    2MOL      H  389   2.727   2.264   1.739
    2MOL      H  390   2.488   2.799   2.473
    2MOL      H  391   2.603   2.669   2.439
    2MOL      H  392   2.882   0.120   1.512
    2MOL      H  393   2.790   0.269   1.491
    2MOL      H  394   2.789   2.832   2.429
    2MOL      H  395   2.679   2.966   2.457
    2MOL      H  396   2.854   2.133   1.901
    2MOL      H  397   2.727   2.012   1.912
    2MOL      H  398   2.762   1.956   1.668
    2MOL      H  399   2.891   2.076   1.659
    2MOL      H  400   3.009   0.270   1.360
    2MOL      H  401   2.867   0.290   1.255
    2MOL      H  402   2.948   0.134   1.264
    2MOL      H  403   2.616   2.863   2.679
    2MOL      H  404   2.726   2.730   2.647
    2MOL      H  405   3.019   1.953   1.836
    2MOL      H  406   2.890   1.833   1.848
    2MOL      H  407   2.920   2.884   2.642
    2MOL      H  408   2.816   3.024   2.667
    2MOL      H  409   2.928   1.766   1.610
    2MOL      H  410   0.025   1.887   1.594
    2MOL      H  411   2.744   2.939   2.889
    2MOL      H  412   2.820   2.785   2.855
    2MOL      H  413   0.122   1.659   1.640
    2MOL      H  414   0.162   1.773   1.770
    2MOL      H  415   0.033   1.653   1.795
    2MOL      H  416   0.017   2.920   2.839
    2MOL      H  417   2.957   0.022   2.916
    2MOL      H  418   2.983   2.950   0.095
    2MOL      H  419   2.898   2.809   0.041
    2MOL      H  420   0.089   2.723   2.962
    2MOL      H  421   0.170   2.857   0.008
    2MOL      H  422   0.089   2.779   0.240
    2MOL      H  423   0.016   2.639   0.163
    2MOL      H  424   0.192   2.659   0.159
    2MOL      H  425   1.793   2.792   2.535
    2MOL      H  426   1.757   2.950   2.472
    2MOL      H  427   1.985   2.568   0.890
    2MOL      H  428   1.973   2.413   0.962
    2MOL      H  429   1.586   2.860   2.324
    2MOL      H  430   1.642   2.696   2.347
    2MOL      H  431   1.557   2.700   2.585
    2MOL      H  432   1.491   2.859   2.556
    2MOL      H  433   1.361   2.765   2.358
    2MOL      H  434   1.424   2.610   2.390
    2MOL      H  435   1.297   2.617   2.616
    2MOL      H  436   1.229   2.768   2.565
    2MOL      H  437   1.128   2.665   2.362
    2MOL      H  438   1.201   2.511   2.400
    2MOL      H  439   1.065   2.500   2.613
    2MOL      H  440   0.989   2.654   2.569
    2MOL      H  441   0.901   2.550   2.357
    2MOL      H  442   0.974   2.396   2.402
    2MOL      H  443   0.831   2.388   2.609
    2MOL      H  444   0.759   2.543   2.565
    2MOL      H  445   0.668   2.440   2.353
    2MOL      H  446   0.740   2.285   2.398
    2MOL      H  447   0.497   2.292   2.458
    2MOL      H  448   0.596   2.276   2.604
    2MOL      H  449   0.525   2.433   2.562
    2MOL      H  450   1.773   2.480   1.087
    2MOL      H  451   1.781   2.641   1.036
    2MOL      H  452   1.724   2.579   0.805
    2MOL      H  453   1.710   2.411   0.859
    2MOL      H  454   1.564   2.542   1.060
    2MOL      H  455   1.533   2.650   0.926
    2MOL      H  456   1.427   2.466   0.800
    2MOL      H  457   1.489   2.347   0.914
    2MOL      H  458   1.347   2.461   1.096
    2MOL      H  459   1.268   2.554   0.974
    2MOL      H  460   1.224   2.324   0.854
    2MOL      H  461   1.277   2.257   1.005
    2MOL      H  462   1.093   2.353   1.130
    2MOL      H  463   1.045   2.456   0.996
    2MOL      H  464   0.944   2.288   0.878
    2MOL      H  465   1.055   2.163   0.931
    2MOL      H  466   0.936   2.141   1.145
    2MOL      H  467   0.826   2.273   1.102
    2MOL      H  468   0.727   2.045   1.061
    2MOL      H  469   0.741   2.135   0.909
    2MOL      H  470   0.858   2.007   0.949
    3MOL      C  471   2.218   1.621   1.829
    3MOL      C  472   2.287   1.503   1.844
    3MOL      C  473   2.154   1.649   1.708
    3MOL      C  474   2.302   1.421   1.732
    3MOL      C  475   2.052   1.739   1.693
    3MOL      C  476   2.393   1.319   1.726
    3MOL      C  477   2.588   1.194   1.696
    3MOL      C  478   1.842   1.846   1.663
    3MOL      C  479   2.712   1.143   1.688
    3MOL      C  480   1.726   1.911   1.653
    3MOL      C  481   2.168   1.569   1.593
    3MOL      C  482   2.252   1.455   1.606
    3MOL      C  483   1.992   1.704   1.580
    3MOL      C  484   2.419   1.304   1.596
    3MOL      C  485   1.873   1.764   1.565
    3MOL      C  486   2.531   1.230   1.581
    3MOL      C  487   1.668   1.889   1.533
    3MOL      C  488   2.752   1.138   1.560
    3MOL      C  489   1.569   1.969   1.484
    3MOL      C  490   2.875   1.109   1.513
    3MOL      C  491   2.059   1.626   1.358
    3MOL      C  492   2.340   1.418   1.372
    3MOL      C  493   1.337   2.171   1.360
    3MOL      C  494   2.973   0.843   1.386
    3MOL      C  495   1.520   1.980   1.346
    3MOL      C  496   2.901   1.092   1.371
    3MOL      C  497   2.457   1.366   1.287
    3MOL      C  498   2.091   1.768   1.299
    3MOL      C  499   2.934   0.965   1.313
    3MOL      C  500   1.403   2.055   1.299
    3MOL      C  501   2.242   1.796   1.321
    3MOL      C  502   1.605   1.950   1.229
    3MOL      C  503   2.884   1.197   1.268
    3MOL      C  504   2.047   1.772   1.149
    3MOL      C  505   2.455   1.415   1.142
    3MOL      C  506   1.400   2.026   1.156
    3MOL      C  507   2.922   0.990   1.169
    3MOL      C  508   1.521   1.977   1.113
    3MOL      C  509   2.298   1.933   1.278
    3MOL      C  510   2.895   1.124   1.141
    3MOL      C  511   2.555   1.340   1.050
    3MOL      C  512   2.012   1.906   1.081
    3MOL      C  513   1.290   2.028   1.068
    3MOL      C  514   2.929   0.899   1.062
    3MOL      C  515   2.448   1.940   1.313
    3MOL      C  516   1.545   1.941   0.981
    3MOL      C  517   2.878   1.172   1.010
    3MOL      C  518   1.947   1.889   0.940
    3MOL      C  519   2.520   1.364   0.902
    3MOL      C  520   1.312   1.993   0.934
    3MOL      C  521   2.913   0.945   0.930
    3MOL      C  522   2.517   2.071   1.270
    3MOL      C  523   1.439   1.951   0.892
    3MOL      C  524   2.888   1.081   0.904
    3MOL      C  525   2.618   1.308   0.798
    3MOL      C  526   2.667   2.068   1.303
    3MOL      C  527   1.877   2.017   0.890
    3MOL      C  528   2.569   1.338   0.654
    3MOL      C  529   1.805   2.014   0.753
    3MOL      C  530   2.748   2.190   1.255
    3MOL      C  531   2.899   2.158   1.263
    3MOL      C  532   2.658   1.273   0.546
    3MOL      C  533   1.725   2.146   0.735
    3MOL      C  534   2.994   2.265   1.204
    3MOL      C  535   1.628   2.146   0.615
    3MOL      C  536   0.106   2.204   1.190
    3MOL      C  537   1.549   2.279   0.603
    3MOL      C  538   0.213   2.301   1.140
    3MOL      C  539   1.482   2.294   0.465
    3MOL      C  540   1.369   2.399   0.460
    3MOL      C  541   1.298   2.399   0.323
    3MOL      C  542   1.203   2.519   0.306
    3MOL      N  543   2.221   1.698   1.933
    3MOL      N  544   2.345   1.486   1.958
    3MOL      S  545   1.967   1.859   1.781
    3MOL      S  546   2.494   1.231   1.834
    3MOL      C  547   1.680   2.009   1.762
    3MOL      C  548   2.799   1.104   1.809
    3MOL      N  549   2.065   1.610   1.505
    3MOL      N  550   2.327   1.380   1.515
    3MOL      C  551   1.198   2.189   1.352
    3MOL      C  552   0.005   0.736   1.320
    3MOL      S  553   1.748   1.757   1.449
    3MOL      S  554   2.626   1.179   1.450
    3MOL      C  555   1.390   2.302   1.342
    3MOL      C  556   2.988   0.824   1.527
    3MOL      O  557   1.722   1.918   1.219
    3MOL      O  558   2.862   1.316   1.279
    3MOL      F  559   1.209   1.993   0.846
    3MOL      F  560   2.927   0.856   0.830
    3MOL      F  561   1.459   1.908   0.768
    3MOL      F  562   2.876   1.124   0.777
    3MOL      C  563   1.710   1.968   1.907
    3MOL      C  564   1.634   2.038   2.021
    3MOL      C  565   1.692   1.993   2.157
    3MOL      C  566   1.619   2.052   2.278
    3MOL      C  567   1.682   2.008   2.412
    3MOL      C  568   1.640   2.105   2.522
    3MOL      C  569   1.688   2.074   2.665
    3MOL      C  570   1.623   2.176   2.760
    3MOL      C  571   1.715   2.235   2.868
    3MOL      C  572   1.643   2.348   2.945
    3MOL      C  573   2.792   1.198   1.931
    3MOL      C  574   2.905   1.177   2.034
    3MOL      C  575   2.877   1.264   2.158
    3MOL      C  576   2.972   1.237   2.276
    3MOL      C  577   2.919   1.306   2.403
    3MOL      C  578   3.002   1.268   2.528
    3MOL      C  579   2.942   1.329   2.657
    3MOL      C  580   2.996   1.260   2.785
    3MOL      C  581   2.895   1.261   2.901
    3MOL      C  582   2.936   1.168   3.016
    3MOL      N  583   1.085   2.206   1.338
    3MOL      N  584   0.045   0.649   1.255
    3MOL      N  585   1.425   2.411   1.328
    3MOL      N  586   3.008   0.809   1.640
    3MOL      S  587   2.319   1.624   2.045
    3MOL      H  588   1.525   2.043   1.548
    3MOL      H  589   2.958   1.090   1.579
    3MOL      H  590   2.125   1.553   1.311
    3MOL      H  591   1.957   1.598   1.328
    3MOL      H  592   2.342   1.527   1.368
    3MOL      H  593   2.247   1.385   1.323
    3MOL      H  594   2.449   1.257   1.283
    3MOL      H  595   2.552   1.398   1.332
    3MOL      H  596   2.032   1.844   1.353
    3MOL      H  597   2.264   1.784   1.428
    3MOL      H  598   2.300   1.718   1.270
    3MOL      H  599   2.128   1.730   1.092
    3MOL      H  600   1.961   1.705   1.136
    3MOL      H  601   2.473   1.523   1.139
    3MOL      H  602   2.354   1.398   1.107
    3MOL      H  603   2.288   1.946   1.170
    3MOL      H  604   2.244   2.014   1.328
    3MOL      H  605   2.551   1.232   1.070
    3MOL      H  606   2.657   1.374   1.072
    3MOL      H  607   1.946   1.963   1.147
    3MOL      H  608   2.102   1.967   1.071
    3MOL      H  609   1.191   2.057   1.101
    3MOL      H  610   2.950   0.795   1.078
    3MOL      H  611   2.460   1.929   1.421
    3MOL      H  612   2.501   1.856   1.266
    3MOL      H  613   1.639   1.894   0.952
    3MOL      H  614   2.858   1.277   0.992
    3MOL      H  615   2.022   1.862   0.866
    3MOL      H  616   1.873   1.809   0.943
    3MOL      H  617   2.510   1.471   0.884
    3MOL      H  618   2.423   1.319   0.881
    3MOL      H  619   2.502   2.088   1.162
    3MOL      H  620   2.469   2.153   1.323
    3MOL      H  621   2.627   1.200   0.811
    3MOL      H  622   2.718   1.352   0.813
    3MOL      H  623   2.681   2.056   1.411
    3MOL      H  624   2.709   1.978   1.256
    3MOL      H  625   1.800   2.037   0.963
    3MOL      H  626   1.948   2.100   0.889
    3MOL      H  627   2.567   1.447   0.639
    3MOL      H  628   2.466   1.303   0.642
    3MOL      H  629   1.878   2.002   0.672
    3MOL      H  630   1.738   1.928   0.749
    3MOL      H  631   2.721   2.215   1.151
    3MOL      H  632   2.725   2.278   1.316
    3MOL      H  633   2.927   2.140   1.367
    3MOL      H  634   2.917   2.064   1.209
    3MOL      H  635   2.617   1.294   0.446
    3MOL      H  636   2.661   1.164   0.559
    3MOL      H  637   2.760   1.312   0.551
    3MOL      H  638   1.666   2.165   0.825
    3MOL      H  639   1.796   2.229   0.725
    3MOL      H  640   2.958   2.298   1.105
    3MOL      H  641   2.996   2.353   1.269
    3MOL      H  642   1.683   2.125   0.524
    3MOL      H  643   1.556   2.065   0.624
    3MOL      H  644   0.138   2.165   1.288
    3MOL      H  645   0.102   2.118   1.122
    3MOL      H  646   1.473   2.279   0.681
    3MOL      H  647   1.615   2.365   0.621
    3MOL      H  648   0.309   2.249   1.125
    3MOL      H  649   0.184   2.345   1.044
    3MOL      H  650   0.230   2.380   1.214
    3MOL      H  651   1.557   2.326   0.393
    3MOL      H  652   1.442   2.198   0.433
    3MOL      H  653   1.297   2.379   0.540
    3MOL      H  654   1.412   2.497   0.477
    3MOL      H  655   1.373   2.401   0.243
    3MOL      H  656   1.242   2.306   0.312
    3MOL      H  657   1.154   2.514   0.208
    3MOL      H  658   1.123   2.519   0.381
    3MOL      H  659   1.258   2.614   0.313
    3MOL      H  660   1.737   2.099   1.745
    3MOL      H  661   1.574   2.034   1.753
    3MOL      H  662   2.771   1.003   1.841
    3MOL      H  663   2.904   1.095   1.780
    3MOL      H  664   1.701   1.859   1.916
    3MOL      H  665   1.814   1.995   1.927
    3MOL      H  666   1.649   2.145   2.012
    3MOL      H  667   1.526   2.021   2.014
    3MOL      H  668   1.688   1.885   2.165
    3MOL      H  669   1.797   2.023   2.162
    3MOL      H  670   1.625   2.161   2.268
    3MOL      H  671   1.513   2.024   2.275
    3MOL      H  672   1.648   1.906   2.436
    3MOL      H  673   1.791   2.006   2.405
    3MOL      H  674   1.680   2.203   2.495
    3MOL      H  675   1.531   2.114   2.522
    3MOL      H  676   1.660   1.972   2.694
    3MOL      H  677   1.798   2.079   2.669
    3MOL      H  678   1.589   2.261   2.702
    3MOL      H  679   1.532   2.133   2.804
    3MOL      H  680   1.749   2.157   2.937
    3MOL      H  681   1.805   2.277   2.821
    3MOL      H  682   1.709   2.391   3.022
    3MOL      H  683   1.613   2.429   2.878
    3MOL      H  684   1.552   2.311   2.993
    3MOL      H  685   2.794   1.302   1.900
    3MOL      H  686   2.698   1.181   1.984
    3MOL      H  687   2.910   1.071   2.062
    3MOL      H  688   3.002   1.204   1.990
    3MOL      H  689   2.880   1.370   2.131
    3MOL      H  690   2.775   1.243   2.191
    3MOL      H  691   2.981   1.129   2.293
    3MOL      H  692   0.044   1.274   2.252
    3MOL      H  693   2.921   1.414   2.390
    3MOL      H  694   2.815   1.276   2.420
    3MOL      H  695   3.005   1.159   2.536
    3MOL      H  696   0.075   1.302   2.514
    3MOL      H  697   2.961   1.437   2.661
    3MOL      H  698   2.833   1.317   2.654
    3MOL      H  699   3.024   1.156   2.764
    3MOL      H  700   0.058   1.310   2.819
    3MOL      H  701   2.883   1.364   2.937
    3MOL      H  702   2.797   1.228   2.863
    3MOL      H  703   2.876   1.191   0.080
    3MOL      H  704   2.919   1.063   2.990
    3MOL      H  705   0.013   1.180   0.017
    4MOL      C  706   1.286   0.571   2.090
    4MOL      C  707   1.422   0.571   2.111
    4MOL      C  708   1.236   0.599   1.963
    4MOL      C  709   1.509   0.598   2.003
    4MOL      C  710   1.101   0.612   1.932
    4MOL      C  711   1.646   0.589   2.007
    4MOL      C  712   1.880   0.544   1.992
    4MOL      C  713   0.880   0.670   1.852
    4MOL      C  714   2.012   0.518   1.991
    4MOL      C  715   0.757   0.708   1.812
    4MOL      C  716   1.320   0.627   1.854
    4MOL      C  717   1.463   0.623   1.873
    4MOL      C  718   1.100   0.654   1.806
    4MOL      C  719   1.691   0.601   1.882
    4MOL      C  720   0.977   0.688   1.763
    4MOL      C  721   1.823   0.572   1.875
    4MOL      C  722   0.758   0.760   1.687
    4MOL      C  723   2.066   0.528   1.869
    4MOL      C  724   0.645   0.806   1.627
    4MOL      C  725   2.199   0.520   1.842
    4MOL      C  726   1.246   0.724   1.620
    4MOL      C  727   1.600   0.710   1.668
    4MOL      C  728   0.405   1.002   1.576
    4MOL      C  729   2.445   0.342   1.736
    4MOL      C  730   0.624   0.878   1.501
    4MOL      C  731   2.264   0.532   1.712
    4MOL      C  732   1.736   0.713   1.598
    4MOL      C  733   1.231   0.878   1.629
    4MOL      C  734   2.374   0.449   1.668
    4MOL      C  735   0.510   0.966   1.480
    4MOL      C  736   1.364   0.932   1.685
    4MOL      C  737   0.703   0.865   1.376
    4MOL      C  738   2.231   0.635   1.611
    4MOL      C  739   1.189   0.934   1.491
    4MOL      C  740   1.738   0.783   1.462
    4MOL      C  741   0.515   0.999   1.338
    4MOL      C  742   2.405   0.500   1.536
    4MOL      C  743   0.623   0.938   1.276
    4MOL      C  744   1.361   1.064   1.760
    4MOL      C  745   2.322   0.605   1.499
    4MOL      C  746   1.876   0.769   1.395
    4MOL      C  747   1.108   1.065   1.498
    4MOL      C  748   0.428   1.079   1.262
    4MOL      C  749   2.493   0.443   1.444
    4MOL      C  750   1.501   1.091   1.822
    4MOL      C  751   0.645   0.946   1.138
    4MOL      C  752   2.319   0.655   1.369
    4MOL      C  753   1.046   1.100   1.361
    4MOL      C  754   1.872   0.820   1.250
    4MOL      C  755   0.447   1.087   1.123
    4MOL      C  756   2.493   0.493   1.314
    4MOL      C  757   1.509   1.226   1.896
    4MOL      C  758   0.552   1.017   1.061
    4MOL      C  759   2.406   0.597   1.275
    4MOL      C  760   2.000   0.791   1.170
    4MOL      C  761   1.646   1.250   1.963
    4MOL      C  762   0.923   1.193   1.375
    4MOL      C  763   1.978   0.822   1.020
    4MOL      C  764   0.858   1.218   1.238
    4MOL      C  765   1.698   1.392   1.932
    4MOL      C  766   1.831   1.428   2.003
    4MOL      C  767   2.104   0.803   0.933
    4MOL      C  768   0.724   1.295   1.250
    4MOL      C  769   1.871   1.576   1.978
    4MOL      C  770   0.670   1.336   1.111
    4MOL      C  771   1.956   1.631   2.094
    4MOL      C  772   0.553   1.437   1.115
    4MOL      C  773   1.965   1.785   2.099
    4MOL      C  774   0.510   1.476   0.972
    4MOL      C  775   0.421   1.601   0.967
    4MOL      C  776   0.392   1.642   0.820
    4MOL      C  777   0.314   1.775   0.810
    4MOL      N  778   1.214   0.547   2.196
    4MOL      N  779   1.459   0.539   2.232
    4MOL      S  780   0.942   0.604   2.001
    4MOL      S  781   1.767   0.550   2.122
    4MOL      C  782   0.627   0.702   1.895
    4MOL      C  783   2.097   0.482   2.113
    4MOL      N  784   1.230   0.658   1.750
    4MOL      N  785   1.581   0.631   1.793
    4MOL      C  786   0.271   1.028   1.537
    4MOL      C  787   2.587   0.342   1.746
    4MOL      S  788   0.918   0.760   1.619
    4MOL      S  789   1.943   0.555   1.750
    4MOL      C  790   0.432   1.045   1.708
    4MOL      C  791   2.390   0.215   1.769
    4MOL      O  792   0.809   0.812   1.352
    4MOL      O  793   2.150   0.726   1.613
    4MOL      F  794   0.362   1.163   1.050
    4MOL      F  795   2.563   0.427   1.221
    4MOL      F  796   0.567   1.023   0.927
    4MOL      F  797   2.392   0.627   1.144
    4MOL      C  798   0.637   0.654   2.040
    4MOL      C  799   0.505   0.660   2.120
    4MOL      C  800   0.536   0.594   2.255
    4MOL      C  801   0.439   0.608   2.373
    4MOL      C  802   0.503   0.526   2.487
    4MOL      C  803   0.439   0.541   2.626
    4MOL      C  804   0.459   0.412   2.708
    4MOL      C  805   0.368   0.297   2.659
    4MOL      C  806   0.341   0.190   2.766
    4MOL      C  807   0.205   0.212   2.836
    4MOL      C  808   2.021   0.432   2.236
    4MOL      C  809   2.106   0.371   2.348
    4MOL      C  810   2.007   0.303   2.443
    4MOL      C  811   2.061   0.263   2.580
    4MOL      C  812   1.946   0.192   2.652
    4MOL      C  813   1.978   0.137   2.791
    4MOL      C  814   1.852   0.065   2.840
    4MOL      C  815   1.854   0.011   2.983
    4MOL      C  816   1.736   2.944   3.005
    4MOL      C  817   1.689   2.945   0.126
    4MOL      N  818   0.166   1.052   1.495
    4MOL      N  819   2.702   0.347   1.748
    4MOL      N  820   0.454   1.076   1.817
    4MOL      N  821   2.354   0.110   1.801
    4MOL      S  822   1.320   0.523   2.321
    4MOL      H  823   0.551   0.793   1.678
    4MOL      H  824   2.270   0.508   1.923
    4MOL      H  825   1.340   0.697   1.574
    4MOL      H  826   1.168   0.684   1.555
    4MOL      H  827   1.581   0.814   1.692
    4MOL      H  828   1.528   0.674   1.595
    4MOL      H  829   1.766   0.611   1.577
    4MOL      H  830   1.809   0.763   1.662
    4MOL      H  831   1.152   0.901   1.701
    4MOL      H  832   1.399   0.862   1.760
    4MOL      H  833   1.438   0.937   1.604
    4MOL      H  834   1.276   0.946   1.426
    4MOL      H  835   1.126   0.860   1.441
    4MOL      H  836   1.714   0.889   1.476
    4MOL      H  837   1.661   0.738   1.398
    4MOL      H  838   1.333   1.141   1.690
    4MOL      H  839   1.285   1.061   1.839
    4MOL      H  840   1.906   0.663   1.395
    4MOL      H  841   1.952   0.824   1.452
    4MOL      H  842   1.028   1.053   1.572
    4MOL      H  843   1.171   1.148   1.532
    4MOL      H  844   0.344   1.132   1.306
    4MOL      H  845   2.555   0.357   1.468
    4MOL      H  846   1.526   1.010   1.892
    4MOL      H  847   1.577   1.090   1.743
    4MOL      H  848   0.731   0.900   1.094
    4MOL      H  849   2.246   0.730   1.340
    4MOL      H  850   1.122   1.146   1.297
    4MOL      H  851   1.013   1.008   1.311
    4MOL      H  852   1.853   0.928   1.251
    4MOL      H  853   1.789   0.772   1.199
    4MOL      H  854   1.487   1.306   1.825
    4MOL      H  855   1.431   1.230   1.974
    4MOL      H  856   2.029   0.687   1.183
    4MOL      H  857   2.083   0.850   1.212
    4MOL      H  858   1.637   1.237   2.071
    4MOL      H  859   1.719   1.175   1.929
    4MOL      H  860   0.850   1.146   1.442
    4MOL      H  861   0.954   1.288   1.421
    4MOL      H  862   1.941   0.923   1.008
    4MOL      H  863   1.898   0.759   0.982
    4MOL      H  864   0.928   1.274   1.176
    4MOL      H  865   0.841   1.123   1.187
    4MOL      H  866   1.707   1.409   1.824
    4MOL      H  867   1.620   1.461   1.964
    4MOL      H  868   1.819   1.409   2.110
    4MOL      H  869   1.913   1.364   1.970
    4MOL      H  870   2.077   0.799   0.827
    4MOL      H  871   2.160   0.714   0.961
    4MOL      H  872   2.176   0.884   0.943
    4MOL      H  873   0.650   1.233   1.302
    4MOL      H  874   0.737   1.383   1.312
    4MOL      H  875   1.925   1.583   1.883
    4MOL      H  876   1.780   1.636   1.967
    4MOL      H  877   0.751   1.379   1.051
    4MOL      H  878   0.641   1.248   1.054
    4MOL      H  879   1.907   1.602   2.185
    4MOL      H  880   2.054   1.583   2.098
    4MOL      H  881   0.468   1.394   1.170
    4MOL      H  882   0.584   1.526   1.171
    4MOL      H  883   2.048   1.828   2.044
    4MOL      H  884   1.874   1.827   2.059
    4MOL      H  885   1.974   1.821   2.202
    4MOL      H  886   0.600   1.495   0.912
    4MOL      H  887   0.459   1.391   0.925
    4MOL      H  888   0.326   1.582   1.019
    4MOL      H  889   0.470   1.684   1.018
    4MOL      H  890   0.486   1.653   0.766
    4MOL      H  891   0.335   1.563   0.771
    4MOL      H  892   0.292   1.799   0.705
    4MOL      H  893   0.219   1.769   0.865
    4MOL      H  894   0.373   1.858   0.852
    4MOL      H  895   0.582   0.802   1.898
    4MOL      H  896   0.555   0.637   1.843
    4MOL      H  897   2.167   0.402   2.085
    4MOL      H  898   2.156   0.570   2.140
    4MOL      H  899   0.673   0.550   2.039
    4MOL      H  900   0.711   0.716   2.092
    4MOL      H  901   0.473   0.764   2.134
    4MOL      H  902   0.424   0.605   2.069
    4MOL      H  903   0.557   0.487   2.238
    4MOL      H  904   0.629   0.639   2.290
    4MOL      H  905   0.428   0.713   2.401
    4MOL      H  906   0.340   0.568   2.347
    4MOL      H  907   0.504   0.421   2.457
    4MOL      H  908   0.607   0.556   2.499
    4MOL      H  909   0.487   0.626   2.677
    4MOL      H  910   0.332   0.565   2.618
    4MOL      H  911   0.564   0.380   2.703
    4MOL      H  912   0.440   0.432   2.813
    4MOL      H  913   0.272   0.339   2.625
    4MOL      H  914   0.413   0.249   2.572
    4MOL      H  915   0.339   0.092   2.718
    4MOL      H  916   0.421   0.188   2.841
    4MOL      H  917   0.204   0.305   2.895
    4MOL      H  918   0.124   0.218   2.763
    4MOL      H  919   0.184   0.127   2.901
    4MOL      H  920   1.968   0.516   2.281
    4MOL      H  921   1.949   0.357   2.202
    4MOL      H  922   2.177   0.298   2.307
    4MOL      H  923   2.163   0.449   2.399
    4MOL      H  924   1.922   0.371   2.459
    4MOL      H  925   1.966   0.214   2.392
    4MOL      H  926   2.148   0.197   2.571
    4MOL      H  927   2.093   0.352   2.637
    4MOL      H  928   1.862   0.262   2.660
    4MOL      H  929   1.910   0.109   2.589
    4MOL      H  930   2.064   0.070   2.788
    4MOL      H  931   2.001   0.221   2.857
    4MOL      H  932   1.773   0.140   2.839
    4MOL      H  933   1.826   3.014   2.770
    4MOL      H  934   1.949   2.991   3.007
    4MOL      H  935   1.843   0.097   0.025
    4MOL      H  936   1.650   2.971   2.941
    4MOL      H  937   1.765   2.842   2.976
    4MOL      H  938   1.614   2.868   0.144
    4MOL      H  939   1.776   2.928   0.190
    4MOL      H  940   1.647   0.014   0.152
    5MOL      C  941   1.899   1.262   1.558
    5MOL      C  942   2.022   1.201   1.558
    5MOL      C  943   1.838   1.298   1.436
    5MOL      C  944   2.082   1.173   1.436
    5MOL      C  945   1.709   1.344   1.428
    5MOL      C  946   2.196   1.096   1.427
    5MOL      C  947   2.387   0.961   1.379
    5MOL      C  948   1.478   1.395   1.399
    5MOL      C  949   2.501   0.893   1.355
    5MOL      C  950   1.350   1.437   1.392
    5MOL      C  951   1.894   1.270   1.310
    5MOL      C  952   2.024   1.205   1.312
    5MOL      C  953   1.674   1.336   1.299
    5MOL      C  954   2.215   1.081   1.297
    5MOL      C  955   1.539   1.359   1.286
    5MOL      C  956   2.320   1.002   1.272
    5MOL      C  957   1.302   1.440   1.266
    5MOL      C  958   2.521   0.877   1.223
    5MOL      C  959   1.186   1.507   1.234
    5MOL      C  960   2.629   0.817   1.166
    5MOL      C  961   1.785   1.307   1.067
    5MOL      C  962   2.105   1.116   1.081
    5MOL      C  963   0.876   1.581   1.130
    5MOL      C  964   2.786   0.555   1.063
    5MOL      C  965   1.121   1.533   1.105
    5MOL      C  966   2.643   0.772   1.027
    5MOL      C  967   2.208   1.176   0.983
    5MOL      C  968   1.846   1.429   0.983
    5MOL      C  969   2.700   0.645   0.985
    5MOL      C  970   0.985   1.504   1.067
    5MOL      C  971   1.999   1.437   0.998
    5MOL      C  972   1.160   1.643   1.014
    5MOL      C  973   2.608   0.856   0.910
    5MOL      C  974   1.805   1.418   0.829
    5MOL      C  975   2.164   1.159   0.837
    5MOL      C  976   0.998   1.513   0.922
    5MOL      C  977   2.686   0.648   0.838
    5MOL      C  978   1.092   1.608   0.888
    5MOL      C  979   2.073   1.534   0.902
    5MOL      C  980   2.635   0.770   0.794
    5MOL      C  981   2.268   1.086   0.751
    5MOL      C  982   1.808   1.549   0.740
    5MOL      C  983   0.940   1.431   0.824
    5MOL      C  984   2.719   0.548   0.745
    5MOL      C  985   2.222   1.557   0.933
    5MOL      C  986   1.134   1.628   0.755
    5MOL      C  987   2.617   0.799   0.658
    5MOL      C  988   1.713   1.553   0.616
    5MOL      C  989   2.230   1.094   0.603
    5MOL      C  990   0.983   1.446   0.691
    5MOL      C  991   2.701   0.575   0.608
    5MOL      C  992   2.279   1.683   0.864
    5MOL      C  993   1.080   1.543   0.657
    5MOL      C  994   2.651   0.699   0.564
    5MOL      C  995   2.337   1.028   0.517
    5MOL      C  996   2.404   1.741   0.934
    5MOL      C  997   1.626   1.682   0.606
    5MOL      C  998   2.319   1.064   0.369
    5MOL      C  999   1.515   1.679   0.498
    5MOL      C 1000   2.440   1.882   0.882
    5MOL      C 1001   2.586   1.918   0.919
    5MOL      C 1002   2.429   0.998   0.285
    5MOL      C 1003   1.424   1.805   0.495
    5MOL      C 1004   2.624   2.060   0.873
    5MOL      C 1005   1.316   1.812   0.384
    5MOL      C 1006   2.776   2.083   0.882
    5MOL      C 1007   1.234   1.944   0.394
    5MOL      C 1008   2.814   2.229   0.852
    5MOL      C 1009   1.114   1.948   0.297
    5MOL      C 1010   1.040   2.084   0.287
    5MOL      C 1011   0.901   2.075   0.218
    5MOL      C 1012   0.822   2.208   0.219
    5MOL      N 1013   1.842   1.263   1.674
    5MOL      N 1014   2.067   1.158   1.672
    5MOL      S 1015   1.584   1.395   1.535
    5MOL      S 1016   2.309   1.009   1.525
    5MOL      C 1017   1.267   1.486   1.511
    5MOL      C 1018   2.596   0.833   1.461
    5MOL      N 1019   1.789   1.301   1.217
    5MOL      N 1020   2.117   1.151   1.221
    5MOL      C 1021   0.799   1.675   1.056
    5MOL      C 1022   2.917   0.532   1.016
    5MOL      S 1023   1.418   1.357   1.162
    5MOL      S 1024   2.388   0.938   1.129
    5MOL      C 1025   0.868   1.607   1.270
    5MOL      C 1026   2.794   0.551   1.204
    5MOL      O 1027   1.234   1.737   1.035
    5MOL      O 1028   2.575   0.973   0.905
    5MOL      F 1029   0.935   1.360   0.597
    5MOL      F 1030   2.734   0.480   0.518
    5MOL      F 1031   1.131   1.547   0.532
    5MOL      F 1032   2.634   0.724   0.432
    5MOL      C 1033   1.296   1.431   1.652
    5MOL      C 1034   1.168   1.418   1.738
    5MOL      C 1035   1.199   1.376   1.883
    5MOL      C 1036   1.090   1.422   1.981
    5MOL      C 1037   1.133   1.405   2.128
    5MOL      C 1038   1.039   1.481   2.223
    5MOL      C 1039   1.107   1.535   2.351
    5MOL      C 1040   0.996   1.580   2.447
    5MOL      C 1041   1.041   1.644   2.578
    5MOL      C 1042   0.931   1.657   2.685
    5MOL      C 1043   2.552   0.832   1.609
    5MOL      C 1044   2.651   0.761   1.704
    5MOL      C 1045   2.604   0.773   1.851
    5MOL      C 1046   2.716   0.756   1.957
    5MOL      C 1047   2.686   0.846   2.079
    5MOL      C 1048   2.775   0.826   2.204
    5MOL      C 1049   2.738   0.931   2.311
    5MOL      C 1050   2.790   0.903   2.454
    5MOL      C 1051   2.693   0.959   2.561
    5MOL      C 1052   2.762   1.001   2.691
    5MOL      N 1053   0.740   1.748   0.989
    5MOL      N 1054   3.027   0.526   0.982
    5MOL      N 1055   0.865   1.623   1.384
    5MOL      N 1056   2.794   0.557   1.320
    5MOL      S 1057   1.942   1.180   1.778
    5MOL      H 1058   1.132   1.559   1.313
    5MOL      H 1059   2.711   0.790   1.231
    5MOL      H 1060   1.828   1.214   1.029
    5MOL      H 1061   1.679   1.299   1.040
    5MOL      H 1062   2.003   1.134   1.047
    5MOL      H 1063   2.121   1.010   1.080
    5MOL      H 1064   2.308   1.137   0.997
    5MOL      H 1065   2.220   1.281   1.005
    5MOL      H 1066   1.810   1.523   1.025
    5MOL      H 1067   2.026   1.456   1.102
    5MOL      H 1068   2.028   1.338   0.972
    5MOL      H 1069   1.866   1.341   0.781
    5MOL      H 1070   1.704   1.378   0.825
    5MOL      H 1071   2.146   1.258   0.793
    5MOL      H 1072   2.068   1.105   0.830
    5MOL      H 1073   2.071   1.493   0.801
    5MOL      H 1074   2.020   1.629   0.901
    5MOL      H 1075   2.278   0.981   0.781
    5MOL      H 1076   2.367   1.131   0.766
    5MOL      H 1077   1.792   1.638   0.802
    5MOL      H 1078   1.908   1.564   0.699
    5MOL      H 1079   0.869   1.352   0.850
    5MOL      H 1080   2.758   0.451   0.776
    5MOL      H 1081   2.236   1.564   1.041
    5MOL      H 1082   2.277   1.470   0.899
    5MOL      H 1083   1.215   1.696   0.731
    5MOL      H 1084   2.580   0.896   0.626
    5MOL      H 1085   1.774   1.544   0.525
    5MOL      H 1086   1.650   1.464   0.615
    5MOL      H 1087   2.218   1.199   0.574
    5MOL      H 1088   2.133   1.045   0.586
    5MOL      H 1089   2.303   1.660   0.759
    5MOL      H 1090   2.204   1.762   0.861
    5MOL      H 1091   2.334   0.919   0.530
    5MOL      H 1092   2.436   1.062   0.549
    5MOL      H 1093   2.387   1.747   1.042
    5MOL      H 1094   2.489   1.675   0.919
    5MOL      H 1095   1.580   1.700   0.703
    5MOL      H 1096   1.692   1.768   0.587
    5MOL      H 1097   2.323   1.173   0.355
    5MOL      H 1098   2.221   1.031   0.334
    5MOL      H 1099   1.561   1.666   0.399
    5MOL      H 1100   1.451   1.592   0.518
    5MOL      H 1101   2.429   1.886   0.773
    5MOL      H 1102   2.371   1.956   0.924
    5MOL      H 1103   2.601   1.909   1.027
    5MOL      H 1104   2.653   1.846   0.871
    5MOL      H 1105   2.388   0.944   0.200
    5MOL      H 1106   2.488   0.926   0.344
    5MOL      H 1107   2.497   1.076   0.249
    5MOL      H 1108   1.367   1.806   0.588
    5MOL      H 1109   1.487   1.894   0.490
    5MOL      H 1110   2.592   2.076   0.769
    5MOL      H 1111   2.571   2.134   0.935
    5MOL      H 1112   1.363   1.804   0.285
    5MOL      H 1113   1.249   1.726   0.394
    5MOL      H 1114   2.813   2.057   0.983
    5MOL      H 1115   2.828   2.017   0.811
    5MOL      H 1116   1.198   1.958   0.496
    5MOL      H 1117   1.300   2.029   0.372
    5MOL      H 1118   2.922   2.242   0.847
    5MOL      H 1119   2.771   2.260   0.755
    5MOL      H 1120   2.775   2.295   0.930
    5MOL      H 1121   1.152   1.923   0.199
    5MOL      H 1122   1.043   1.868   0.323
    5MOL      H 1123   1.028   2.128   0.385
    5MOL      H 1124   1.103   2.154   0.231
    5MOL      H 1125   0.912   2.047   0.113
    5MOL      H 1126   0.841   1.996   0.265
    5MOL      H 1127   0.739   2.203   0.149
    5MOL      H 1128   0.780   2.228   0.318
    5MOL      H 1129   0.886   2.292   0.190
    5MOL      H 1130   1.277   1.594   1.516
    5MOL      H 1131   1.161   1.464   1.493
    5MOL      H 1132   2.615   0.728   1.434
    5MOL      H 1133   2.693   0.883   1.455
    5MOL      H 1134   1.342   1.333   1.641
    5MOL      H 1135   1.369   1.496   1.702
    5MOL      H 1136   1.116   1.514   1.738
    5MOL      H 1137   1.099   1.346   1.693
    5MOL      H 1138   1.210   1.268   1.889
    5MOL      H 1139   1.295   1.420   1.914
    5MOL      H 1140   1.070   1.529   1.963
    5MOL      H 1141   0.996   1.368   1.962
    5MOL      H 1142   1.136   1.298   2.155
    5MOL      H 1143   1.235   1.441   2.140
    5MOL      H 1144   0.995   1.567   2.171
    5MOL      H 1145   0.957   1.414   2.249
    5MOL      H 1146   1.167   1.456   2.397
    5MOL      H 1147   1.175   1.618   2.326
    5MOL      H 1148   0.926   1.648   2.396
    5MOL      H 1149   0.945   1.489   2.474
    5MOL      H 1150   1.121   1.584   2.620
    5MOL      H 1151   1.078   1.743   2.554
    5MOL      H 1152   0.975   1.694   2.779
    5MOL      H 1153   0.854   1.728   2.654
    5MOL      H 1154   0.885   1.560   2.706
    5MOL      H 1155   2.540   0.934   1.643
    5MOL      H 1156   2.454   0.784   1.621
    5MOL      H 1157   2.664   0.656   1.677
    5MOL      H 1158   2.748   0.810   1.693
    5MOL      H 1159   2.559   0.873   1.864
    5MOL      H 1160   2.524   0.701   1.870
    5MOL      H 1161   2.723   0.651   1.987
    5MOL      H 1162   2.814   0.784   1.916
    5MOL      H 1163   2.693   0.951   2.048
    5MOL      H 1164   2.581   0.831   2.106
    5MOL      H 1165   2.760   0.725   2.243
    5MOL      H 1166   2.881   0.836   2.177
    5MOL      H 1167   2.773   1.030   2.279
    5MOL      H 1168   2.630   0.941   2.315
    5MOL      H 1169   2.801   0.795   2.469
    5MOL      H 1170   2.890   0.948   2.465
    5MOL      H 1171   2.639   1.046   2.522
    5MOL      H 1172   2.618   0.883   2.585
    5MOL      H 1173   2.688   1.030   2.766
    5MOL      H 1174   2.825   0.922   2.732
    5MOL      H 1175   2.825   1.087   2.671
    6MOL      C 1176   0.967   0.438   1.483
    6MOL      C 1177   1.103   0.428   1.496
    6MOL      C 1178   0.917   0.490   1.363
    6MOL      C 1179   1.184   0.475   1.391
    6MOL      C 1180   0.785   0.510   1.337
    6MOL      C 1181   1.319   0.474   1.391
    6MOL      C 1182   1.554   0.458   1.372
    6MOL      C 1183   0.564   0.546   1.260
    6MOL      C 1184   1.686   0.429   1.363
    6MOL      C 1185   0.437   0.560   1.220
    6MOL      C 1186   0.997   0.527   1.253
    6MOL      C 1187   1.137   0.523   1.270
    6MOL      C 1188   0.780   0.551   1.211
    6MOL      C 1189   1.362   0.516   1.272
    6MOL      C 1190   0.656   0.570   1.169
    6MOL      C 1191   1.497   0.510   1.264
    6MOL      C 1192   0.431   0.596   1.089
    6MOL      C 1193   1.735   0.464   1.242
    6MOL      C 1194   0.319   0.614   1.016
    6MOL      C 1195   1.861   0.433   1.203
    6MOL      C 1196   0.917   0.561   1.005
    6MOL      C 1197   1.248   0.534   1.045
    6MOL      C 1198   0.200   0.891   0.896
    6MOL      C 1199   2.177   0.415   1.189
    6MOL      C 1200   0.316   0.658   0.876
    6MOL      C 1201   1.942   0.462   1.083
    6MOL      C 1202   1.369   0.559   0.956
    6MOL      C 1203   0.904   0.702   0.941
    6MOL      C 1204   2.086   0.446   1.080
    6MOL      C 1205   0.249   0.775   0.822
    6MOL      C 1206   1.030   0.789   0.959
    6MOL      C 1207   0.392   0.590   0.770
    6MOL      C 1208   1.894   0.509   0.951
    6MOL      C 1209   0.859   0.697   0.793
    6MOL      C 1210   1.330   0.569   0.807
    6MOL      C 1211   0.277   0.769   0.679
    6MOL      C 1212   2.124   0.471   0.940
    6MOL      C 1213   0.372   0.672   0.650
    6MOL      C 1214   1.017   0.937   0.921
    6MOL      C 1215   2.014   0.512   0.866
    6MOL      C 1216   1.449   0.530   0.718
    6MOL      C 1217   0.748   0.800   0.766
    6MOL      C 1218   0.219   0.843   0.574
    6MOL      C 1219   2.252   0.471   0.882
    6MOL      C 1220   1.156   1.002   0.929
    6MOL      C 1221   0.433   0.662   0.524
    6MOL      C 1222   2.027   0.555   0.733
    6MOL      C 1223   0.741   0.856   0.623
    6MOL      C 1224   1.427   0.559   0.568
    6MOL      C 1225   0.274   0.830   0.445
    6MOL      C 1226   2.267   0.513   0.749
    6MOL      C 1227   1.156   1.144   0.871
    6MOL      C 1228   0.386   0.748   0.424
    6MOL      C 1229   2.155   0.556   0.675
    6MOL      C 1230   1.554   0.535   0.485
    6MOL      C 1231   1.300   1.194   0.857
    6MOL      C 1232   0.630   0.962   0.619
    6MOL      C 1233   1.539   0.584   0.339
    6MOL      C 1234   0.606   1.024   0.481
    6MOL      C 1235   1.304   1.341   0.814
    6MOL      C 1236   1.443   1.406   0.832
    6MOL      C 1237   1.670   0.572   0.259
    6MOL      C 1238   0.479   1.111   0.488
    6MOL      C 1239   1.435   1.543   0.904
    6MOL      C 1240   0.426   1.150   0.349
    6MOL      C 1241   1.559   1.586   0.984
    6MOL      C 1242   0.289   1.220   0.361
    6MOL      C 1243   1.536   1.660   1.116
    6MOL      C 1244   0.240   1.261   0.222
    6MOL      C 1245   0.128   1.367   0.224
    6MOL      C 1246   0.130   1.449   0.093
    6MOL      C 1247   0.014   1.549   0.086
    6MOL      N 1248   0.897   0.396   1.584
    6MOL      N 1249   1.144   0.376   1.608
    6MOL      S 1250   0.631   0.502   1.413
    6MOL      S 1251   1.440   0.432   1.499
    6MOL      C 1252   0.315   0.540   1.309
    6MOL      C 1253   1.771   0.362   1.476
    6MOL      N 1254   0.908   0.564   1.152
    6MOL      N 1255   1.250   0.550   1.190
    6MOL      C 1256   0.191   1.020   0.838
    6MOL      C 1257   2.292   0.337   1.160
    6MOL      S 1258   0.589   0.617   1.019
    6MOL      S 1259   1.616   0.549   1.147
    6MOL      C 1260   0.206   0.897   1.037
    6MOL      C 1261   2.147   0.412   1.328
    6MOL      O 1262   0.454   0.487   0.773
    6MOL      O 1263   1.784   0.541   0.910
    6MOL      F 1264   0.221   0.902   0.344
    6MOL      F 1265   2.391   0.518   0.697
    6MOL      F 1266   0.455   0.757   0.309
    6MOL      F 1267   2.169   0.602   0.550
    6MOL      C 1268   0.333   0.487   1.453
    6MOL      C 1269   0.203   0.463   1.534
    6MOL      C 1270   0.241   0.423   1.679
    6MOL      C 1271   0.122   0.397   1.773
    6MOL      C 1272   0.173   0.355   1.913
    6MOL      C 1273   0.060   0.336   2.017
    6MOL      C 1274   0.116   0.289   2.153
    6MOL      C 1275   0.006   0.272   2.260
    6MOL      C 1276   0.063   0.220   2.394
    6MOL      C 1277   2.983   0.201   2.500
    6MOL      C 1278   1.691   0.340   1.605
    6MOL      C 1279   1.738   0.263   1.726
    6MOL      C 1280   1.627   0.269   1.833
    6MOL      C 1281   1.678   0.214   1.964
    6MOL      C 1282   1.579   0.236   2.077
    6MOL      C 1283   1.641   0.184   2.207
    6MOL      C 1284   1.564   0.233   2.329
    6MOL      C 1285   1.596   0.140   2.446
    6MOL      C 1286   1.523   0.179   2.574
    6MOL      C 1287   1.546   0.072   2.681
    6MOL      N 1288   0.182   1.123   0.786
    6MOL      N 1289   2.378   0.267   1.127
    6MOL      N 1290   0.205   0.901   1.153
    6MOL      N 1291   2.117   0.402   1.440
    6MOL      S 1292   1.007   0.338   1.694
    6MOL      H 1293   0.222   0.598   1.062
    6MOL      H 1294   1.913   0.367   1.270
    6MOL      H 1295   1.007   0.510   0.971
    6MOL      H 1296   0.834   0.500   0.969
    6MOL      H 1297   1.174   0.605   1.013
    6MOL      H 1298   1.208   0.436   1.022
    6MOL      H 1299   1.436   0.474   0.968
    6MOL      H 1300   1.420   0.651   0.986
    6MOL      H 1301   0.825   0.750   0.998
    6MOL      H 1302   1.064   0.783   1.063
    6MOL      H 1303   1.108   0.748   0.895
    6MOL      H 1304   0.946   0.716   0.729
    6MOL      H 1305   0.822   0.597   0.766
    6MOL      H 1306   1.297   0.672   0.785
    6MOL      H 1307   1.245   0.502   0.785
    6MOL      H 1308   0.981   0.946   0.818
    6MOL      H 1309   0.946   0.988   0.987
    6MOL      H 1310   1.464   0.423   0.732
    6MOL      H 1311   1.539   0.582   0.753
    6MOL      H 1312   0.651   0.756   0.790
    6MOL      H 1313   0.760   0.886   0.833
    6MOL      H 1314   0.136   0.911   0.591
    6MOL      H 1315   2.342   0.443   0.936
    6MOL      H 1316   1.189   1.005   1.034
    6MOL      H 1317   1.228   0.941   0.874
    6MOL      H 1318   0.515   0.593   0.507
    6MOL      H 1319   1.941   0.592   0.678
    6MOL      H 1320   0.835   0.905   0.596
    6MOL      H 1321   0.722   0.776   0.550
    6MOL      H 1322   1.398   0.664   0.557
    6MOL      H 1323   1.346   0.497   0.530
    6MOL      H 1324   1.107   1.145   0.772
    6MOL      H 1325   1.099   1.210   0.937
    6MOL      H 1326   1.577   0.428   0.485
    6MOL      H 1327   1.639   0.587   0.532
    6MOL      H 1328   1.348   1.183   0.954
    6MOL      H 1329   1.356   1.132   0.786
    6MOL      H 1330   0.537   0.916   0.655
    6MOL      H 1331   0.655   1.043   0.689
    6MOL      H 1332   1.508   0.690   0.340
    6MOL      H 1333   1.460   0.527   0.290
    6MOL      H 1334   0.692   1.086   0.451
    6MOL      H 1335   0.595   0.945   0.406
    6MOL      H 1336   1.271   1.351   0.711
    6MOL      H 1337   1.232   1.392   0.877
    6MOL      H 1338   1.505   1.338   0.891
    6MOL      H 1339   1.490   1.415   0.735
    6MOL      H 1340   1.656   0.610   0.157
    6MOL      H 1341   1.702   0.467   0.252
    6MOL      H 1342   1.750   0.630   0.306
    6MOL      H 1343   0.400   1.056   0.541
    6MOL      H 1344   0.499   1.201   0.547
    6MOL      H 1345   1.402   1.623   0.836
    6MOL      H 1346   1.360   1.530   0.979
    6MOL      H 1347   0.499   1.216   0.300
    6MOL      H 1348   0.417   1.060   0.286
    6MOL      H 1349   1.608   1.495   1.012
    6MOL      H 1350   1.624   1.646   0.921
    6MOL      H 1351   0.215   1.154   0.409
    6MOL      H 1352   0.300   1.308   0.425
    6MOL      H 1353   1.631   1.700   1.150
    6MOL      H 1354   1.462   1.739   1.105
    6MOL      H 1355   1.499   1.599   1.198
    6MOL      H 1356   0.325   1.305   0.172
    6MOL      H 1357   0.209   1.173   0.164
    6MOL      H 1358   0.031   1.318   0.238
    6MOL      H 1359   0.142   1.436   0.308
    6MOL      H 1360   0.225   1.503   0.085
    6MOL      H 1361   0.125   1.382   0.007
    6MOL      H 1362   0.014   1.602   3.014
    6MOL      H 1363   2.948   1.496   0.097
    6MOL      H 1364   0.022   1.624   0.166
    6MOL      H 1365   0.274   0.641   1.322
    6MOL      H 1366   0.242   0.477   1.257
    6MOL      H 1367   1.812   0.265   1.443
    6MOL      H 1368   1.858   0.424   1.498
    6MOL      H 1369   0.387   0.392   1.450
    6MOL      H 1370   0.392   0.560   1.510
    6MOL      H 1371   0.143   0.555   1.536
    6MOL      H 1372   0.143   0.384   1.488
    6MOL      H 1373   0.303   0.332   1.675
    6MOL      H 1374   0.304   0.502   1.723
    6MOL      H 1375   0.061   0.488   1.781
    6MOL      H 1376   0.058   0.318   1.732
    6MOL      H 1377   0.230   0.262   1.904
    6MOL      H 1378   0.242   0.431   1.951
    6MOL      H 1379   0.005   0.430   2.030
    6MOL      H 1380   3.017   0.261   1.979
    6MOL      H 1381   0.168   0.193   2.140
    6MOL      H 1382   0.191   0.361   2.189
    6MOL      H 1383   2.986   0.369   2.277
    6MOL      H 1384   2.959   0.203   2.223
    6MOL      H 1385   0.113   0.123   2.377
    6MOL      H 1386   0.140   0.289   2.431
    6MOL      H 1387   3.025   0.155   2.591
    6MOL      H 1388   2.939   0.298   2.528
    6MOL      H 1389   2.903   0.136   2.464
    6MOL      H 1390   1.655   0.436   1.640
    6MOL      H 1391   1.610   0.277   1.574
    6MOL      H 1392   1.746   0.158   1.701
    6MOL      H 1393   1.833   0.302   1.762
    6MOL      H 1394   1.592   0.371   1.847
    6MOL      H 1395   1.539   0.214   1.800
    6MOL      H 1396   1.699   0.107   1.954
    6MOL      H 1397   1.771   0.265   1.991
    6MOL      H 1398   1.557   0.342   2.086
    6MOL      H 1399   1.483   0.186   2.056
    6MOL      H 1400   1.645   0.075   2.203
    6MOL      H 1401   1.745   0.218   2.215
    6MOL      H 1402   1.594   0.336   2.354
    6MOL      H 1403   1.456   0.233   2.309
    6MOL      H 1404   1.567   0.038   2.418
    6MOL      H 1405   1.704   0.141   2.464
    6MOL      H 1406   1.561   0.275   2.607
    6MOL      H 1407   1.416   0.192   2.556
    6MOL      H 1408   1.618   3.024   2.650
    6MOL      H 1409   1.454   0.023   2.712
    6MOL      H 1410   1.587   0.119   2.769
    7MOL      C 1411   0.995   2.779   1.324
    7MOL      C 1412   0.863   2.789   1.286
    7MOL      C 1413   1.094   2.796   1.227
    7MOL      C 1414   0.833   2.814   1.151
    7MOL      C 1415   1.226   2.815   1.261
    7MOL      C 1416   0.706   2.832   1.107
    7MOL      C 1417   0.490   2.863   1.013
    7MOL      C 1418   1.444   2.911   1.298
    7MOL      C 1419   0.364   2.883   0.967
    7MOL      C 1420   1.548   2.996   1.320
    7MOL      C 1421   1.067   2.817   1.089
    7MOL      C 1422   0.928   2.825   1.048
    7MOL      C 1423   1.287   2.843   1.147
    7MOL      C 1424   0.713   2.847   0.975
    7MOL      C 1425   1.412   2.887   1.172
    7MOL      C 1426   0.588   2.860   0.923
    7MOL      C 1427   1.612   0.010   1.206
    7MOL      C 1428   0.362   2.880   0.833
    7MOL      C 1429   1.713   0.105   1.184
    7MOL      C 1430   0.249   2.878   0.759
    7MOL      C 1431   1.238   2.875   0.896
    7MOL      C 1432   0.885   2.922   0.804
    7MOL      C 1433   2.052   0.105   1.052
    7MOL      C 1434   0.004   3.013   0.618
    7MOL      C 1435   1.780   0.154   1.055
    7MOL      C 1436   0.235   2.892   0.614
    7MOL      C 1437   0.816   2.881   0.669
    7MOL      C 1438   1.253   2.763   0.788
    7MOL      C 1439   0.126   2.965   0.554
    7MOL      C 1440   1.919   0.145   0.999
    7MOL      C 1441   1.119   2.693   0.755
    7MOL      C 1442   1.701   0.236   0.960
    7MOL      C 1443   0.328   2.839   0.511
    7MOL      C 1444   1.327   2.806   0.656
    7MOL      C 1445   0.892   2.891   0.533
    7MOL      C 1446   1.906   0.196   0.860
    7MOL      C 1447   0.167   2.977   0.415
    7MOL      C 1448   1.783   0.253   0.838
    7MOL      C 1449   1.132   2.561   0.677
    7MOL      C 1450   0.284   2.908   0.388
    7MOL      C 1451   0.793   2.909   0.414
    7MOL      C 1452   1.460   2.729   0.635
    7MOL      C 1453   1.998   0.194   0.751
    7MOL      C 1454   0.107   0.028   0.316
    7MOL      C 1455   0.995   2.491   0.653
    7MOL      C 1456   1.752   0.321   0.718
    7MOL      C 1457   0.351   2.919   0.265
    7MOL      C 1458   1.530   2.751   0.498
    7MOL      C 1459   0.861   2.934   0.277
    7MOL      C 1460   1.970   0.261   0.631
    7MOL      C 1461   0.170   0.039   0.192
    7MOL      C 1462   1.015   2.343   0.613
    7MOL      C 1463   1.848   0.327   0.616
    7MOL      C 1464   0.294   3.003   0.167
    7MOL      C 1465   0.758   2.957   0.163
    7MOL      C 1466   0.886   2.257   0.616
    7MOL      C 1467   1.661   2.667   0.484
    7MOL      C 1468   0.825   2.985   0.026
    7MOL      C 1469   1.740   2.701   0.355
    7MOL      C 1470   0.921   2.107   0.638
    7MOL      C 1471   0.811   2.010   0.590
    7MOL      C 1472   0.723   3.004   2.937
    7MOL      C 1473   1.872   2.623   0.337
    7MOL      C 1474   0.864   1.864   0.585
    7MOL      C 1475   1.946   2.655   0.203
    7MOL      C 1476   0.758   1.765   0.529
    7MOL      C 1477   2.065   2.557   0.181
    7MOL      C 1478   0.816   1.665   0.426
    7MOL      C 1479   2.175   2.601   0.081
    7MOL      C 1480   2.305   2.516   0.101
    7MOL      C 1481   2.436   2.596   0.076
    7MOL      C 1482   2.558   2.542   0.153
    7MOL      N 1483   1.015   2.763   1.452
    7MOL      N 1484   0.777   2.779   1.383
    7MOL      S 1485   1.326   2.837   1.401
    7MOL      S 1486   0.547   2.840   1.173
    7MOL      C 1487   1.581   0.015   1.460
    7MOL      C 1488   0.237   2.913   1.050
    7MOL      N 1489   1.196   2.835   1.033
    7MOL      N 1490   0.850   2.847   0.929
    7MOL      C 1491   2.171   0.091   0.975
    7MOL      C 1492   2.979   0.112   0.591
    7MOL      S 1493   1.543   2.938   1.084
    7MOL      S 1494   0.522   2.876   0.767
    7MOL      C 1495   2.098   0.118   1.184
    7MOL      C 1496   2.950   2.935   0.703
    7MOL      O 1497   1.593   0.288   0.974
    7MOL      O 1498   0.417   2.756   0.518
    7MOL      F 1499   2.064   0.264   0.535
    7MOL      F 1500   0.111   0.118   0.101
    7MOL      F 1501   1.826   0.402   0.506
    7MOL      F 1502   0.359   3.020   0.051
    7MOL      C 1503   1.465   0.044   1.560
    7MOL      C 1504   1.490   2.991   1.688
    7MOL      C 1505   1.371   2.989   1.784
    7MOL      C 1506   1.415   2.941   1.923
    7MOL      C 1507   1.300   2.955   2.023
    7MOL      C 1508   1.350   2.961   2.168
    7MOL      C 1509   1.230   2.974   2.264
    7MOL      C 1510   1.263   0.003   2.403
    7MOL      C 1511   1.144   3.025   2.502
    7MOL      C 1512   1.186   0.005   2.650
    7MOL      C 1513   0.255   2.919   1.203
    7MOL      C 1514   0.142   2.976   1.290
    7MOL      C 1515   0.190   2.966   1.437
    7MOL      C 1516   0.091   3.010   1.546
    7MOL      C 1517   0.155   2.994   1.685
    7MOL      C 1518   0.055   2.995   1.801
    7MOL      C 1519   0.125   2.957   1.934
    7MOL      C 1520   0.025   2.940   2.050
    7MOL      C 1521   0.092   2.893   2.180
    7MOL      C 1522   3.017   2.876   2.292
    7MOL      N 1523   2.267   0.091   0.910
    7MOL      N 1524   2.944   0.220   0.566
    7MOL      N 1525   2.141   0.126   1.291
    7MOL      N 1526   2.889   2.865   0.772
    7MOL      S 1527   0.865   2.762   1.523
    7MOL      H 1528   1.747   0.161   1.270
    7MOL      H 1529   0.154   2.872   0.811
    7MOL      H 1530   1.173   2.955   0.860
    7MOL      H 1531   1.335   2.920   0.908
    7MOL      H 1532   0.993   2.923   0.791
    7MOL      H 1533   0.857   3.026   0.823
    7MOL      H 1534   0.735   2.953   0.658
    7MOL      H 1535   0.773   2.781   0.678
    7MOL      H 1536   1.319   2.689   0.833
    7MOL      H 1537   1.063   2.674   0.847
    7MOL      H 1538   1.060   2.759   0.693
    7MOL      H 1539   1.263   2.789   0.569
    7MOL      H 1540   1.345   2.914   0.656
    7MOL      H 1541   0.950   2.800   0.515
    7MOL      H 1542   0.963   2.974   0.535
    7MOL      H 1543   1.180   2.580   0.581
    7MOL      H 1544   1.198   2.495   0.732
    7MOL      H 1545   0.725   2.993   0.435
    7MOL      H 1546   0.729   2.819   0.406
    7MOL      H 1547   1.530   2.754   0.715
    7MOL      H 1548   1.440   2.622   0.647
    7MOL      H 1549   2.092   0.144   0.752
    7MOL      H 1550   0.015   0.083   0.333
    7MOL      H 1551   0.935   2.496   0.744
    7MOL      H 1552   0.939   2.544   0.575
    7MOL      H 1553   1.658   0.371   0.707
    7MOL      H 1554   0.445   2.869   0.248
    7MOL      H 1555   1.462   2.725   0.417
    7MOL      H 1556   1.553   2.857   0.486
    7MOL      H 1557   0.925   2.849   0.252
    7MOL      H 1558   0.926   3.022   0.285
    7MOL      H 1559   1.060   2.336   0.514
    7MOL      H 1560   1.087   2.298   0.682
    7MOL      H 1561   0.693   0.013   0.188
    7MOL      H 1562   0.694   2.869   0.154
    7MOL      H 1563   0.817   2.291   0.694
    7MOL      H 1564   0.833   2.271   0.521
    7MOL      H 1565   1.725   2.684   0.571
    7MOL      H 1566   1.637   2.560   0.484
    7MOL      H 1567   0.892   2.901   3.025
    7MOL      H 1568   0.888   0.046   0.033
    7MOL      H 1569   1.675   2.684   0.268
    7MOL      H 1570   1.763   2.807   0.360
    7MOL      H 1571   1.015   2.083   0.589
    7MOL      H 1572   0.939   2.089   0.744
    7MOL      H 1573   0.724   2.016   0.656
    7MOL      H 1574   0.778   2.039   0.490
    7MOL      H 1575   0.774   3.023   2.842
    7MOL      H 1576   0.657   0.060   2.957
    7MOL      H 1577   0.661   2.914   2.924
    7MOL      H 1578   1.939   2.644   0.421
    7MOL      H 1579   1.850   2.516   0.341
    7MOL      H 1580   0.954   1.861   0.523
    7MOL      H 1581   0.895   1.832   0.685
    7MOL      H 1582   1.877   2.648   0.118
    7MOL      H 1583   1.983   2.758   0.207
    7MOL      H 1584   0.713   1.710   0.612
    7MOL      H 1585   0.677   1.820   0.480
    7MOL      H 1586   2.112   2.543   0.278
    7MOL      H 1587   2.026   2.460   0.148
    7MOL      H 1588   0.740   1.593   0.396
    7MOL      H 1589   0.853   1.717   0.337
    7MOL      H 1590   0.900   1.610   0.469
    7MOL      H 1591   2.140   2.592   3.003
    7MOL      H 1592   2.197   2.707   0.097
    7MOL      H 1593   2.309   2.477   0.203
    7MOL      H 1594   2.303   2.428   0.035
    7MOL      H 1595   2.458   2.598   2.994
    7MOL      H 1596   2.422   2.699   0.109
    7MOL      H 1597   2.646   2.603   0.130
    7MOL      H 1598   2.541   2.548   0.262
    7MOL      H 1599   2.579   2.438   0.127
    7MOL      H 1600   1.642   2.965   1.504
    7MOL      H 1601   1.646   0.103   1.456
    7MOL      H 1602   0.200   3.012   1.019
    7MOL      H 1603   0.156   2.844   1.026
    7MOL      H 1604   1.458   0.149   1.586
    7MOL      H 1605   1.366   0.025   1.519
    7MOL      H 1606   1.512   2.889   1.661
    7MOL      H 1607   1.580   0.000   1.739
    7MOL      H 1608   1.329   0.061   1.791
    7MOL      H 1609   1.293   2.924   1.744
    7MOL      H 1610   1.448   2.837   1.920
    7MOL      H 1611   1.501   3.000   1.957
    7MOL      H 1612   1.244   0.017   2.002
    7MOL      H 1613   1.232   2.870   2.010
    7MOL      H 1614   1.409   2.871   2.188
    7MOL      H 1615   1.416   0.017   2.181
    7MOL      H 1616   1.160   0.013   2.217
    7MOL      H 1617   1.181   2.877   2.274
    7MOL      H 1618   1.349   2.980   2.445
    7MOL      H 1619   1.292   0.108   2.391
    7MOL      H 1620   1.074   0.077   2.481
    7MOL      H 1621   1.088   2.931   2.487
    7MOL      H 1622   1.099   3.019   2.715
    7MOL      H 1623   1.260   2.958   2.675
    7MOL      H 1624   1.228   0.104   2.672
    7MOL      H 1625   0.284   2.820   1.240
    7MOL      H 1626   0.338   2.987   1.221
    7MOL      H 1627   0.125   0.052   1.264
    7MOL      H 1628   0.049   2.921   1.276
    7MOL      H 1629   0.221   2.863   1.458
    7MOL      H 1630   0.279   3.028   1.449
    7MOL      H 1631   0.065   0.087   1.531
    7MOL      H 1632   3.028   2.950   1.538
    7MOL      H 1633   0.211   2.899   1.688
    7MOL      H 1634   0.229   0.044   1.700
    7MOL      H 1635   0.010   0.066   1.810
    7MOL      H 1636   3.003   2.925   1.780
    7MOL      H 1637   0.180   2.863   1.920
    7MOL      H 1638   0.198   0.005   1.959
    7MOL      H 1639   3.005   0.007   2.068
    7MOL      H 1640   2.978   2.867   2.021
    7MOL      H 1641   0.144   2.798   2.163
    7MOL      H 1642   0.167   2.966   2.212
    7MOL      H 1643   0.035   2.838   2.383
    7MOL      H 1644   2.968   2.971   2.315
    7MOL      H 1645   2.939   2.805   2.261
    8MOL      C 1646   1.932   1.572  -0.001
    8MOL      C 1647   1.798   1.602   3.014
    8MOL      C 1648   1.971   1.439  -0.001
    8MOL      C 1649   1.706   1.497   3.006
    8MOL      C 1650   2.100   1.397   0.011
    8MOL      C 1651   1.570   1.511   3.013
    8MOL      C 1652   1.334   1.516   0.010
    8MOL      C 1653   2.317   1.299   0.015
    8MOL      C 1654   1.202   1.528   0.028
    8MOL      C 1655   2.442   1.250   0.011
    8MOL      C 1656   1.882   1.332   3.004
    8MOL      C 1657   1.743   1.363   2.995
    8MOL      C 1658   2.097   1.266   3.014
    8MOL      C 1659   1.517   1.389   2.998
    8MOL      C 1660   2.219   1.212   3.015
    8MOL      C 1661   1.382   1.394   3.008
    8MOL      C 1662   2.443   1.118   3.010
    8MOL      C 1663   1.141   1.408   0.024
    8MOL      C 1664   2.557   1.044   3.007
    8MOL      C 1665   1.013   1.388   0.063
    8MOL      C 1666   1.939   1.073   3.006
    8MOL      C 1667   1.612   1.145   2.986
    8MOL      C 1668   2.740   0.842   0.164
    8MOL      C 1669   0.704   1.382   0.004
    8MOL      C 1670   2.561   0.898   3.001
    8MOL      C 1671   0.933   1.266   0.050
    8MOL      C 1672   1.477   1.079   3.013
    8MOL      C 1673   1.964   1.015   0.123
    8MOL      C 1674   0.792   1.265   0.017
    8MOL      C 1675   2.636   0.810   0.065
    8MOL      C 1676   1.858   1.060   0.227
    8MOL      C 1677   2.485   0.823   2.899
    8MOL      C 1678   0.984   1.128   0.066
    8MOL      C 1679   1.978   0.860   0.117
    8MOL      C 1680   1.483   0.927   0.012
    8MOL      C 1681   2.593   0.676   0.020
    8MOL      C 1682   0.762   1.123   3.021
    8MOL      C 1683   2.506   0.683   2.937
    8MOL      C 1684   1.897   1.026   0.373
    8MOL      C 1685   0.874   1.044   0.018
    8MOL      C 1686   1.340   0.876   0.039
    8MOL      C 1687   2.106   0.814   0.188
    8MOL      C 1688   2.634   0.550   0.069
    8MOL      C 1689   0.643   1.061   2.976
    8MOL      C 1690   1.784   1.061   0.471
    8MOL      C 1691   2.458   0.570   2.870
    8MOL      C 1692   0.877   0.907   3.013
    8MOL      C 1693   2.128   0.662   0.189
    8MOL      C 1694   1.328   0.723   0.046
    8MOL      C 1695   2.589   0.435   0.002
    8MOL      C 1696   0.644   0.924   2.945
    8MOL      C 1697   1.810   1.008   0.613
    8MOL      C 1698   2.504   0.445   2.914
    8MOL      C 1699   0.762   0.848   2.959
    8MOL      C 1700   1.180   0.683   0.059
    8MOL      C 1701   1.682   1.019   0.698
    8MOL      C 1702   2.266   0.630   0.251
    8MOL      C 1703   1.159   0.532   0.068
    8MOL      C 1704   2.282   0.478   0.270
    8MOL      C 1705   1.704   0.968   0.842
    8MOL      C 1706   1.578   0.990   0.927
    8MOL      C 1707   1.010   0.494   0.075
    8MOL      C 1708   2.412   0.438   0.343
    8MOL      C 1709   1.599   0.950   1.074
    8MOL      C 1710   2.432   0.286   0.329
    8MOL      C 1711   1.480   0.994   1.163
    8MOL      C 1712   2.568   0.233   0.377
    8MOL      C 1713   1.516   1.000   1.312
    8MOL      C 1714   2.589   0.090   0.322
    8MOL      C 1715   2.720   0.024   0.368
    8MOL      C 1716   2.741   2.917   0.298
    8MOL      C 1717   2.841   2.826   0.372
    8MOL      N 1718   2.013   1.674   0.002
    8MOL      N 1719   1.770   1.728   3.005
    8MOL      S 1720   2.256   1.458   0.047
    8MOL      S 1721   1.458   1.634   0.025
    8MOL      C 1722   2.570   1.330   0.033
    8MOL      C 1723   1.128   1.662   0.047
    8MOL      N 1724   1.964   1.218   2.995
    8MOL      N 1725   1.623   1.292   2.982
    8MOL      C 1726   2.852   0.760   0.195
    8MOL      C 1727   0.564   1.369   3.017
    8MOL      S 1728   2.280   1.054   2.989
    8MOL      S 1729   1.250   1.285   2.994
    8MOL      C 1730   2.750   0.966   0.233
    8MOL      C 1731   0.740   1.515   2.995
    8MOL      O 1732   2.425   0.862   2.801
    8MOL      O 1733   1.089   1.086   0.112
    8MOL      F 1734   2.632   0.314   0.045
    8MOL      F 1735   0.531   0.868   2.898
    8MOL      F 1736   2.469   0.338   2.842
    8MOL      F 1737   0.769   0.719   2.920
    8MOL      C 1738   2.553   1.482   0.048
    8MOL      C 1739   2.682   1.564   0.054
    8MOL      C 1740   2.641   1.712   0.060
    8MOL      C 1741   2.760   1.806   0.042
    8MOL      C 1742   2.709   1.951   0.041
    8MOL      C 1743   2.821   2.048   0.005
    8MOL      C 1744   2.770   2.192   0.002
    8MOL      C 1745   2.883   2.285   2.981
    8MOL      C 1746   2.843   2.432   2.988
    8MOL      C 1747   2.955   2.517   2.929
    8MOL      C 1748   1.196   1.782   3.002
    8MOL      C 1749   1.111   1.906   2.967
    8MOL      C 1750   1.203   2.031   2.964
    8MOL      C 1751   1.136   2.169   2.950
    8MOL      C 1752   1.245   2.279   2.956
    8MOL      C 1753   1.188   2.422   2.948
    8MOL      C 1754   1.299   2.528   2.970
    8MOL      C 1755   1.242   2.669   3.000
    8MOL      C 1756   1.345   2.761   0.045
    8MOL      C 1757   1.277   2.873   0.125
    8MOL      N 1758   2.939   0.691   0.226
    8MOL      N 1759   0.452   1.355   2.995
    8MOL      N 1760   2.763   1.066   0.290
    8MOL      N 1761   0.764   1.624   2.966
    8MOL      S 1762   1.917   1.807   3.001
    8MOL      H 1763   2.654   1.090   3.019
    8MOL      H 1764   0.959   1.470   0.109
    8MOL      H 1765   1.840   1.047   2.969
    8MOL      H 1766   2.009   1.025   2.936
    8MOL      H 1767   1.677   1.113   0.042
    8MOL      H 1768   1.652   1.105   2.892
    8MOL      H 1769   1.414   1.095   2.925
    8MOL      H 1770   1.433   1.124   0.077
    8MOL      H 1771   2.059   1.056   0.157
    8MOL      H 1772   1.842   1.168   0.219
    8MOL      H 1773   1.762   1.011   0.204
    8MOL      H 1774   1.890   0.811   0.162
    8MOL      H 1775   1.982   0.826   0.013
    8MOL      H 1776   1.549   0.904   0.097
    8MOL      H 1777   1.525   0.877   2.948
    8MOL      H 1778   1.917   0.918   0.381
    8MOL      H 1779   1.988   1.079   0.400
    8MOL      H 1780   1.274   0.913   2.985
    8MOL      H 1781   1.304   0.919   0.134
    8MOL      H 1782   2.192   0.860   0.139
    8MOL      H 1783   2.106   0.848   0.292
    8MOL      H 1784   2.701   0.540   0.154
    8MOL      H 1785   0.550   1.115   2.963
    8MOL      H 1786   1.770   1.169   0.474
    8MOL      H 1787   1.690   1.016   0.434
    8MOL      H 1788   2.394   0.579   2.783
    8MOL      H 1789   0.968   0.851   3.025
    8MOL      H 1790   2.048   0.614   0.248
    8MOL      H 1791   2.123   0.622   0.087
    8MOL      H 1792   1.385   0.685   0.131
    8MOL      H 1793   1.371   0.680   2.980
    8MOL      H 1794   1.842   0.903   0.609
    8MOL      H 1795   1.891   1.065   0.659
    8MOL      H 1796   1.128   0.718   2.994
    8MOL      H 1797   1.135   0.732   0.146
    8MOL      H 1798   1.649   1.123   0.701
    8MOL      H 1799   1.602   0.960   0.651
    8MOL      H 1800   2.345   0.668   0.186
    8MOL      H 1801   2.278   0.681   0.347
    8MOL      H 1802   1.212   0.491   0.155
    8MOL      H 1803   1.199   0.486   3.003
    8MOL      H 1804   2.196   0.437   0.323
    8MOL      H 1805   2.283   0.434   0.170
    8MOL      H 1806   1.730   0.861   0.840
    8MOL      H 1807   1.788   1.023   0.886
    8MOL      H 1808   1.555   1.097   0.924
    8MOL      H 1809   1.493   0.936   0.885
    8MOL      H 1810   0.999   0.385   0.085
    8MOL      H 1811   0.957   0.525   3.010
    8MOL      H 1812   0.961   0.541   0.161
    8MOL      H 1813   2.497   0.491   0.300
    8MOL      H 1814   2.406   0.466   0.449
    8MOL      H 1815   1.612   0.842   1.082
    8MOL      H 1816   1.690   0.998   1.110
    8MOL      H 1817   2.351   0.232   0.380
    8MOL      H 1818   2.424   0.262   0.222
    8MOL      H 1819   1.450   1.094   1.132
    8MOL      H 1820   1.394   0.928   1.147
    8MOL      H 1821   2.649   0.298   0.340
    8MOL      H 1822   2.573   0.234   0.486
    8MOL      H 1823   1.448   1.067   1.365
    8MOL      H 1824   1.508   0.900   1.357
    8MOL      H 1825   1.617   1.038   1.328
    8MOL      H 1826   2.504   0.027   0.352
    8MOL      H 1827   2.588   0.094   0.212
    8MOL      H 1828   2.805   0.090   0.346
    8MOL      H 1829   2.717   0.011   0.477
    8MOL      H 1830   2.645   2.864   0.289
    8MOL      H 1831   2.774   2.935   0.196
    8MOL      H 1832   2.849   2.729   0.321
    8MOL      H 1833   2.940   2.872   0.374
    8MOL      H 1834   2.809   2.808   0.475
    8MOL      H 1835   2.625   1.292   0.120
    8MOL      H 1836   2.634   1.315   2.971
    8MOL      H 1837   1.027   1.654   0.004
    8MOL      H 1838   1.114   1.683   0.154
    8MOL      H 1839   2.497   1.518   2.986
    8MOL      H 1840   2.497   1.503   0.140
    8MOL      H 1841   2.739   1.536   0.143
    8MOL      H 1842   2.742   1.545   2.989
    8MOL      H 1843   2.568   1.733   3.006
    8MOL      H 1844   2.591   1.732   0.156
    8MOL      H 1845   2.833   1.792   0.123
    8MOL      H 1846   2.810   1.784   2.972
    8MOL      H 1847   2.629   1.961   2.992
    8MOL      H 1848   2.666   1.977   0.139
    8MOL      H 1849   2.903   2.039   0.077
    8MOL      H 1850   2.861   2.021   2.931
    8MOL      H 1851   2.685   2.201   2.958
    8MOL      H 1852   2.735   2.222   0.102
    8MOL      H 1853   2.972   2.268   0.019
    8MOL      H 1854   2.911   2.259   2.878
    8MOL      H 1855   2.750   2.449   2.933
    8MOL      H 1856   2.826   2.461   0.068
    8MOL      H 1857   2.925   2.622   2.935
    8MOL      H 1858   0.019   2.503   2.985
    8MOL      H 1859   2.973   2.493   2.824
    8MOL      H 1860   1.273   1.815   0.047
    8MOL      H 1861   1.246   1.749   2.911
    8MOL      H 1862   1.061   1.892   2.870
    8MOL      H 1863   1.032   1.916   0.016
    8MOL      H 1864   1.261   2.034   0.032
    8MOL      H 1865   1.276   2.018   2.883
    8MOL      H 1866   1.080   2.176   2.857
    8MOL      H 1867   1.065   2.185   0.006
    8MOL      H 1868   1.301   2.268   0.025
    8MOL      H 1869   1.318   2.264   2.875
    8MOL      H 1870   1.139   2.439   2.851
    8MOL      H 1871   1.111   2.433  -0.000
    8MOL      H 1872   1.361   2.497   0.029
    8MOL      H 1873   1.365   2.533   2.882
    8MOL      H 1874   1.206   2.716   2.907
    8MOL      H 1875   1.154   2.659   0.040
    8MOL      H 1876   1.407   2.702   0.114
    8MOL      H 1877   1.413   2.804   2.995
    8MOL      H 1878   1.353   2.937   0.172
    8MOL      H 1879   1.214   2.935   0.060
    8MOL      H 1880   1.214   2.832   0.205
    9MOL      C 1881   1.175   0.198   1.028
    9MOL      C 1882   1.302   0.171   0.987
    9MOL      C 1883   1.081   0.224   0.930
    9MOL      C 1884   1.332   0.165   0.848
    9MOL      C 1885   0.949   0.238   0.959
    9MOL      C 1886   1.440   0.110   0.787
    9MOL      C 1887   1.631   0.016   0.680
    9MOL      C 1888   0.712   0.231   0.972
    9MOL      C 1889   1.750   2.996   0.650
    9MOL      C 1890   0.579   0.211   0.980
    9MOL      C 1891   1.110   0.228   0.793
    9MOL      C 1892   1.243   0.205   0.749
    9MOL      C 1893   0.892   0.249   0.840
    9MOL      C 1894   1.441   0.136   0.658
    9MOL      C 1895   0.760   0.247   0.849
    9MOL      C 1896   1.558   0.092   0.600
    9MOL      C 1897   0.524   0.212   0.856
    9MOL      C 1898   1.780   0.010   0.526
    9MOL      C 1899   0.395   0.188   0.822
    9MOL      C 1900   1.901   3.009   0.473
    9MOL      C 1901   0.938   0.208   0.600
    9MOL      C 1902   1.255   0.163   0.498
    9MOL      C 1903   0.142   0.364   0.737
    9MOL      C 1904   2.190   2.924   0.406
    9MOL      C 1905   0.345   0.211   0.684
    9MOL      C 1906   1.972   0.025   0.354
    9MOL      C 1907   1.346   0.169   0.377
    9MOL      C 1908   0.897   0.331   0.517
    9MOL      C 1909   2.103   3.004   0.321
    9MOL      C 1910   0.237   0.301   0.648
    9MOL      C 1911   1.017   0.425   0.489
    9MOL      C 1912   0.410   0.157   0.563
    9MOL      C 1913   1.938   0.143   0.271
    9MOL      C 1914   0.825   0.287   0.388
    9MOL      C 1915   1.270   0.186   0.245
    9MOL      C 1916   0.247   0.311   0.502
    9MOL      C 1917   2.146   0.058   0.210
    9MOL      C 1918   0.350   0.233   0.453
    9MOL      C 1919   0.982   0.573   0.468
    9MOL      C 1920   2.054   0.158   0.183
    9MOL      C 1921   1.374   0.206   0.135
    9MOL      C 1922   0.712   0.386   0.356
    9MOL      C 1923   0.169   0.387   0.412
    9MOL      C 1924   2.264   0.046   0.136
    9MOL      C 1925   1.112   0.653   0.481
    9MOL      C 1926   0.385   0.230   0.318
    9MOL      C 1927   2.076   0.254   0.084
    9MOL      C 1928   0.676   0.393   0.207
    9MOL      C 1929   1.314   0.213   3.019
    9MOL      C 1930   0.200   0.383   0.275
    9MOL      C 1931   2.287   0.140   0.034
    9MOL      C 1932   1.094   0.805   0.469
    9MOL      C 1933   0.309   0.306   0.228
    9MOL      C 1934   2.194   0.244   0.009
    9MOL      C 1935   1.420   0.261   2.918
    9MOL      C 1936   1.229   0.873   0.487
    9MOL      C 1937   0.587   0.517   0.189
    9MOL      C 1938   1.462   0.410   2.927
    9MOL      C 1939   0.527   0.533   0.049
    9MOL      C 1940   1.221   1.024   0.469
    9MOL      C 1941   1.362   1.083   0.471
    9MOL      C 1942   1.587   0.443   2.844
    9MOL      C 1943   0.406   0.629   0.056
    9MOL      C 1944   1.363   1.228   0.420
    9MOL      C 1945   0.317   0.620   2.957
    9MOL      C 1946   1.507   1.279   0.408
    9MOL      C 1947   0.184   0.696   2.970
    9MOL      C 1948   1.513   1.401   0.317
    9MOL      C 1949   0.104   0.673   2.840
    9MOL      C 1950   2.981   0.684   2.860
    9MOL      C 1951   2.911   0.650   2.727
    9MOL      C 1952   2.759   0.640   2.743
    9MOL      N 1953   1.151   0.200   1.156
    9MOL      N 1954   1.383   0.156   1.087
    9MOL      S 1955   0.838   0.229   1.090
    9MOL      S 1956   1.552   3.020   0.818
    9MOL      C 1957   0.502   0.186   1.112
    9MOL      C 1958   1.843   2.911   0.747
    9MOL      N 1959   0.985   0.247   0.733
    9MOL      N 1960   1.316   0.197   0.626
    9MOL      C 1961   0.069   0.481   0.703
    9MOL      C 1962   2.254   2.804   0.370
    9MOL      S 1963   0.640   0.250   0.731
    9MOL      S 1964   1.649   0.105   0.454
    9MOL      C 1965   0.078   0.281   0.834
    9MOL      C 1966   2.213   2.951   0.543
    9MOL      O 1967   0.492   0.069   0.548
    9MOL      O 1968   1.843   0.218   0.271
    9MOL      F 1969   0.121   0.449   0.188
    9MOL      F 1970   2.401   0.130   2.991
    9MOL      F 1971   0.334   0.295   0.097
    9MOL      F 1972   2.216   0.336   2.937
    9MOL      C 1973   0.587   0.165   1.242
    9MOL      C 1974   0.509   0.123   1.369
    9MOL      C 1975   0.592   0.127   1.500
    9MOL      C 1976   0.507   0.076   1.618
    9MOL      C 1977   0.577   0.072   1.756
    9MOL      C 1978   0.477   0.032   1.867
    9MOL      C 1979   0.540   0.022   2.007
    9MOL      C 1980   0.439   3.020   2.120
    9MOL      C 1981   0.505   3.008   2.259
    9MOL      C 1982   0.404   2.988   2.374
    9MOL      C 1983   1.806   2.889   0.899
    9MOL      C 1984   1.914   2.854   1.006
    9MOL      C 1985   1.868   2.840   1.158
    9MOL      C 1986   1.944   2.914   1.271
    9MOL      C 1987   1.894   2.927   1.417
    9MOL      C 1988   2.002   2.968   1.523
    9MOL      C 1989   1.946   0.003   1.651
    9MOL      C 1990   2.045   0.026   1.769
    9MOL      C 1991   1.974   0.063   1.901
    9MOL      C 1992   2.063   0.090   2.024
    9MOL      N 1993   0.016   0.579   0.673
    9MOL      N 1994   2.311   2.705   0.351
    9MOL      N 1995   0.030   0.205   0.906
    9MOL      N 1996   2.225   2.967   0.657
    9MOL      S 1997   1.298   0.176   1.228
    9MOL      H 1998   0.322   0.163   0.898
    9MOL      H 1999   1.960   2.939   0.530
    9MOL      H 2000   1.014   0.150   0.548
    9MOL      H 2001   0.853   0.141   0.612
    9MOL      H 2002   1.177   0.237   0.481
    9MOL      H 2003   1.208   0.064   0.506
    9MOL      H 2004   1.401   0.074   0.371
    9MOL      H 2005   1.416   0.252   0.388
    9MOL      H 2006   0.826   0.387   0.580
    9MOL      H 2007   1.087   0.419   0.573
    9MOL      H 2008   1.071   0.391   0.400
    9MOL      H 2009   0.896   0.280   0.305
    9MOL      H 2010   0.781   0.187   0.399
    9MOL      H 2011   1.204   0.273   0.250
    9MOL      H 2012   1.207   0.098   0.225
    9MOL      H 2013   0.937   0.590   0.370
    9MOL      H 2014   0.909   0.605   0.543
    9MOL      H 2015   1.447   0.124   0.137
    9MOL      H 2016   1.430   0.297   0.158
    9MOL      H 2017   0.623   0.359   0.415
    9MOL      H 2018   0.740   0.486   0.390
    9MOL      H 2019   0.084   0.447   0.443
    9MOL      H 2020   2.337   2.997   0.155
    9MOL      H 2021   1.156   0.632   0.579
    9MOL      H 2022   1.183   0.619   0.404
    9MOL      H 2023   0.467   0.168   0.283
    9MOL      H 2024   2.003   0.332   0.065
    9MOL      H 2025   0.765   0.403   0.145
    9MOL      H 2026   0.624   0.302   0.176
    9MOL      H 2027   1.225   0.276   3.016
    9MOL      H 2028   1.281   0.112   2.990
    9MOL      H 2029   1.049   0.831   0.372
    9MOL      H 2030   1.027   0.840   0.548
    9MOL      H 2031   1.383   0.241   2.817
    9MOL      H 2032   1.508   0.200   2.937
    9MOL      H 2033   1.269   0.851   0.588
    9MOL      H 2034   1.300   0.831   0.414
    9MOL      H 2035   0.506   0.509   0.263
    9MOL      H 2036   0.644   0.607   0.215
    9MOL      H 2037   1.482   0.438   0.006
    9MOL      H 2038   1.380   0.472   2.891
    9MOL      H 2039   0.602   0.571   3.005
    9MOL      H 2040   0.498   0.436   0.010
    9MOL      H 2041   1.173   1.047   0.373
    9MOL      H 2042   1.160   1.069   0.548
    9MOL      H 2043   1.404   1.078   0.572
    9MOL      H 2044   1.427   1.023   0.406
    9MOL      H 2045   1.563   0.446   2.737
    9MOL      H 2046   1.667   0.370   2.860
    9MOL      H 2047   1.625   0.542   2.871
    9MOL      H 2048   0.343   0.604   0.142
    9MOL      H 2049   0.440   0.732   0.068
    9MOL      H 2050   1.314   1.231   0.322
    9MOL      H 2051   1.305   1.293   0.488
    9MOL      H 2052   0.373   0.657   2.870
    9MOL      H 2053   0.293   0.514   2.941
    9MOL      H 2054   1.548   1.301   0.508
    9MOL      H 2055   1.570   1.202   0.363
    9MOL      H 2056   0.129   0.657   0.031
    9MOL      H 2057   0.202   0.803   2.986
    9MOL      H 2058   1.612   1.449   0.321
    9MOL      H 2059   1.495   1.366   0.217
    9MOL      H 2060   1.434   1.473   0.340
    9MOL      H 2061   0.138   0.743   2.763
    9MOL      H 2062   0.125   0.572   2.802
    9MOL      H 2063   2.949   0.615   2.938
    9MOL      H 2064   2.955   0.786   2.893
    9MOL      H 2065   2.936   0.725   2.652
    9MOL      H 2066   2.947   0.553   2.689
    9MOL      H 2067   2.709   0.627   2.647
    9MOL      H 2068   2.734   0.556   2.808
    9MOL      H 2069   2.721   0.732   2.789
    9MOL      H 2070   0.435   0.271   1.129
    9MOL      H 2071   0.438   0.100   1.097
    9MOL      H 2072   1.858   2.811   0.704
    9MOL      H 2073   1.943   2.956   0.747
    9MOL      H 2074   0.661   0.087   1.225
    9MOL      H 2075   0.639   0.258   1.265
    9MOL      H 2076   0.419   0.184   1.379
    9MOL      H 2077   0.478   0.020   1.357
    9MOL      H 2078   0.681   0.064   1.489
    9MOL      H 2079   0.627   0.229   1.520
    9MOL      H 2080   0.419   0.141   1.626
    9MOL      H 2081   0.470   3.004   1.595
    9MOL      H 2082   0.660   3.028   1.752
    9MOL      H 2083   0.621   0.170   1.779
    9MOL      H 2084   0.396   0.106   1.870
    9MOL      H 2085   0.431   2.964   1.842
    9MOL      H 2086   0.616   2.971   2.005
    9MOL      H 2087   0.591   0.116   2.030
    9MOL      H 2088   0.364   0.071   2.123
    9MOL      H 2089   0.386   2.927   2.097
    9MOL      H 2090   0.574   2.922   2.259
    9MOL      H 2091   0.564   0.069   2.279
    9MOL      H 2092   0.456   2.980   2.470
    9MOL      H 2093   0.336   0.045   2.380
    9MOL      H 2094   0.345   2.897   2.359
    9MOL      H 2095   1.766   2.981   0.935
    9MOL      H 2096   1.725   2.816   0.905
    9MOL      H 2097   1.955   2.761   0.973
    9MOL      H 2098   2.002   2.915   0.997
    9MOL      H 2099   1.762   2.854   1.170
    9MOL      H 2100   1.875   2.739   1.186
    9MOL      H 2101   2.051   2.891   1.266
    9MOL      H 2102   1.921   3.013   1.239
    9MOL      H 2103   1.826   3.011   1.417
    9MOL      H 2104   1.838   2.840   1.450
    9MOL      H 2105   2.060   2.883   1.550
    9MOL      H 2106   2.074   0.009   1.484
    9MOL      H 2107   1.916   0.102   1.618
    9MOL      H 2108   1.858   2.977   1.686
    9MOL      H 2109   2.107   2.966   1.784
    9MOL      H 2110   2.111   0.108   1.740
    9MOL      H 2111   1.922   0.156   1.883
    9MOL      H 2112   1.899   3.016   1.926
    9MOL      H 2113   2.000   0.117   2.110
    9MOL      H 2114   2.120   0.002   2.054
    9MOL      H 2115   2.133   0.172   2.007
   10MOL      C 2116   1.806   2.222   1.319
   10MOL      C 2117   1.904   2.217   1.222
   10MOL      C 2118   1.843   2.249   1.450
   10MOL      C 2119   2.040   2.233   1.256
   10MOL      C 2120   1.751   2.281   1.548
   10MOL      C 2121   2.141   2.245   1.164
   10MOL      C 2122   2.312   2.307   1.008
   10MOL      C 2123   1.621   2.330   1.748
   10MOL      C 2124   2.394   2.353   0.910
   10MOL      C 2125   1.546   2.349   1.859
   10MOL      C 2126   1.978   2.274   1.487
   10MOL      C 2127   2.081   2.269   1.385
   10MOL      C 2128   1.825   2.319   1.651
   10MOL      C 2129   2.245   2.301   1.225
   10MOL      C 2130   1.752   2.343   1.761
   10MOL      C 2131   2.341   2.336   1.134
   10MOL      C 2132   1.625   2.382   1.965
   10MOL      C 2133   2.495   2.427   0.961
   10MOL      C 2134   1.580   2.410   2.090
   10MOL      C 2135   2.587   2.496   0.888
   10MOL      C 2136   2.056   2.354   1.726
   10MOL      C 2137   2.318   2.341   1.469
   10MOL      C 2138   1.462   2.361   2.388
   10MOL      C 2139   2.871   2.536   0.728
   10MOL      C 2140   1.653   2.431   2.217
   10MOL      C 2141   2.709   2.563   0.936
   10MOL      C 2142   2.449   2.417   1.434
   10MOL      C 2143   2.091   2.234   1.816
   10MOL      C 2144   2.839   2.562   0.869
   10MOL      C 2145   1.595   2.414   2.351
   10MOL      C 2146   2.192   2.150   1.737
   10MOL      C 2147   1.796   2.471   2.231
   10MOL      C 2148   2.717   2.635   1.065
   10MOL      C 2149   2.143   2.285   1.953
   10MOL      C 2150   2.531   2.460   1.555
   10MOL      C 2151   1.702   2.458   2.443
   10MOL      C 2152   2.930   2.602   0.977
   10MOL      C 2153   1.818   2.488   2.374
   10MOL      C 2154   2.272   2.042   1.812
   10MOL      C 2155   2.862   2.643   1.091
   10MOL      C 2156   2.657   2.545   1.522
   10MOL      C 2157   2.087   2.207   2.072
   10MOL      C 2158   1.701   2.481   2.582
   10MOL      C 2159   0.041   2.588   0.982
   10MOL      C 2160   2.351   1.964   1.707
   10MOL      C 2161   1.934   2.536   2.434
   10MOL      C 2162   2.925   2.667   1.214
   10MOL      C 2163   2.137   2.270   2.203
   10MOL      C 2164   2.733   2.575   1.652
   10MOL      C 2165   1.818   2.527   2.647
   10MOL      C 2166   0.108   2.612   1.104
   10MOL      C 2167   2.458   1.874   1.768
   10MOL      C 2168   1.935   2.552   2.572
   10MOL      C 2169   0.035   2.648   1.220
   10MOL      C 2170   2.878   2.627   1.638
   10MOL      C 2171   2.511   1.775   1.664
   10MOL      C 2172   2.058   2.217   2.324
   10MOL      C 2173   2.946   2.627   1.777
   10MOL      C 2174   2.117   2.268   2.456
   10MOL      C 2175   2.605   1.673   1.728
   10MOL      C 2176   2.677   1.592   1.620
   10MOL      C 2177   0.070   2.617   1.770
   10MOL      C 2178   2.039   2.214   2.577
   10MOL      C 2179   2.788   1.507   1.682
   10MOL      C 2180   2.108   2.252   2.710
   10MOL      C 2181   2.885   1.454   1.575
   10MOL      C 2182   2.087   2.143   2.816
   10MOL      C 2183   3.004   1.377   1.635
   10MOL      C 2184   2.158   2.176   2.949
   10MOL      C 2185   2.141   2.059   0.023
   10MOL      C 2186   2.236   2.067   0.144
   10MOL      C 2187   2.203   1.956   0.246
   10MOL      N 2188   1.684   2.227   1.276
   10MOL      N 2189   1.859   2.227   1.101
   10MOL      S 2190   1.581   2.288   1.586
   10MOL      S 2191   2.166   2.219   0.996
   10MOL      C 2192   1.392   2.329   1.871
   10MOL      C 2193   2.376   2.328   0.759
   10MOL      N 2194   1.963   2.318   1.620
   10MOL      N 2195   2.216   2.315   1.366
   10MOL      C 2196   1.407   2.368   2.518
   10MOL      C 2197   2.989   2.585   0.666
   10MOL      S 2198   1.793   2.377   1.920
   10MOL      S 2199   2.492   2.420   1.135
   10MOL      C 2200   1.377   2.287   2.301
   10MOL      C 2201   2.775   2.519   0.625
   10MOL      O 2202   1.887   2.490   2.153
   10MOL      O 2203   2.629   2.683   1.134
   10MOL      F 2204   1.816   2.550   2.779
   10MOL      F 2205   0.242   2.601   1.106
   10MOL      F 2206   2.049   2.593   2.631
   10MOL      F 2207   0.097   2.661   1.339
   10MOL      C 2208   1.313   2.260   1.755
   10MOL      C 2209   1.165   2.219   1.791
   10MOL      C 2210   1.082   2.185   1.664
   10MOL      C 2211   0.940   2.123   1.680
   10MOL      C 2212   0.870   2.110   1.541
   10MOL      C 2213   0.734   2.038   1.532
   10MOL      C 2214   0.689   2.028   1.383
   10MOL      C 2215   0.546   1.973   1.362
   10MOL      C 2216   0.504   1.974   1.213
   10MOL      C 2217   0.358   1.931   1.190
   10MOL      C 2218   2.234   2.294   0.712
   10MOL      C 2219   2.211   2.296   0.561
   10MOL      C 2220   2.060   2.277   0.538
   10MOL      C 2221   2.024   2.258   0.391
   10MOL      C 2222   1.877   2.220   0.377
   10MOL      C 2223   1.822   2.235   0.234
   10MOL      C 2224   1.692   2.155   0.217
   10MOL      C 2225   1.716   2.009   0.179
   10MOL      C 2226   1.583   1.938   0.144
   10MOL      C 2227   1.539   1.970   3.025
   10MOL      N 2228   1.368   2.376   2.627
   10MOL      N 2229   0.053   2.633   0.617
   10MOL      N 2230   1.310   2.229   2.227
   10MOL      N 2231   2.690   2.508   0.547
   10MOL      S 2232   1.694   2.240   1.112
   10MOL      H 2233   1.472   2.419   2.101
   10MOL      H 2234   2.578   2.494   0.781
   10MOL      H 2235   2.145   2.401   1.687
   10MOL      H 2236   2.008   2.431   1.787
   10MOL      H 2237   2.348   2.244   1.511
   10MOL      H 2238   2.271   2.401   1.546
   10MOL      H 2239   2.427   2.506   1.377
   10MOL      H 2240   2.514   2.351   1.378
   10MOL      H 2241   2.001   2.175   1.833
   10MOL      H 2242   2.141   2.104   1.652
   10MOL      H 2243   2.267   2.218   1.697
   10MOL      H 2244   2.251   2.282   1.955
   10MOL      H 2245   2.115   2.391   1.966
   10MOL      H 2246   2.563   2.367   1.603
   10MOL      H 2247   2.467   2.515   1.624
   10MOL      H 2248   2.340   2.089   1.884
   10MOL      H 2249   2.205   1.976   1.869
   10MOL      H 2250   2.628   2.638   1.472
   10MOL      H 2251   2.721   2.489   1.452
   10MOL      H 2252   1.977   2.210   2.070
   10MOL      H 2253   2.117   2.102   2.067
   10MOL      H 2254   1.612   2.468   2.643
   10MOL      H 2255   0.099   2.555   0.896
   10MOL      H 2256   2.281   1.904   1.648
   10MOL      H 2257   2.399   2.033   1.637
   10MOL      H 2258   2.021   2.559   2.374
   10MOL      H 2259   2.868   2.692   1.303
   10MOL      H 2260   2.244   2.247   2.215
   10MOL      H 2261   2.128   2.379   2.200
   10MOL      H 2262   2.742   2.481   1.707
   10MOL      H 2263   2.675   2.644   1.715
   10MOL      H 2264   2.540   1.936   1.806
   10MOL      H 2265   2.420   1.822   1.855
   10MOL      H 2266   2.879   2.728   1.595
   10MOL      H 2267   2.933   2.561   1.570
   10MOL      H 2268   2.428   1.722   1.616
   10MOL      H 2269   2.564   1.831   1.587
   10MOL      H 2270   1.953   2.247   2.315
   10MOL      H 2271   2.059   2.107   2.322
   10MOL      H 2272   2.911   2.541   1.837
   10MOL      H 2273   2.916   2.717   1.833
   10MOL      H 2274   2.221   2.236   2.465
   10MOL      H 2275   2.123   2.377   2.458
   10MOL      H 2276   2.679   1.727   1.789
   10MOL      H 2277   2.550   1.606   1.795
   10MOL      H 2278   2.606   1.529   1.566
   10MOL      H 2279   2.721   1.661   1.546
   10MOL      H 2280   0.114   2.622   1.871
   10MOL      H 2281   0.112   2.699   1.710
   10MOL      H 2282   0.101   2.522   1.724
   10MOL      H 2283   1.936   2.252   2.576
   10MOL      H 2284   2.033   2.105   2.569
   10MOL      H 2285   2.844   1.565   1.756
   10MOL      H 2286   2.741   1.423   1.734
   10MOL      H 2287   2.216   2.265   2.695
   10MOL      H 2288   2.069   2.348   2.746
   10MOL      H 2289   2.829   1.390   1.508
   10MOL      H 2290   2.923   1.537   1.514
   10MOL      H 2291   1.980   2.128   2.834
   10MOL      H 2292   2.126   2.048   2.777
   10MOL      H 2293   0.036   1.333   1.555
   10MOL      H 2294   0.039   1.443   1.694
   10MOL      H 2295   2.970   1.298   1.701
   10MOL      H 2296   2.264   2.194   2.930
   10MOL      H 2297   2.116   2.268   2.992
   10MOL      H 2298   2.037   2.057   0.057
   10MOL      H 2299   2.159   1.964   2.996
   10MOL      H 2300   2.340   2.056   0.110
   10MOL      H 2301   2.229   2.166   0.190
   10MOL      H 2302   2.264   1.967   0.336
   10MOL      H 2303   2.097   1.960   0.276
   10MOL      H 2304   2.222   1.857   0.203
   10MOL      H 2305   1.374   2.268   1.960
   10MOL      H 2306   1.345   2.426   1.891
   10MOL      H 2307   2.407   2.416   0.702
   10MOL      H 2308   2.444   2.248   0.727
   10MOL      H 2309   1.310   2.327   1.669
   10MOL      H 2310   1.365   2.169   1.724
   10MOL      H 2311   1.167   2.132   1.858
   10MOL      H 2312   1.116   2.300   1.845
   10MOL      H 2313   1.073   2.278   1.606
   10MOL      H 2314   1.141   2.116   1.604
   10MOL      H 2315   0.948   2.024   1.726
   10MOL      H 2316   0.879   2.185   1.747
   10MOL      H 2317   0.859   2.211   1.499
   10MOL      H 2318   0.937   2.057   1.474
   10MOL      H 2319   0.742   1.937   1.574
   10MOL      H 2320   0.659   2.092   1.590
   10MOL      H 2321   0.694   2.128   1.337
   10MOL      H 2322   0.760   1.965   1.327
   10MOL      H 2323   0.540   1.870   1.400
   10MOL      H 2324   0.475   2.033   1.419
   10MOL      H 2325   0.517   2.075   1.172
   10MOL      H 2326   0.569   1.907   1.155
   10MOL      H 2327   0.330   1.944   1.084
   10MOL      H 2328   0.343   1.826   1.216
   10MOL      H 2329   0.290   1.992   1.250
   10MOL      H 2330   2.211   2.192   0.744
   10MOL      H 2331   2.164   2.363   0.759
   10MOL      H 2332   2.246   2.390   0.516
   10MOL      H 2333   2.268   2.214   0.513
   10MOL      H 2334   2.026   2.190   0.595
   10MOL      H 2335   2.006   2.365   0.578
   10MOL      H 2336   2.046   2.349   0.337
   10MOL      H 2337   2.086   2.179   0.349
   10MOL      H 2338   1.868   2.115   0.409
   10MOL      H 2339   1.817   2.282   0.443
   10MOL      H 2340   1.802   2.341   0.214
   10MOL      H 2341   1.896   2.204   0.159
   10MOL      H 2342   1.635   2.153   0.309
   10MOL      H 2343   1.628   2.203   0.143
   10MOL      H 2344   1.784   2.005   0.094
   10MOL      H 2345   1.764   1.956   0.263
   10MOL      H 2346   1.597   1.831   0.158
   10MOL      H 2347   1.505   1.969   0.214
   10MOL      H 2348   1.457   1.906   2.994
   10MOL      H 2349   1.506   2.074   3.018
   10MOL      H 2350   1.621   1.954   2.954
   3.02900   3.02900   3.02500
