# Supplementary material for: A dendritic hexamer acceptor enables 19.4% efficiency with exceptional stability in organic solar cells
Source: Nat Commun. 2025 Jan 20;16:871. doi: 10.1038/s41467-025-56225-x (PMC11747272; doi:10.1038/s41467-025-56225-x)
Supplement: Supplementary file 8 — Supplementary Data 6 [file 41467_2025_56225_MOESM8_ESM.txt]

Initial configuration of Six-IC for MD simulations

    1MOL      C    1  12.320   7.658   1.238
    1MOL      C    2  12.380   7.765   1.169
    1MOL      C    3  12.182   7.660   1.262
    1MOL      C    4  12.305   7.876   1.126
    1MOL      C    5  12.105   7.768   1.215
    1MOL      C    6  12.565   8.041   1.228
    1MOL      C    7  12.165   7.877   1.149
    1MOL      C    8  12.382   7.992   1.063
    1MOL      C    9  12.623   8.113   1.333
    1MOL      C   10  12.443   8.082   1.170
    1MOL      C   11  12.074   7.996   1.113
    1MOL      C   12  12.565   8.233   1.378
    1MOL      C   13  12.382   8.202   1.216
    1MOL      C   14  12.245   8.250   1.169
    1MOL      C   15  12.446   8.277   1.316
    1MOL      C   16  12.055   8.086   1.235
    1MOL      C   17  12.134   8.200   1.262
    1MOL      C   18  11.959   8.045   1.330
    1MOL      C   19  12.116   8.269   1.384
    1MOL      C   20  11.945   8.111   1.453
    1MOL      C   21  12.023   8.225   1.480
    1MOL      O   22  12.400   7.556   1.283
    1MOL      O   23  12.120   7.559   1.331
    1MOL      O   24  12.739   8.061   1.387
    1MOL      O   25  11.856   8.059   1.544
    1MOL      C   26  12.063   7.587   1.460
    1MOL      C   27  11.981   7.463   1.501
    1MOL      C   28  11.921   7.474   1.643
    1MOL      C   29  11.837   7.348   1.675
    1MOL      C   30  11.788   7.342   1.821
    1MOL      C   31  11.721   7.205   1.849
    1MOL      C   32  11.655   7.196   1.988
    1MOL      C   33  11.576   7.065   2.005
    1MOL      C   34  11.908   8.005   1.667
    1MOL      C   35  11.798   7.919   1.734
    1MOL      C   36  11.849   7.856   1.865
    1MOL      C   37  11.743   7.766   1.933
    1MOL      C   38  11.792   7.715   2.070
    1MOL      C   39  11.691   7.621   2.140
    1MOL      C   40  11.736   7.588   2.284
    1MOL      C   41  11.641   7.490   2.356
    1MOL      C   42  12.740   8.013   1.522
    1MOL      C   43  12.863   7.921   1.538
    1MOL      C   44  12.885   7.873   1.683
    1MOL      C   45  13.009   7.781   1.695
    1MOL      C   46  13.052   7.755   1.841
    1MOL      C   47  13.180   7.669   1.850
    1MOL      C   48  13.246   7.675   1.990
    1MOL      C   49  13.379   7.595   1.993
    1MOL      C   50  12.469   7.572   1.408
    1MOL      C   51  12.577   7.463   1.417
    1MOL      C   52  12.659   7.469   1.548
    1MOL      C   53  12.773   7.364   1.548
    1MOL      C   54  12.848   7.356   1.682
    1MOL      C   55  12.962   7.251   1.677
    1MOL      C   56  13.027   7.225   1.814
    1MOL      C   57  13.135   7.114   1.806
    1MOL      N   58  13.185   7.072   1.937
    1MOL      C   59  13.108   6.986   2.019
    1MOL      C   60  13.292   7.114   2.016
    1MOL      C   61  12.995   6.915   2.003
    1MOL      C   62  13.161   6.972   2.141
    1MOL      C   63  13.408   7.194   1.997
    1MOL      C   64  13.275   7.051   2.140
    1MOL      C   65  12.960   6.847   2.111
    1MOL      S   66  12.882   6.891   1.874
    1MOL      S   67  13.071   6.866   2.243
    1MOL      C   68  13.500   7.208   2.103
    1MOL      N   69  13.461   7.268   1.891
    1MOL      C   70  13.366   7.067   2.246
    1MOL      C   71  12.848   6.776   2.103
    1MOL      C   72  12.787   6.790   1.983
    1MOL      C   73  13.605   7.290   2.067
    1MOL      C   74  13.479   7.145   2.227
    1MOL      C   75  13.581   7.325   1.941
    1MOL      C   76  13.392   7.327   1.775
    1MOL      N   77  13.354   7.010   2.362
    1MOL      C   78  12.800   6.685   2.215
    1MOL      C   79  12.668   6.730   1.958
    1MOL      S   80  13.750   7.363   2.131
    1MOL      N   81  13.559   7.152   2.329
    1MOL      C   82  13.671   7.411   1.891
    1MOL      S   83  13.481   7.071   2.452
    1MOL      C   84  12.594   6.723   1.832
    1MOL      C   85  13.765   7.444   1.978
    1MOL      S   86  13.691   7.493   1.741
    1MOL      C   87  12.567   6.840   1.746
    1MOL      C   88  12.529   6.603   1.782
    1MOL      C   89  13.852   7.537   1.937
    1MOL      C   90  13.826   7.581   1.812
    1MOL      C   91  12.490   6.784   1.633
    1MOL      O   92  12.595   6.957   1.763
    1MOL      C   93  12.514   6.472   1.848
    1MOL      C   94  12.468   6.648   1.655
    1MOL      C   95  13.964   7.587   2.029
    1MOL      C   96  13.898   7.683   1.757
    1MOL      C   97  12.444   6.849   1.517
    1MOL      C   98  12.395   6.395   1.838
    1MOL      C   99  12.595   6.421   1.953
    1MOL      C  100  12.397   6.572   1.561
    1MOL      C  101  13.891   7.747   1.624
    1MOL      C  102  12.374   6.773   1.422
    1MOL      N  103  12.298   6.333   1.825
    1MOL      N  104  12.658   6.385   2.042
    1MOL      C  105  12.350   6.635   1.444
    1MOL      C  106  13.771   7.756   1.537
    1MOL      C  107  14.001   7.822   1.568
    1MOL      F  108  12.330   6.833   1.310
    1MOL      F  109  12.283   6.562   1.353
    1MOL      C  110  13.817   7.836   1.421
    1MOL      O  111  13.657   7.718   1.554
    1MOL      C  112  14.131   7.851   1.629
    1MOL      C  113  13.949   7.875   1.442
    1MOL      C  114  13.744   7.875   1.308
    1MOL      C  115  14.229   7.755   1.667
    1MOL      C  116  14.175   7.983   1.655
    1MOL      C  117  14.013   7.958   1.349
    1MOL      C  118  13.809   7.957   1.213
    1MOL      N  119  14.309   7.679   1.702
    1MOL      N  120  14.211   8.092   1.671
    1MOL      C  121  13.942   7.999   1.234
    1MOL      F  122  13.741   7.997   1.104
    1MOL      F  123  14.002   8.081   1.145
    1MOL      N  124  11.658   6.946   2.035
    1MOL      C  125  11.708   6.923   2.166
    1MOL      C  126  11.734   6.863   1.952
    1MOL      C  127  11.680   6.973   2.287
    1MOL      C  128  11.806   6.833   2.168
    1MOL      C  129  11.739   6.836   1.813
    1MOL      C  130  11.822   6.793   2.037
    1MOL      C  131  11.759   6.925   2.382
    1MOL      S  132  11.566   7.085   2.351
    1MOL      S  133  11.872   6.807   2.326
    1MOL      C  134  11.831   6.742   1.765
    1MOL      N  135  11.665   6.878   1.702
    1MOL      C  136  11.909   6.694   1.988
    1MOL      C  137  11.741   6.974   2.505
    1MOL      C  138  11.640   7.064   2.510
    1MOL      C  139  11.822   6.728   1.628
    1MOL      C  140  11.914   6.668   1.852
    1MOL      C  141  11.722   6.809   1.592
    1MOL      C  142  11.520   6.904   1.699
    1MOL      N  143  11.987   6.621   2.062
    1MOL      C  144  11.827   6.928   2.622
    1MOL      C  145  11.608   7.124   2.628
    1MOL      S  146  11.891   6.640   1.495
    1MOL      N  147  11.996   6.574   1.815
    1MOL      C  148  11.695   6.803   1.461
    1MOL      S  149  12.048   6.506   1.958
    1MOL      C  150  11.497   7.211   2.670
    1MOL      C  151  11.772   6.717   1.396
    1MOL      S  152  11.578   6.876   1.357
    1MOL      C  153  11.410   7.293   2.582
    1MOL      C  154  11.459   7.226   2.809
    1MOL      C  155  11.741   6.697   1.268
    1MOL      C  156  11.635   6.771   1.229
    1MOL      C  157  11.316   7.358   2.675
    1MOL      O  158  11.410   7.311   2.461
    1MOL      C  159  11.516   7.158   2.926
    1MOL      C  160  11.347   7.320   2.805
    1MOL      C  161  11.820   6.600   1.180
    1MOL      C  162  11.584   6.757   1.104
    1MOL      C  163  11.210   7.446   2.646
    1MOL      C  164  11.536   7.220   3.052
    1MOL      C  165  11.550   7.019   2.932
    1MOL      C  166  11.273   7.373   2.913
    1MOL      C  167  11.472   6.829   1.042
    1MOL      C  168  11.136   7.498   2.753
    1MOL      N  169  11.545   7.272   3.155
    1MOL      N  170  11.581   6.908   2.930
    1MOL      C  171  11.167   7.462   2.886
    1MOL      C  172  11.342   6.855   1.108
    1MOL      C  173  11.469   6.868   0.902
    1MOL      F  174  11.033   7.582   2.727
    1MOL      F  175  11.096   7.512   2.989
    1MOL      C  176  11.260   6.917   1.002
    1MOL      O  177  11.304   6.828   1.220
    1MOL      C  178  11.569   6.840   0.799
    1MOL      C  179  11.335   6.923   0.885
    1MOL      C  180  11.128   6.963   1.008
    1MOL      C  181  11.708   6.863   0.810
    1MOL      C  182  11.538   6.761   0.685
    1MOL      C  183  11.278   6.975   0.767
    1MOL      C  184  11.070   7.016   0.891
    1MOL      N  185  11.822   6.878   0.822
    1MOL      N  186  11.506   6.699   0.593
    1MOL      C  187  11.145   7.021   0.771
    1MOL      F  188  10.943   7.060   0.895
    1MOL      F  189  11.090   7.071   0.658
    1MOL      N  190  11.671   7.476   2.499
    1MOL      C  191  11.780   7.398   2.545
    1MOL      C  192  11.619   7.540   2.612
    1MOL      C  193  11.871   7.318   2.487
    1MOL      C  194  11.797   7.411   2.677
    1MOL      C  195  11.511   7.629   2.637
    1MOL      C  196  11.697   7.496   2.720
    1MOL      C  197  11.959   7.271   2.573
    1MOL      S  198  11.901   7.262   2.327
    1MOL      S  199  11.932   7.319   2.737
    1MOL      C  200  11.486   7.669   2.769
    1MOL      N  201  11.413   7.690   2.558
    1MOL      C  202  11.670   7.537   2.851
    1MOL      C  203  12.057   7.195   2.521
    1MOL      C  204  12.044   7.181   2.388
    1MOL      C  205  11.377   7.754   2.776
    1MOL      C  206  11.565   7.623   2.876
    1MOL      C  207  11.334   7.764   2.650
    1MOL      C  208  11.428   7.744   2.422
    1MOL      N  209  11.735   7.495   2.956
    1MOL      C  210  12.168   7.135   2.606
    1MOL      C  211  12.135   7.111   2.315
    1MOL      S  212  11.285   7.849   2.888
    1MOL      N  213  11.544   7.653   3.001
    1MOL      C  214  11.227   7.844   2.638
    1MOL      S  215  11.665   7.574   3.085
    1MOL      C  216  12.131   7.080   2.172
    1MOL      C  217  11.190   7.899   2.752
    1MOL      S  218  11.126   7.894   2.507
    1MOL      C  219  12.115   7.185   2.069
    1MOL      C  220  12.156   6.950   2.112
    1MOL      C  221  11.089   7.986   2.745
    1MOL      C  222  11.042   8.000   2.619
    1MOL      C  223  12.125   7.113   1.942
    1MOL      O  224  12.100   7.306   2.082
    1MOL      C  225  12.199   6.825   2.178
    1MOL      C  226  12.147   6.978   1.968
    1MOL      C  227  11.036   8.060   2.868
    1MOL      C  228  10.942   8.087   2.591
    1MOL      C  229  12.117   7.164   1.811
    1MOL      C  230  12.281   6.728   2.113
    1MOL      C  231  12.202   6.803   2.319
    1MOL      C  232  12.158   6.887   1.860
    1MOL      C  233  10.869   8.107   2.466
    1MOL      C  234  12.127   7.074   1.704
    1MOL      N  235  12.347   6.654   2.055
    1MOL      N  236  12.208   6.793   2.434
    1MOL      C  237  12.146   6.936   1.729
    1MOL      C  238  10.932   8.120   2.333
    1MOL      C  239  10.726   8.127   2.458
    1MOL      F  240  12.119   7.120   1.578
    1MOL      F  241  12.154   6.848   1.627
    1MOL      C  242  10.818   8.145   2.241
    1MOL      O  243  11.050   8.117   2.301
    1MOL      C  244  10.631   8.140   2.569
    1MOL      C  245  10.701   8.149   2.316
    1MOL      C  246  10.819   8.164   2.102
    1MOL      C  247  10.621   8.053   2.681
    1MOL      C  248  10.555   8.259   2.589
    1MOL      C  249  10.578   8.174   2.253
    1MOL      C  250  10.696   8.188   2.039
    1MOL      N  251  10.618   7.985   2.774
    1MOL      N  252  10.495   8.357   2.599
    1MOL      C  253  10.576   8.193   2.114
    1MOL      F  254  10.694   8.206   1.905
    1MOL      F  255  10.458   8.217   2.053
    1MOL      N  256  13.467   7.626   2.107
    1MOL      C  257  13.450   7.565   2.233
    1MOL      C  258  13.579   7.707   2.119
    1MOL      C  259  13.358   7.483   2.287
    1MOL      C  260  13.545   7.602   2.320
    1MOL      C  261  13.647   7.800   2.035
    1MOL      C  262  13.626   7.688   2.250
    1MOL      C  263  13.378   7.462   2.416
    1MOL      S  264  13.216   7.404   2.229
    1MOL      S  265  13.521   7.535   2.479
    1MOL      C  266  13.758   7.869   2.087
    1MOL      N  267  13.630   7.848   1.905
    1MOL      C  268  13.739   7.755   2.299
    1MOL      C  269  13.281   7.395   2.479
    1MOL      C  270  13.182   7.359   2.395
    1MOL      C  271  13.807   7.961   1.996
    1MOL      C  272  13.805   7.846   2.217
    1MOL      C  273  13.729   7.947   1.888
    1MOL      C  274  13.508   7.850   1.824
    1MOL      N  275  13.788   7.740   2.418
    1MOL      C  276  13.286   7.368   2.629
    1MOL      C  277  13.071   7.297   2.441
    1MOL      S  278  13.924   8.088   1.981
    1MOL      N  279  13.909   7.904   2.270
    1MOL      C  280  13.760   8.034   1.791
    1MOL      S  281  13.921   7.841   2.423
    1MOL      C  282  12.960   7.238   2.367
    1MOL      C  283  13.856   8.119   1.825
    1MOL      S  284  13.700   8.066   1.633
    1MOL      C  285  12.890   7.305   2.256
    1MOL      C  286  12.900   7.110   2.400
    1MOL      C  287  13.882   8.215   1.736
    1MOL      C  288  13.807   8.205   1.625
    1MOL      C  289  12.782   7.211   2.220
    1MOL      O  290  12.908   7.415   2.205
    1MOL      C  291  12.943   7.014   2.503
    1MOL      C  292  12.787   7.102   2.306
    1MOL      C  293  13.989   8.321   1.762
    1MOL      C  294  13.818   8.295   1.524
    1MOL      C  295  12.682   7.226   2.122
    1MOL      C  296  12.889   6.884   2.519
    1MOL      C  297  13.038   7.034   2.607
    1MOL      C  298  12.685   7.005   2.299
    1MOL      C  299  13.759   8.294   1.389
    1MOL      C  300  12.582   7.128   2.113
    1MOL      N  301  12.843   6.780   2.539
    1MOL      N  302  13.111   7.049   2.696
    1MOL      C  303  12.584   7.018   2.202
    1MOL      C  304  13.624   8.246   1.352
    1MOL      C  305  13.829   8.347   1.274
    1MOL      F  306  12.482   7.141   2.024
    1MOL      F  307  12.486   6.926   2.198
    1MOL      C  308  13.617   8.267   1.206
    1MOL      O  309  13.535   8.201   1.421
    1MOL      C  310  13.960   8.411   1.270
    1MOL      C  311  13.736   8.326   1.163
    1MOL      C  312  13.514   8.234   1.116
    1MOL      C  313  14.082   8.349   1.309
    1MOL      C  314  13.976   8.550   1.240
    1MOL      C  315  13.756   8.356   1.027
    1MOL      C  316  13.534   8.264   0.980
    1MOL      N  317  14.177   8.293   1.343
    1MOL      N  318  13.983   8.662   1.213
    1MOL      C  319  13.653   8.325   0.936
    1MOL      F  320  13.436   8.233   0.892
    1MOL      F  321  13.672   8.354   0.805
    1MOL      O  322  12.624   8.304   1.481
    1MOL      O  323  12.014   8.291   1.600
    1MOL      C  324  12.607   8.446   1.500
    1MOL      C  325  12.484   8.477   1.589
    1MOL      C  326  12.448   8.628   1.584
    1MOL      C  327  12.310   8.660   1.645
    1MOL      C  328  12.278   8.812   1.641
    1MOL      C  329  12.132   8.844   1.682
    1MOL      C  330  12.103   8.996   1.682
    1MOL      C  331  11.955   9.026   1.713
    1MOL      C  332  11.980   8.430   1.604
    1MOL      C  333  11.831   8.448   1.567
    1MOL      C  334  11.796   8.597   1.545
    1MOL      C  335  11.646   8.617   1.520
    1MOL      C  336  11.615   8.763   1.482
    1MOL      C  337  11.463   8.791   1.480
    1MOL      C  338  11.435   8.937   1.441
    1MOL      C  339  11.287   8.976   1.463
    1MOL      N  340  11.922   9.170   1.724
    1MOL      C  341  11.938   9.242   1.845
    1MOL      C  342  11.851   9.255   1.639
    1MOL      C  343  11.986   9.213   1.967
    1MOL      C  344  11.889   9.366   1.836
    1MOL      C  345  11.790   9.242   1.512
    1MOL      C  346  11.835   9.375   1.709
    1MOL      C  347  11.972   9.313   2.053
    1MOL      S  348  12.056   9.074   2.042
    1MOL      S  349  11.902   9.455   1.985
    1MOL      C  350  11.713   9.348   1.463
    1MOL      N  351  11.781   9.140   1.417
    1MOL      C  352  11.763   9.484   1.656
    1MOL      C  353  12.010   9.288   2.178
    1MOL      C  354  12.056   9.162   2.195
    1MOL      C  355  11.652   9.315   1.343
    1MOL      C  356  11.701   9.470   1.532
    1MOL      C  357  11.694   9.191   1.316
    1MOL      C  358  11.885   9.043   1.379
    1MOL      N  359  11.746   9.598   1.715
    1MOL      C  360  12.000   9.394   2.288
    1MOL      C  361  12.092   9.118   2.318
    1MOL      S  362  11.544   9.378   1.223
    1MOL      N  363  11.635   9.574   1.490
    1MOL      C  364  11.645   9.143   1.201
    1MOL      S  365  11.651   9.687   1.611
    1MOL      C  366  12.139   8.987   2.369
    1MOL      C  367  11.563   9.227   1.140
    1MOL      S  368  11.663   8.996   1.113
    1MOL      C  369  12.104   8.857   2.308
    1MOL      C  370  12.210   8.969   2.495
    1MOL      C  371  11.508   9.184   1.027
    1MOL      C  372  11.547   9.058   0.996
    1MOL      C  373  12.162   8.757   2.400
    1MOL      O  374  12.037   8.832   2.209
    1MOL      C  375  12.249   9.069   2.596
    1MOL      C  376  12.222   8.823   2.507
    1MOL      C  377  11.414   9.270   0.944
    1MOL      C  378  11.497   8.995   0.887
    1MOL      C  379  12.162   8.617   2.389
    1MOL      C  380  12.375   9.070   2.663
    1MOL      C  381  12.174   9.183   2.634
    1MOL      C  382  12.283   8.749   2.609
    1MOL      C  383  11.533   8.865   0.831
    1MOL      C  384  12.224   8.542   2.490
    1MOL      N  385  12.475   9.074   2.721
    1MOL      N  386  12.116   9.281   2.656
    1MOL      C  387  12.285   8.608   2.600
    1MOL      C  388  11.551   8.741   0.911
    1MOL      C  389  11.545   8.838   0.690
    1MOL      F  390  12.226   8.408   2.481
    1MOL      F  391  12.344   8.537   2.698
    1MOL      C  392  11.585   8.639   0.810
    1MOL      O  393  11.538   8.723   1.031
    1MOL      C  394  11.508   8.925   0.579
    1MOL      C  395  11.581   8.696   0.684
    1MOL      C  396  11.615   8.503   0.829
    1MOL      C  397  11.560   9.055   0.556
    1MOL      C  398  11.401   8.895   0.490
    1MOL      C  399  11.605   8.619   0.569
    1MOL      C  400  11.640   8.425   0.714
    1MOL      N  401  11.602   9.162   0.542
    1MOL      N  402  11.318   8.867   0.415
    1MOL      C  403  11.634   8.482   0.585
    1MOL      F  404  11.668   8.293   0.729
    1MOL      F  405  11.655   8.407   0.475
    1MOL      N  406  11.261   9.119   1.441
    1MOL      C  407  11.293   9.216   1.538
    1MOL      C  408  11.197   9.187   1.338
    1MOL      C  409  11.359   9.213   1.654
    1MOL      C  410  11.251   9.339   1.503
    1MOL      C  411  11.147   9.150   1.211
    1MOL      C  412  11.188   9.320   1.380
    1MOL      C  413  11.376   9.333   1.708
    1MOL      S  414  11.432   9.089   1.749
    1MOL      S  415  11.298   9.460   1.619
    1MOL      C  416  11.086   9.248   1.131
    1MOL      N  417  11.150   9.033   1.136
    1MOL      C  418  11.125   9.417   1.300
    1MOL      C  419  11.454   9.336   1.817
    1MOL      C  420  11.501   9.214   1.851
    1MOL      C  421  11.050   9.195   1.009
    1MOL      C  422  11.073   9.381   1.176
    1MOL      C  423  11.089   9.067   1.013
    1MOL      C  424  11.260   8.935   1.133
    1MOL      N  425  11.110   9.542   1.333
    1MOL      C  426  11.487   9.466   1.889
    1MOL      C  427  11.590   9.194   1.951
    1MOL      S  428  10.983   9.239   0.854
    1MOL      N  429  11.019   9.477   1.107
    1MOL      C  430  11.067   9.001   0.899
    1MOL      S  431  11.032   9.612   1.204
    1MOL      C  432  11.638   9.066   2.006
    1MOL      C  433  11.016   9.077   0.803
    1MOL      S  434  11.096   8.839   0.845
    1MOL      C  435  11.681   8.951   1.924
    1MOL      C  436  11.658   9.039   2.148
    1MOL      C  437  11.001   9.017   0.684
    1MOL      C  438  11.041   8.889   0.686
    1MOL      C  439  11.722   8.849   2.022
    1MOL      O  440  11.687   8.938   1.803
    1MOL      C  441  11.655   9.132   2.261
    1MOL      C  442  11.704   8.899   2.150
    1MOL      C  443  10.944   9.090   0.563
    1MOL      C  444  11.038   8.810   0.576
    1MOL      C  445  11.769   8.719   1.998
    1MOL      C  446  11.746   9.118   2.370
    1MOL      C  447  11.601   9.263   2.261
    1MOL      C  448  11.727   8.816   2.262
    1MOL      C  449  11.069   8.668   0.566
    1MOL      C  450  11.797   8.637   2.109
    1MOL      N  451  11.821   9.102   2.456
    1MOL      N  452  11.564   9.373   2.257
    1MOL      C  453  11.775   8.686   2.240
    1MOL      C  454  11.195   8.607   0.615
    1MOL      C  455  10.986   8.571   0.498
    1MOL      F  456  11.844   8.512   2.089
    1MOL      F  457  11.802   8.608   2.348
    1MOL      C  458  11.183   8.465   0.576
    1MOL      O  459  11.290   8.658   0.672
    1MOL      C  460  10.861   8.595   0.426
    1MOL      C  461  11.063   8.446   0.508
    1MOL      C  462  11.273   8.359   0.597
    1MOL      C  463  10.754   8.676   0.472
    1MOL      C  464  10.841   8.553   0.292
    1MOL      C  465  11.028   8.320   0.458
    1MOL      C  466  11.239   8.232   0.547
    1MOL      N  467  10.671   8.747   0.510
    1MOL      N  468  10.829   8.514   0.184
    1MOL      C  469  11.118   8.213   0.478
    1MOL      F  470  11.325   8.130   0.567
    1MOL      F  471  11.085   8.091   0.429
    1MOL      H  472  12.487   7.761   1.152
    1MOL      H  473  11.998   7.767   1.233
    1MOL      H  474  12.613   7.950   1.195
    1MOL      H  475  12.321   8.047   0.991
    1MOL      H  476  12.463   7.951   1.001
    1MOL      H  477  12.109   8.050   1.026
    1MOL      H  478  11.976   7.957   1.082
    1MOL      H  479  12.226   8.225   1.064
    1MOL      H  480  12.244   8.360   1.169
    1MOL      H  481  12.400   8.369   1.348
    1MOL      H  482  11.897   7.957   1.312
    1MOL      H  483  12.178   8.355   1.407
    1MOL      H  484  12.143   7.605   1.533
    1MOL      H  485  11.998   7.675   1.456
    1MOL      H  486  11.900   7.449   1.428
    1MOL      H  487  12.045   7.374   1.495
    1MOL      H  488  12.002   7.485   1.716
    1MOL      H  489  11.858   7.564   1.650
    1MOL      H  490  11.751   7.345   1.608
    1MOL      H  491  11.897   7.259   1.654
    1MOL      H  492  11.872   7.356   1.890
    1MOL      H  493  11.717   7.423   1.840
    1MOL      H  494  11.645   7.187   1.772
    1MOL      H  495  11.796   7.126   1.839
    1MOL      H  496  11.730   7.207   2.067
    1MOL      H  497  11.585   7.280   1.998
    1MOL      H  498  11.516   7.046   1.915
    1MOL      H  499  11.504   7.077   2.087
    1MOL      H  500  11.995   7.942   1.646
    1MOL      H  501  11.938   8.086   1.735
    1MOL      H  502  11.710   7.982   1.754
    1MOL      H  503  11.767   7.840   1.664
    1MOL      H  504  11.939   7.797   1.845
    1MOL      H  505  11.878   7.936   1.934
    1MOL      H  506  11.650   7.822   1.946
    1MOL      H  507  11.720   7.681   1.867
    1MOL      H  508  11.888   7.661   2.057
    1MOL      H  509  11.813   7.801   2.135
    1MOL      H  510  11.593   7.669   2.143
    1MOL      H  511  11.680   7.529   2.082
    1MOL      H  512  11.837   7.546   2.282
    1MOL      H  513  11.742   7.681   2.342
    1MOL      H  514  11.537   7.523   2.345
    1MOL      H  515  11.647   7.391   2.308
    1MOL      H  516  12.746   8.097   1.593
    1MOL      H  517  12.649   7.955   1.543
    1MOL      H  518  12.852   7.834   1.472
    1MOL      H  519  12.953   7.975   1.504
    1MOL      H  520  12.899   7.961   1.748
    1MOL      H  521  12.796   7.820   1.719
    1MOL      H  522  12.988   7.685   1.645
    1MOL      H  523  13.093   7.827   1.641
    1MOL      H  524  13.070   7.852   1.890
    1MOL      H  525  12.970   7.707   1.896
    1MOL      H  526  13.156   7.565   1.825
    1MOL      H  527  13.252   7.704   1.776
    1MOL      H  528  13.266   7.779   2.017
    1MOL      H  529  13.177   7.636   2.066
    1MOL      H  530  13.354   7.488   1.997
    1MOL      H  531  13.435   7.611   1.901
    1MOL      H  532  12.517   7.671   1.412
    1MOL      H  533  12.399   7.563   1.492
    1MOL      H  534  12.530   7.364   1.408
    1MOL      H  535  12.645   7.473   1.331
    1MOL      H  536  12.701   7.569   1.561
    1MOL      H  537  12.592   7.451   1.633
    1MOL      H  538  12.731   7.266   1.524
    1MOL      H  539  12.844   7.389   1.468
    1MOL      H  540  12.889   7.454   1.709
    1MOL      H  541  12.777   7.328   1.762
    1MOL      H  542  12.922   7.157   1.638
    1MOL      H  543  13.039   7.285   1.605
    1MOL      H  544  13.071   7.318   1.853
    1MOL      H  545  12.949   7.195   1.885
    1MOL      H  546  13.092   7.027   1.756
    1MOL      H  547  13.218   7.146   1.743
    1MOL      H  548  13.401   7.261   1.688
    1MOL      H  549  13.287   7.343   1.799
    1MOL      H  550  13.434   7.425   1.750
    1MOL      H  551  12.705   6.719   2.257
    1MOL      H  552  12.786   6.583   2.178
    1MOL      H  553  12.873   6.679   2.296
    1MOL      H  554  12.618   6.677   2.038
    1MOL      H  555  14.061   7.552   1.993
    1MOL      H  556  13.968   7.696   2.032
    1MOL      H  557  13.952   7.552   2.132
    1MOL      H  558  13.976   7.728   1.818
    1MOL      H  559  12.463   6.954   1.501
    1MOL      H  560  12.378   6.466   1.574
    1MOL      H  561  13.641   7.845   1.295
    1MOL      H  562  14.116   7.992   1.364
    1MOL      H  563  11.475   6.875   1.794
    1MOL      H  564  11.502   7.010   1.680
    1MOL      H  565  11.472   6.844   1.620
    1MOL      H  566  11.875   7.013   2.672
    1MOL      H  567  11.765   6.876   2.697
    1MOL      H  568  11.906   6.859   2.592
    1MOL      H  569  11.673   7.103   2.712
    1MOL      H  570  11.758   6.514   1.153
    1MOL      H  571  11.853   6.649   1.088
    1MOL      H  572  11.909   6.561   1.230
    1MOL      H  573  11.627   6.684   1.037
    1MOL      H  574  11.188   7.473   2.543
    1MOL      H  575  11.295   7.348   3.016
    1MOL      H  576  11.071   6.957   1.101
    1MOL      H  577  11.333   6.979   0.674
    1MOL      H  578  11.534   7.747   2.395
    1MOL      H  579  11.373   7.680   2.352
    1MOL      H  580  11.388   7.846   2.416
    1MOL      H  581  12.166   7.025   2.600
    1MOL      H  582  12.266   7.170   2.573
    1MOL      H  583  12.158   7.161   2.712
    1MOL      H  584  12.222   7.070   2.364
    1MOL      H  585  11.054   8.168   2.859
    1MOL      H  586  10.928   8.044   2.879
    1MOL      H  587  11.084   8.026   2.961
    1MOL      H  588  10.903   8.150   2.671
    1MOL      H  589  12.103   7.270   1.794
    1MOL      H  590  12.173   6.781   1.875
    1MOL      H  591  10.911   8.160   2.046
    1MOL      H  592  10.485   8.179   2.309
    1MOL      H  593  13.502   7.760   1.762
    1MOL      H  594  13.421   7.856   1.890
    1MOL      H  595  13.505   7.939   1.759
    1MOL      H  596  13.197   7.408   2.679
    1MOL      H  597  13.291   7.260   2.649
    1MOL      H  598  13.373   7.414   2.678
    1MOL      H  599  13.059   7.285   2.548
    1MOL      H  600  14.055   8.333   1.676
    1MOL      H  601  13.943   8.419   1.783
    1MOL      H  602  14.053   8.296   1.848
    1MOL      H  603  13.885   8.380   1.537
    1MOL      H  604  12.681   7.313   2.057
    1MOL      H  605  12.680   6.921   2.367
    1MOL      H  606  13.423   8.187   1.151
    1MOL      H  607  13.847   8.403   0.992
    1MOL      H  608  12.697   8.487   1.550
    1MOL      H  609  12.598   8.496   1.403
    1MOL      H  610  12.397   8.419   1.556
    1MOL      H  611  12.504   8.448   1.692
    1MOL      H  612  12.526   8.685   1.637
    1MOL      H  613  12.449   8.662   1.480
    1MOL      H  614  12.233   8.606   1.589
    1MOL      H  615  12.305   8.625   1.749
    1MOL      H  616  12.348   8.865   1.707
    1MOL      H  617  12.295   8.850   1.539
    1MOL      H  618  12.063   8.794   1.612
    1MOL      H  619  12.112   8.803   1.782
    1MOL      H  620  12.168   9.045   1.756
    1MOL      H  621  12.130   9.039   1.584
    1MOL      H  622  11.891   8.981   1.637
    1MOL      H  623  11.931   8.979   1.809
    1MOL      H  624  11.997   8.470   1.704
    1MOL      H  625  12.042   8.487   1.533
    1MOL      H  626  11.808   8.393   1.475
    1MOL      H  627  11.769   8.406   1.647
    1MOL      H  628  11.826   8.655   1.634
    1MOL      H  629  11.854   8.635   1.460
    1MOL      H  630  11.612   8.551   1.439
    1MOL      H  631  11.590   8.589   1.610
    1MOL      H  632  11.663   8.831   1.554
    1MOL      H  633  11.658   8.786   1.383
    1MOL      H  634  11.413   8.724   1.410
    1MOL      H  635  11.421   8.772   1.580
    1MOL      H  636  11.500   9.004   1.499
    1MOL      H  637  11.464   8.953   1.337
    1MOL      H  638  11.258   8.952   1.566
    1MOL      H  639  11.222   8.917   1.397
    1MOL      H  640  11.980   9.072   1.426
    1MOL      H  641  11.856   8.943   1.413
    1MOL      H  642  11.899   9.043   1.270
    1MOL      H  643  11.924   9.367   2.362
    1MOL      H  644  12.095   9.407   2.339
    1MOL      H  645  11.972   9.493   2.248
    1MOL      H  646  12.078   9.187   2.400
    1MOL      H  647  11.450   9.279   0.841
    1MOL      H  648  11.314   9.227   0.941
    1MOL      H  649  11.405   9.372   0.984
    1MOL      H  650  11.421   9.045   0.827
    1MOL      H  651  12.114   8.568   2.304
    1MOL      H  652  12.330   8.796   2.695
    1MOL      H  653  11.618   8.459   0.928
    1MOL      H  654  11.599   8.662   0.469
    1MOL      H  655  11.350   8.983   1.169
    1MOL      H  656  11.235   8.848   1.196
    1MOL      H  657  11.280   8.900   1.031
    1MOL      H  658  11.438   9.469   1.987
    1MOL      H  659  11.595   9.477   1.905
    1MOL      H  660  11.453   9.554   1.833
    1MOL      H  661  11.632   9.280   2.001
    1MOL      H  662  11.019   9.099   0.484
    1MOL      H  663  10.858   9.035   0.522
    1MOL      H  664  10.909   9.191   0.588
    1MOL      H  665  11.006   8.853   0.481
    1MOL      H  666  11.783   8.682   1.897
    1MOL      H  667  11.711   8.850   2.363
    1MOL      H  668  11.366   8.375   0.651
    1MOL      H  669  10.935   8.302   0.404
    2MOL      C  670  17.300   8.665  10.766
    2MOL      C  671  17.336   8.797  10.734
    2MOL      C  672  17.378   8.558  10.718
    2MOL      C  673  17.448   8.824  10.653
    2MOL      C  674  17.492   8.585  10.641
    2MOL      C  675  17.250   9.048  10.527
    2MOL      C  676  17.527   8.717  10.605
    2MOL      C  677  17.472   8.970  10.615
    2MOL      C  678  17.158   9.078  10.425
    2MOL      C  679  17.383   9.012  10.498
    2MOL      C  680  17.646   8.734  10.510
    2MOL      C  681  17.200   9.080  10.291
    2MOL      C  682  17.426   9.012  10.362
    2MOL      C  683  17.564   8.965  10.318
    2MOL      C  684  17.335   9.050  10.262
    2MOL      C  685  17.602   8.712  10.365
    2MOL      C  686  17.561   8.816  10.279
    2MOL      C  687  17.591   8.578  10.321
    2MOL      C  688  17.510   8.783  10.152
    2MOL      C  689  17.536   8.547  10.197
    2MOL      C  690  17.495   8.650  10.111
    2MOL      O  691  17.187   8.644  10.841
    2MOL      O  692  17.344   8.428  10.745
    2MOL      O  693  17.029   9.104  10.464
    2MOL      O  694  17.520   8.414  10.166
    2MOL      C  695  17.304   8.342  10.637
    2MOL      C  696  17.301   8.198  10.693
    2MOL      C  697  17.250   8.094  10.590
    2MOL      C  698  17.254   7.953  10.652
    2MOL      C  699  17.186   7.845  10.564
    2MOL      C  700  17.177   7.712  10.642
    2MOL      C  701  17.126   7.595  10.556
    2MOL      C  702  17.131   7.461  10.632
    2MOL      C  703  17.386   8.362  10.153
    2MOL      C  704  17.392   8.208  10.158
    2MOL      C  705  17.251   8.146  10.147
    2MOL      C  706  17.252   7.992  10.156
    2MOL      C  707  17.111   7.933  10.133
    2MOL      C  708  17.107   7.779  10.144
    2MOL      C  709  16.969   7.724  10.102
    2MOL      C  710  16.958   7.571  10.118
    2MOL      C  711  16.925   9.011  10.431
    2MOL      C  712  16.808   9.038  10.527
    2MOL      C  713  16.682   8.954  10.494
    2MOL      C  714  16.567   8.982  10.593
    2MOL      C  715  16.431   8.925  10.545
    2MOL      C  716  16.315   8.964  10.639
    2MOL      C  717  16.177   8.943  10.574
    2MOL      C  718  16.063   8.995  10.665
    2MOL      C  719  17.059   8.640  10.776
    2MOL      C  720  16.951   8.648  10.886
    2MOL      C  721  16.807   8.642  10.830
    2MOL      C  722  16.702   8.662  10.942
    2MOL      C  723  16.556   8.642  10.896
    2MOL      C  724  16.457   8.667  11.013
    2MOL      C  725  16.311   8.632  10.978
    2MOL      C  726  16.218   8.655  11.100
    2MOL      N  727  16.080   8.608  11.080
    2MOL      C  728  16.048   8.471  11.091
    2MOL      C  729  15.965   8.671  11.031
    2MOL      C  730  16.115   8.361  11.128
    2MOL      C  731  15.922   8.446  11.055
    2MOL      C  732  15.927   8.804  10.999
    2MOL      C  733  15.871   8.568  11.014
    2MOL      C  734  16.041   8.251  11.122
    2MOL      S  735  16.276   8.328  11.179
    2MOL      S  736  15.878   8.279  11.074
    2MOL      C  737  15.798   8.827  10.949
    2MOL      N  738  15.988   8.929  11.009
    2MOL      C  739  15.744   8.593  10.961
    2MOL      C  740  16.104   8.137  11.151
    2MOL      C  741  16.235   8.157  11.181
    2MOL      C  742  15.778   8.962  10.924
    2MOL      C  743  15.707   8.723  10.928
    2MOL      C  744  15.892   9.021  10.961
    2MOL      C  745  16.131   8.964  11.005
    2MOL      N  746  15.655   8.501  10.938
    2MOL      C  747  16.034   8.002  11.152
    2MOL      C  748  16.318   8.054  11.207
    2MOL      S  749  15.660   9.073  10.862
    2MOL      N  750  15.587   8.737  10.879
    2MOL      C  751  15.890   9.154  10.941
    2MOL      S  752  15.525   8.583  10.873
    2MOL      C  753  16.457   8.061  11.254
    2MOL      C  754  15.778   9.198  10.886
    2MOL      S  755  16.003   9.281  10.966
    2MOL      C  756  16.562   8.144  11.192
    2MOL      C  757  16.509   7.981  11.363
    2MOL      C  758  15.775   9.328  10.856
    2MOL      C  759  15.891   9.390  10.886
    2MOL      C  760  16.681   8.119  11.277
    2MOL      O  761  16.557   8.216  11.094
    2MOL      C  762  16.438   7.879  11.440
    2MOL      C  763  16.648   8.024  11.373
    2MOL      C  764  15.652   9.392  10.792
    2MOL      C  765  15.912   9.521  10.854
    2MOL      C  766  16.808   8.178  11.271
    2MOL      C  767  16.491   7.748  11.460
    2MOL      C  768  16.304   7.888  11.485
    2MOL      C  769  16.744   7.982  11.467
    2MOL      C  770  16.024   9.611  10.884
    2MOL      C  771  16.904   8.138  11.366
    2MOL      N  772  16.539   7.645  11.480
    2MOL      N  773  16.193   7.898  11.517
    2MOL      C  774  16.873   8.040  11.463
    2MOL      C  775  16.166   9.571  10.899
    2MOL      C  776  16.009   9.754  10.895
    2MOL      F  777  17.026   8.195  11.363
    2MOL      F  778  16.964   8.002  11.554
    2MOL      C  779  16.236   9.698  10.929
    2MOL      O  780  16.220   9.463  10.885
    2MOL      C  781  15.887   9.834  10.877
    2MOL      C  782  16.144   9.802  10.923
    2MOL      C  783  16.372   9.719  10.957
    2MOL      C  784  15.758   9.803  10.927
    2MOL      C  785  15.887   9.956  10.804
    2MOL      C  786  16.188   9.935  10.940
    2MOL      C  787  16.416   9.852  10.975
    2MOL      N  788  15.653   9.773  10.964
    2MOL      N  789  15.894  10.057  10.748
    2MOL      C  790  16.324   9.959  10.965
    2MOL      F  791  16.547   9.875  10.997
    2MOL      F  792  16.367  10.087  10.976
    2MOL      N  793  17.022   7.440  10.729
    2MOL      C  794  16.893   7.401  10.686
    2MOL      C  795  17.004   7.486  10.860
    2MOL      C  796  16.843   7.351  10.571
    2MOL      C  797  16.800   7.419  10.780
    2MOL      C  798  17.089   7.538  10.961
    2MOL      C  799  16.868   7.469  10.889
    2MOL      C  800  16.712   7.335  10.575
    2MOL      S  801  16.909   7.303  10.420
    2MOL      S  802  16.641   7.376  10.727
    2MOL      C  803  17.034   7.573  11.085
    2MOL      N  804  17.226   7.562  10.971
    2MOL      C  805  16.815   7.497  11.016
    2MOL      C  806  16.656   7.290  10.462
    2MOL      C  807  16.746   7.268  10.364
    2MOL      C  808  17.130   7.623  11.170
    2MOL      C  809  16.898   7.549  11.115
    2MOL      C  810  17.244   7.616  11.101
    2MOL      C  811  17.334   7.478  10.917
    2MOL      N  812  16.692   7.478  11.052
    2MOL      C  813  16.505   7.268  10.452
    2MOL      C  814  16.705   7.222  10.243
    2MOL      S  815  17.151   7.685  11.331
    2MOL      N  816  16.842   7.572  11.230
    2MOL      C  817  17.350   7.656  11.171
    2MOL      S  818  16.690   7.507  11.216
    2MOL      C  819  16.778   7.175  10.123
    2MOL      C  820  17.320   7.692  11.295
    2MOL      S  821  17.520   7.666  11.141
    2MOL      C  822  16.920   7.200  10.088
    2MOL      C  823  16.714   7.094  10.021
    2MOL      C  824  17.423   7.722  11.374
    2MOL      C  825  17.542   7.709  11.310
    2MOL      C  826  16.940   7.128   9.961
    2MOL      O  827  17.006   7.266  10.144
    2MOL      C  828  16.577   7.041  10.020
    2MOL      C  829  16.820   7.069   9.923
    2MOL      C  830  17.405   7.764  11.519
    2MOL      C  831  17.659   7.725  11.377
    2MOL      C  832  17.057   7.115   9.885
    2MOL      C  833  16.496   7.031   9.904
    2MOL      C  834  16.513   6.978  10.130
    2MOL      C  835  16.812   6.997   9.802
    2MOL      C  836  17.796   7.717  11.326
    2MOL      C  837  17.050   7.042   9.765
    2MOL      N  838  16.434   7.016   9.807
    2MOL      N  839  16.464   6.931  10.224
    2MOL      C  840  16.928   6.984   9.723
    2MOL      C  841  17.846   7.610  11.237
    2MOL      C  842  17.904   7.803  11.371
    2MOL      F  843  17.162   7.029   9.690
    2MOL      F  844  16.922   6.914   9.608
    2MOL      C  845  17.990   7.639  11.225
    2MOL      O  846  17.787   7.516  11.187
    2MOL      C  847  17.900   7.904  11.477
    2MOL      C  848  18.022   7.749  11.304
    2MOL      C  849  18.088   7.569  11.152
    2MOL      C  850  17.797   8.002  11.495
    2MOL      C  851  17.980   7.893  11.593
    2MOL      C  852  18.154   7.794  11.313
    2MOL      C  853  18.221   7.614  11.160
    2MOL      N  854  17.711   8.076  11.513
    2MOL      N  855  18.048   7.880  11.686
    2MOL      C  856  18.254   7.726  11.241
    2MOL      F  857  18.317   7.549  11.091
    2MOL      F  858  18.382   7.768  11.250
    2MOL      N  859  16.836   7.516  10.057
    2MOL      C  860  16.709   7.530  10.120
    2MOL      C  861  16.810   7.464   9.930
    2MOL      C  862  16.667   7.577  10.238
    2MOL      C  863  16.610   7.489  10.040
    2MOL      C  864  16.889   7.426   9.818
    2MOL      C  865  16.671   7.446   9.924
    2MOL      C  866  16.535   7.574  10.250
    2MOL      S  867  16.742   7.642  10.379
    2MOL      S  868  16.453   7.507  10.113
    2MOL      C  869  16.825   7.371   9.706
    2MOL      N  870  17.026   7.427   9.789
    2MOL      C  871  16.609   7.391   9.811
    2MOL      C  872  16.485   7.625  10.363
    2MOL      C  873  16.581   7.670  10.446
    2MOL      C  874  16.917   7.337   9.609
    2MOL      C  875  16.686   7.353   9.702
    2MOL      C  876  17.036   7.369   9.660
    2MOL      C  877  17.125   7.528   9.827
    2MOL      N  878  16.481   7.368   9.801
    2MOL      C  879  16.335   7.631  10.391
    2MOL      C  880  16.552   7.729  10.564
    2MOL      S  881  16.927   7.272   9.448
    2MOL      N  882  16.621   7.300   9.602
    2MOL      C  883  17.137   7.343   9.577
    2MOL      S  884  16.461   7.305   9.648
    2MOL      C  885  16.644   7.776  10.667
    2MOL      C  886  17.098   7.295   9.460
    2MOL      S  887  17.309   7.359   9.585
    2MOL      C  888  16.755   7.869  10.637
    2MOL      C  889  16.632   7.751  10.810
    2MOL      C  890  17.194   7.274   9.370
    2MOL      C  891  17.317   7.306   9.417
    2MOL      C  892  16.815   7.897  10.768
    2MOL      O  893  16.789   7.918  10.531
    2MOL      C  894  16.524   7.683  10.883
    2MOL      C  895  16.745   7.827  10.866
    2MOL      C  896  17.165   7.220   9.230
    2MOL      C  897  17.427   7.296   9.339
    2MOL      C  898  16.925   7.979  10.798
    2MOL      C  899  16.486   7.719  11.016
    2MOL      C  900  16.419   7.608  10.823
    2MOL      C  901  16.788   7.835  11.000
    2MOL      C  902  17.568   7.315   9.375
    2MOL      C  903  16.968   7.986  10.932
    2MOL      N  904  16.459   7.754  11.123
    2MOL      N  905  16.331   7.555  10.770
    2MOL      C  906  16.900   7.913  11.032
    2MOL      C  907  17.620   7.430   9.452
    2MOL      C  908  17.675   7.229   9.328
    2MOL      F  909  17.073   8.064  10.964
    2MOL      F  910  16.941   7.918  11.160
    2MOL      C  911  17.766   7.407   9.455
    2MOL      O  912  17.562   7.526   9.499
    2MOL      C  913  17.666   7.118   9.234
    2MOL      C  914  17.795   7.292   9.383
    2MOL      C  915  17.867   7.483   9.516
    2MOL      C  916  17.571   7.012   9.239
    2MOL      C  917  17.737   7.118   9.111
    2MOL      C  918  17.928   7.249   9.368
    2MOL      C  919  18.000   7.441   9.502
    2MOL      N  920  17.489   6.930   9.240
    2MOL      N  921  17.799   7.123   9.014
    2MOL      C  922  18.031   7.324   9.428
    2MOL      F  923  18.098   7.513   9.560
    2MOL      F  924  18.158   7.284   9.414
    2MOL      N  925  15.935   9.014  10.596
    2MOL      C  926  15.842   8.909  10.580
    2MOL      C  927  15.870   9.129  10.550
    2MOL      C  928  15.846   8.777  10.601
    2MOL      C  929  15.726   8.951  10.528
    2MOL      C  930  15.905   9.265  10.538
    2MOL      C  931  15.742   9.087  10.511
    2MOL      C  932  15.737   8.714  10.561
    2MOL      S  933  15.965   8.669  10.663
    2MOL      S  934  15.614   8.820  10.501
    2MOL      C  935  15.809   9.356  10.490
    2MOL      N  936  16.019   9.340  10.565
    2MOL      C  937  15.646   9.179  10.463
    2MOL      C  938  15.742   8.581  10.566
    2MOL      C  939  15.861   8.537  10.613
    2MOL      C  940  15.860   9.485  10.487
    2MOL      C  941  15.680   9.313  10.453
    2MOL      C  942  15.985   9.473  10.531
    2MOL      C  943  16.160   9.298  10.564
    2MOL      N  944  15.525   9.148  10.427
    2MOL      C  945  15.627   8.493  10.520
    2MOL      C  946  15.892   8.405  10.617
    2MOL      S  947  15.818   9.649  10.446
    2MOL      N  948  15.586   9.393  10.411
    2MOL      C  949  16.052   9.589  10.533
    2MOL      S  950  15.455   9.293  10.384
    2MOL      C  951  16.014   8.343  10.670
    2MOL      C  952  15.980   9.692  10.491
    2MOL      S  953  16.211   9.636  10.575
    2MOL      C  954  16.150   8.391  10.637
    2MOL      C  955  16.018   8.221  10.749
    2MOL      C  956  16.043   9.810  10.489
    2MOL      C  957  16.170   9.802  10.534
    2MOL      C  958  16.239   8.296  10.706
    2MOL      O  959  16.186   8.482  10.565
    2MOL      C  960  15.905   8.134  10.785
    2MOL      C  961  16.162   8.199  10.769
    2MOL      C  962  15.972   9.936  10.440
    2MOL      C  963  16.250   9.912  10.542
    2MOL      C  964  16.379   8.295  10.707
    2MOL      C  965  15.920   7.995  10.811
    2MOL      C  966  15.766   8.164  10.774
    2MOL      C  967  16.227   8.095  10.837
    2MOL      C  968  16.391   9.933  10.581
    2MOL      C  969  16.444   8.190  10.774
    2MOL      N  970  15.940   7.883  10.833
    2MOL      N  971  15.654   8.186  10.757
    2MOL      C  972  16.368   8.090  10.839
    2MOL      C  973  16.483   9.836  10.644
    2MOL      C  974  16.458  10.061  10.563
    2MOL      F  975  16.579   8.182  10.771
    2MOL      F  976  16.429   7.987  10.899
    2MOL      C  977  16.609   9.911  10.664
    2MOL      O  978  16.467   9.720  10.679
    2MOL      C  979  16.404  10.185  10.507
    2MOL      C  980  16.592  10.040  10.617
    2MOL      C  981  16.729   9.867  10.723
    2MOL      C  982  16.351  10.200  10.376
    2MOL      C  983  16.396  10.305  10.582
    2MOL      C  984  16.697  10.133  10.627
    2MOL      C  985  16.835   9.959  10.732
    2MOL      N  986  16.305  10.206  10.271
    2MOL      N  987  16.394  10.401  10.646
    2MOL      C  988  16.819  10.091  10.685
    2MOL      F  989  16.951   9.919  10.788
    2MOL      F  990  16.920  10.180  10.694
    2MOL      O  991  17.109   9.110  10.191
    2MOL      O  992  17.437   8.622   9.989
    2MOL      C  993  17.146   9.166  10.063
    2MOL      C  994  17.177   9.055   9.959
    2MOL      C  995  17.244   9.115   9.833
    2MOL      C  996  17.305   9.008   9.739
    2MOL      C  997  17.370   9.070   9.614
    2MOL      C  998  17.450   8.968   9.530
    2MOL      C  999  17.511   9.031   9.402
    2MOL      C 1000  17.599   8.930   9.325
    2MOL      C 1001  17.494   8.673   9.868
    2MOL      C 1002  17.624   8.597   9.836
    2MOL      C 1003  17.701   8.664   9.721
    2MOL      C 1004  17.826   8.583   9.680
    2MOL      C 1005  17.912   8.659   9.578
    2MOL      C 1006  18.024   8.572   9.519
    2MOL      C 1007  18.111   8.652   9.421
    2MOL      C 1008  18.207   8.563   9.340
    2MOL      N 1009  17.652   8.979   9.197
    2MOL      C 1010  17.579   8.969   9.076
    2MOL      C 1011  17.781   9.017   9.159
    2MOL      C 1012  17.456   8.926   9.044
    2MOL      C 1013  17.651   9.005   8.969
    2MOL      C 1014  17.907   9.028   9.224
    2MOL      C 1015  17.777   9.035   9.019
    2MOL      C 1016  17.434   8.926   8.914
    2MOL      S 1017  17.322   8.863   9.132
    2MOL      S 1018  17.565   8.988   8.820
    2MOL      C 1019  18.021   9.054   9.148
    2MOL      N 1020  17.950   9.012   9.356
    2MOL      C 1021  17.891   9.068   8.945
    2MOL      C 1022  17.317   8.875   8.874
    2MOL      C 1023  17.242   8.832   8.978
    2MOL      C 1024  18.135   9.051   9.226
    2MOL      C 1025  18.014   9.077   9.009
    2MOL      C 1026  18.091   9.026   9.350
    2MOL      C 1027  17.880   9.052   9.478
    2MOL      N 1028  17.893   9.087   8.816
    2MOL      C 1029  17.275   8.873   8.727
    2MOL      C 1030  17.122   8.771   8.958
    2MOL      S 1031  18.307   9.066   9.215
    2MOL      N 1032  18.116   9.105   8.933
    2MOL      C 1033  18.190   9.020   9.440
    2MOL      S 1034  18.053   9.116   8.780
    2MOL      C 1035  17.024   8.721   9.055
    2MOL      C 1036  18.310   9.037   9.386
    2MOL      S 1037  18.199   8.995   9.610
    2MOL      C 1038  17.057   8.653   9.182
    2MOL      C 1039  16.882   8.720   9.031
    2MOL      C 1040  18.413   9.029   9.470
    2MOL      C 1041  18.374   9.003   9.596
    2MOL      C 1042  16.926   8.614   9.237
    2MOL      O 1043  17.166   8.629   9.232
    2MOL      C 1044  16.811   8.762   8.910
    2MOL      C 1045  16.826   8.652   9.148
    2MOL      C 1046  18.557   9.049   9.423
    2MOL      C 1047  18.466   8.984   9.695
    2MOL      C 1048  16.896   8.546   9.356
    2MOL      C 1049  16.731   8.672   8.833
    2MOL      C 1050  16.825   8.888   8.846
    2MOL      C 1051  16.691   8.624   9.176
    2MOL      C 1052  18.444   8.965   9.838
    2MOL      C 1053  16.761   8.518   9.385
    2MOL      N 1054  16.665   8.596   8.777
    2MOL      N 1055  16.843   8.990   8.795
    2MOL      C 1056  16.660   8.556   9.295
    2MOL      C 1057  18.344   8.872   9.895
    2MOL      C 1058  18.525   9.026   9.941
    2MOL      F 1059  16.731   8.453   9.499
    2MOL      F 1060  16.530   8.529   9.322
    2MOL      C 1061  18.362   8.887  10.041
    2MOL      O 1062  18.267   8.795   9.839
    2MOL      C 1063  18.649   9.101   9.924
    2MOL      C 1064  18.466   8.976  10.065
    2MOL      C 1065  18.293   8.824  10.146
    2MOL      C 1066  18.665   9.217   9.845
    2MOL      C 1067  18.774   9.052   9.971
    2MOL      C 1068  18.507   9.005  10.197
    2MOL      C 1069  18.332   8.853  10.278
    2MOL      N 1070  18.676   9.309   9.776
    2MOL      N 1071  18.875   9.014  10.015
    2MOL      C 1072  18.439   8.942  10.303
    2MOL      F 1073  18.268   8.793  10.380
    2MOL      F 1074  18.480   8.968  10.429
    2MOL      N 1075  18.277   8.636   9.234
    2MOL      C 1076  18.216   8.665   9.111
    2MOL      C 1077  18.410   8.674   9.220
    2MOL      C 1078  18.091   8.653   9.065
    2MOL      C 1079  18.301   8.719   9.023
    2MOL      C 1080  18.522   8.677   9.307
    2MOL      C 1081  18.423   8.722   9.089
    2MOL      C 1082  18.074   8.702   8.943
    2MOL      S 1083  17.944   8.590   9.129
    2MOL      S 1084  18.222   8.761   8.873
    2MOL      C 1085  18.644   8.724   9.258
    2MOL      N 1086  18.540   8.650   9.443
    2MOL      C 1087  18.547   8.768   9.041
    2MOL      C 1088  17.948   8.702   8.898
    2MOL      C 1089  17.862   8.650   8.988
    2MOL      C 1090  18.739   8.727   9.359
    2MOL      C 1091  18.658   8.768   9.125
    2MOL      C 1092  18.675   8.682   9.468
    2MOL      C 1093  18.442   8.673   9.550
    2MOL      N 1094  18.568   8.811   8.920
    2MOL      C 1095  17.911   8.757   8.761
    2MOL      C 1096  17.727   8.647   8.968
    2MOL      S 1097  18.903   8.776   9.393
    2MOL      N 1098  18.768   8.814   9.074
    2MOL      C 1099  18.750   8.684   9.578
    2MOL      S 1100  18.729   8.854   8.917
    2MOL      C 1101  17.625   8.584   9.053
    2MOL      C 1102  18.871   8.734   9.558
    2MOL      S 1103  18.724   8.642   9.744
    2MOL      C 1104  17.619   8.594   9.201
    2MOL      C 1105  17.514   8.507   9.002
    2MOL      C 1106  18.947   8.747   9.668
    2MOL      C 1107  18.884   8.705   9.779
    2MOL      C 1108  17.500   8.515   9.238
    2MOL      O 1109  17.691   8.653   9.280
    2MOL      C 1110  17.476   8.485   8.863
    2MOL      C 1111  17.442   8.464   9.123
    2MOL      C 1112  19.088   8.804   9.663
    2MOL      C 1113  18.940   8.712   9.902
    2MOL      C 1114  17.448   8.490   9.366
    2MOL      C 1115  17.342   8.505   8.818
    2MOL      C 1116  17.563   8.450   8.757
    2MOL      C 1117  17.329   8.381   9.131
    2MOL      C 1118  18.887   8.661  10.028
    2MOL      C 1119  17.333   8.409   9.375
    2MOL      N 1120  17.231   8.518   8.788
    2MOL      N 1121  17.638   8.425   8.672
    2MOL      C 1122  17.274   8.354   9.258
    2MOL      C 1123  18.752   8.692  10.080
    2MOL      C 1124  18.964   8.582  10.122
    2MOL      F 1125  17.280   8.383   9.497
    2MOL      F 1126  17.164   8.277   9.267
    2MOL      C 1127  18.749   8.625  10.211
    2MOL      O 1128  18.663   8.760  10.031
    2MOL      C 1129  19.103   8.541  10.111
    2MOL      C 1130  18.871   8.563  10.234
    2MOL      C 1131  18.645   8.620  10.305
    2MOL      C 1132  19.165   8.488   9.994
    2MOL      C 1133  19.199   8.568  10.214
    2MOL      C 1134  18.895   8.493  10.354
    2MOL      C 1135  18.667   8.550  10.426
    2MOL      N 1136  19.213   8.450   9.896
    2MOL      N 1137  19.271   8.589  10.301
    2MOL      C 1138  18.792   8.487  10.450
    2MOL      F 1139  18.568   8.544  10.517
    2MOL      F 1140  18.814   8.420  10.565
    2MOL      H 1141  17.275   8.877  10.773
    2MOL      H 1142  17.551   8.501  10.606
    2MOL      H 1143  17.215   9.049  10.629
    2MOL      H 1144  17.578   8.992  10.597
    2MOL      H 1145  17.448   9.033  10.701
    2MOL      H 1146  17.698   8.829  10.524
    2MOL      H 1147  17.723   8.660  10.536
    2MOL      H 1148  17.642   8.987  10.391
    2MOL      H 1149  17.595   9.023  10.230
    2MOL      H 1150  17.369   9.052  10.159
    2MOL      H 1151  17.621   8.496  10.386
    2MOL      H 1152  17.475   8.862  10.085
    2MOL      H 1153  17.205   8.371  10.600
    2MOL      H 1154  17.376   8.347  10.554
    2MOL      H 1155  17.402   8.170  10.726
    2MOL      H 1156  17.236   8.196  10.781
    2MOL      H 1157  17.148   8.119  10.561
    2MOL      H 1158  17.312   8.097  10.500
    2MOL      H 1159  17.358   7.924  10.670
    2MOL      H 1160  17.205   7.955  10.750
    2MOL      H 1161  17.085   7.878  10.536
    2MOL      H 1162  17.243   7.831  10.472
    2MOL      H 1163  17.276   7.686  10.681
    2MOL      H 1164  17.111   7.725  10.729
    2MOL      H 1165  17.024   7.614  10.520
    2MOL      H 1166  17.189   7.586  10.466
    2MOL      H 1167  17.227   7.452  10.683
    2MOL      H 1168  17.128   7.378  10.560
    2MOL      H 1169  17.324   8.398  10.236
    2MOL      H 1170  17.341   8.395  10.059
    2MOL      H 1171  17.454   8.171  10.075
    2MOL      H 1172  17.439   8.176  10.251
    2MOL      H 1173  17.188   8.187  10.228
    2MOL      H 1174  17.205   8.177  10.052
    2MOL      H 1175  17.321   7.952  10.081
    2MOL      H 1176  17.290   7.961  10.255
    2MOL      H 1177  17.041   7.977  10.206
    2MOL      H 1178  17.076   7.964  10.034
    2MOL      H 1179  17.184   7.736  10.080
    2MOL      H 1180  17.129   7.749  10.247
    2MOL      H 1181  16.890   7.773  10.161
    2MOL      H 1182  16.950   7.752   9.997
    2MOL      H 1183  17.045   7.523  10.072
    2MOL      H 1184  16.960   7.545  10.224
    2MOL      H 1185  16.893   9.026  10.327
    2MOL      H 1186  16.960   8.908  10.443
    2MOL      H 1187  16.840   9.016  10.630
    2MOL      H 1188  16.781   9.144  10.524
    2MOL      H 1189  16.650   8.978  10.392
    2MOL      H 1190  16.707   8.847  10.495
    2MOL      H 1191  16.592   8.941  10.691
    2MOL      H 1192  16.556   9.091  10.606
    2MOL      H 1193  16.411   8.964  10.444
    2MOL      H 1194  16.437   8.816  10.536
    2MOL      H 1195  16.322   8.906  10.732
    2MOL      H 1196  16.325   9.069  10.667
    2MOL      H 1197  16.174   8.994  10.478
    2MOL      H 1198  16.162   8.836  10.552
    2MOL      H 1199  16.048   8.924  10.747
    2MOL      H 1200  16.091   9.090  10.710
    2MOL      H 1201  17.048   8.725  10.708
    2MOL      H 1202  17.049   8.547  10.719
    2MOL      H 1203  16.965   8.566  10.957
    2MOL      H 1204  16.964   8.742  10.942
    2MOL      H 1205  16.793   8.720  10.753
    2MOL      H 1206  16.790   8.545  10.781
    2MOL      H 1207  16.723   8.591  11.023
    2MOL      H 1208  16.714   8.762  10.985
    2MOL      H 1209  16.533   8.711  10.813
    2MOL      H 1210  16.543   8.540  10.858
    2MOL      H 1211  16.489   8.607  11.099
    2MOL      H 1212  16.463   8.772  11.043
    2MOL      H 1213  16.277   8.692  10.893
    2MOL      H 1214  16.306   8.527  10.948
    2MOL      H 1215  16.259   8.602  11.187
    2MOL      H 1216  16.217   8.761  11.128
    2MOL      H 1217  16.169   8.977  11.107
    2MOL      H 1218  16.187   8.885  10.954
    2MOL      H 1219  16.148   9.057  10.949
    2MOL      H 1220  16.084   7.930  11.085
    2MOL      H 1221  16.034   7.959  11.253
    2MOL      H 1222  15.930   8.009  11.120
    2MOL      H 1223  16.281   7.952  11.201
    2MOL      H 1224  15.600   9.455  10.865
    2MOL      H 1225  15.678   9.455  10.707
    2MOL      H 1226  15.580   9.318  10.756
    2MOL      H 1227  15.834   9.572  10.799
    2MOL      H 1228  16.831   8.253  11.196
    2MOL      H 1229  16.722   7.907  11.543
    2MOL      H 1230  16.441   9.636  10.960
    2MOL      H 1231  16.120  10.020  10.934
    2MOL      H 1232  17.292   7.386  10.875
    2MOL      H 1233  17.387   7.533  10.838
    2MOL      H 1234  17.405   7.451  10.995
    2MOL      H 1235  16.461   7.326  10.371
    2MOL      H 1236  16.483   7.162  10.434
    2MOL      H 1237  16.452   7.296  10.544
    2MOL      H 1238  16.599   7.214  10.227
    2MOL      H 1239  17.443   7.687  11.588
    2MOL      H 1240  17.458   7.858  11.540
    2MOL      H 1241  17.299   7.781  11.545
    2MOL      H 1242  17.656   7.746  11.484
    2MOL      H 1243  17.150   7.161   9.917
    2MOL      H 1244  16.720   6.951   9.768
    2MOL      H 1245  18.062   7.483  11.091
    2MOL      H 1246  18.182   7.879  11.375
    2MOL      H 1247  17.075   7.617   9.866
    2MOL      H 1248  17.192   7.487   9.904
    2MOL      H 1249  17.185   7.558   9.741
    2MOL      H 1250  16.311   7.574  10.481
    2MOL      H 1251  16.302   7.734  10.405
    2MOL      H 1252  16.276   7.589  10.309
    2MOL      H 1253  16.448   7.745  10.590
    2MOL      H 1254  17.188   7.295   9.154
    2MOL      H 1255  17.225   7.130   9.210
    2MOL      H 1256  17.060   7.192   9.218
    2MOL      H 1257  17.415   7.266   9.235
    2MOL      H 1258  16.976   8.034  10.720
    2MOL      H 1259  16.737   7.781  11.080
    2MOL      H 1260  17.842   7.573   9.572
    2MOL      H 1261  17.954   7.160   9.311
    2MOL      H 1262  16.195   9.285  10.667
    2MOL      H 1263  16.170   9.205  10.509
    2MOL      H 1264  16.223   9.373  10.514
    2MOL      H 1265  15.657   8.432  10.433
    2MOL      H 1266  15.596   8.424  10.600
    2MOL      H 1267  15.539   8.551  10.491
    2MOL      H 1268  15.822   8.333  10.576
    2MOL      H 1269  15.992  10.023  10.504
    2MOL      H 1270  16.004   9.961  10.339
    2MOL      H 1271  15.863   9.924  10.438
    2MOL      H 1272  16.205  10.006  10.512
    2MOL      H 1273  16.436   8.371  10.655
    2MOL      H 1274  16.173   8.016  10.888
    2MOL      H 1275  16.739   9.766  10.760
    2MOL      H 1276  16.687  10.235  10.591
    2MOL      H 1277  17.062   9.227  10.025
    2MOL      H 1278  17.232   9.233  10.076
    2MOL      H 1279  17.243   8.979  10.003
    2MOL      H 1280  17.085   9.004   9.931
    2MOL      H 1281  17.170   9.175   9.778
    2MOL      H 1282  17.324   9.184   9.863
    2MOL      H 1283  17.381   8.951   9.795
    2MOL      H 1284  17.227   8.936   9.709
    2MOL      H 1285  17.292   9.116   9.551
    2MOL      H 1286  17.437   9.152   9.644
    2MOL      H 1287  17.530   8.926   9.592
    2MOL      H 1288  17.385   8.885   9.501
    2MOL      H 1289  17.430   9.067   9.337
    2MOL      H 1290  17.571   9.119   9.429
    2MOL      H 1291  17.682   8.898   9.389
    2MOL      H 1292  17.538   8.842   9.305
    2MOL      H 1293  17.423   8.660   9.785
    2MOL      H 1294  17.515   8.781   9.878
    2MOL      H 1295  17.689   8.594   9.925
    2MOL      H 1296  17.600   8.493   9.810
    2MOL      H 1297  17.635   8.675   9.633
    2MOL      H 1298  17.731   8.765   9.751
    2MOL      H 1299  17.886   8.560   9.769
    2MOL      H 1300  17.794   8.487   9.637
    2MOL      H 1301  17.849   8.696   9.497
    2MOL      H 1302  17.956   8.748   9.627
    2MOL      H 1303  18.087   8.531   9.599
    2MOL      H 1304  17.979   8.486   9.467
    2MOL      H 1305  18.046   8.708   9.353
    2MOL      H 1306  18.166   8.728   9.477
    2MOL      H 1307  18.151   8.481   9.294
    2MOL      H 1308  18.281   8.516   9.407
    2MOL      H 1309  17.791   9.111   9.452
    2MOL      H 1310  17.849   8.963   9.534
    2MOL      H 1311  17.944   9.114   9.542
    2MOL      H 1312  17.286   8.773   8.685
    2MOL      H 1313  17.171   8.906   8.714
    2MOL      H 1314  17.336   8.941   8.666
    2MOL      H 1315  17.090   8.753   8.856
    2MOL      H 1316  18.606   9.128   9.481
    2MOL      H 1317  18.616   8.957   9.437
    2MOL      H 1318  18.564   9.077   9.318
    2MOL      H 1319  18.572   8.987   9.670
    2MOL      H 1320  16.975   8.515   9.425
    2MOL      H 1321  16.612   8.653   9.107
    2MOL      H 1322  18.212   8.755  10.126
    2MOL      H 1323  18.590   9.072  10.217
    2MOL      H 1324  18.367   8.744   9.514
    2MOL      H 1325  18.394   8.578   9.578
    2MOL      H 1326  18.489   8.716   9.638
    2MOL      H 1327  17.880   8.676   8.694
    2MOL      H 1328  17.828   8.828   8.768
    2MOL      H 1329  17.994   8.809   8.713
    2MOL      H 1330  17.686   8.691   8.878
    2MOL      H 1331  19.094   8.899   9.718
    2MOL      H 1332  19.160   8.734   9.708
    2MOL      H 1333  19.122   8.823   9.561
    2MOL      H 1334  19.038   8.758   9.913
    2MOL      H 1335  17.494   8.531   9.454
    2MOL      H 1336  17.281   8.340   9.043
    2MOL      H 1337  18.550   8.668  10.286
    2MOL      H 1338  18.990   8.444  10.374
    3MOL      C 1339  13.227  16.710  13.838
    3MOL      C 1340  13.320  16.813  13.859
    3MOL      C 1341  13.135  16.721  13.732
    3MOL      C 1342  13.320  16.930  13.779
    3MOL      C 1343  13.138  16.833  13.648
    3MOL      C 1344  13.372  17.077  14.063
    3MOL      C 1345  13.228  16.939  13.671
    3MOL      C 1346  13.417  17.041  13.818
    3MOL      C 1347  13.313  17.143  14.171
    3MOL      C 1348  13.359  17.127  13.931
    3MOL      C 1349  13.214  17.063  13.582
    3MOL      C 1350  13.246  17.265  14.152
    3MOL      C 1351  13.290  17.248  13.911
    3MOL      C 1352  13.260  17.306  13.772
    3MOL      C 1353  13.238  17.318  14.022
    3MOL      C 1354  13.102  17.153  13.634
    3MOL      C 1355  13.122  17.262  13.722
    3MOL      C 1356  12.970  17.118  13.597
    3MOL      C 1357  13.010  17.330  13.774
    3MOL      C 1358  12.859  17.183  13.652
    3MOL      C 1359  12.879  17.290  13.741
    3MOL      O 1360  13.228  16.602  13.923
    3MOL      O 1361  13.042  16.623  13.709
    3MOL      O 1362  13.325  17.083  14.294
    3MOL      O 1363  12.734  17.136  13.620
    3MOL      C 1364  12.902  16.652  13.726
    3MOL      C 1365  12.823  16.534  13.667
    3MOL      C 1366  12.671  16.547  13.686
    3MOL      C 1367  12.598  16.428  13.620
    3MOL      C 1368  12.447  16.422  13.652
    3MOL      C 1369  12.387  16.290  13.599
    3MOL      C 1370  12.233  16.284  13.612
    3MOL      C 1371  12.175  16.157  13.545
    3MOL      C 1372  12.655  17.077  13.724
    3MOL      C 1373  12.540  16.997  13.658
    3MOL      C 1374  12.452  16.928  13.765
    3MOL      C 1375  12.338  16.844  13.703
    3MOL      C 1376  12.245  16.787  13.812
    3MOL      C 1377  12.131  16.699  13.755
    3MOL      C 1378  12.030  16.660  13.866
    3MOL      C 1379  11.918  16.567  13.815
    3MOL      C 1380  13.209  17.029  14.358
    3MOL      C 1381  13.257  16.926  14.463
    3MOL      C 1382  13.142  16.870  14.549
    3MOL      C 1383  13.194  16.767  14.653
    3MOL      C 1384  13.089  16.733  14.761
    3MOL      C 1385  13.146  16.638  14.869
    3MOL      C 1386  13.058  16.635  14.996
    3MOL      C 1387  13.124  16.551  15.108
    3MOL      C 1388  13.155  16.610  14.046
    3MOL      C 1389  13.199  16.491  14.134
    3MOL      C 1390  13.126  16.486  14.270
    3MOL      C 1391  13.182  16.372  14.359
    3MOL      C 1392  13.105  16.352  14.491
    3MOL      C 1393  13.169  16.239  14.576
    3MOL      C 1394  13.086  16.201  14.701
    3MOL      C 1395  13.153  16.085  14.779
    3MOL      N 1396  13.071  16.033  14.889
    3MOL      C 1397  12.964  15.944  14.865
    3MOL      C 1398  13.063  16.066  15.025
    3MOL      C 1399  12.917  15.881  14.756
    3MOL      C 1400  12.893  15.920  14.975
    3MOL      C 1401  13.139  16.146  15.115
    3MOL      C 1402  12.951  15.997  15.073
    3MOL      C 1403  12.810  15.807  14.781
    3MOL      S 1404  12.960  15.876  14.589
    3MOL      S 1405  12.764  15.806  14.948
    3MOL      C 1406  13.096  16.155  15.249
    3MOL      N 1407  13.256  16.221  15.107
    3MOL      C 1408  12.908  16.010  15.206
    3MOL      C 1409  12.755  15.746  14.676
    3MOL      C 1410  12.819  15.775  14.561
    3MOL      C 1411  13.181  16.235  15.323
    3MOL      C 1412  12.980  16.090  15.294
    3MOL      C 1413  13.276  16.273  15.237
    3MOL      C 1414  13.316  16.288  14.990
    3MOL      N 1415  12.802  15.954  15.255
    3MOL      C 1416  12.634  15.654  14.688
    3MOL      C 1417  12.776  15.729  14.441
    3MOL      S 1418  13.203  16.302  15.482
    3MOL      N 1419  12.934  16.097  15.416
    3MOL      C 1420  13.367  16.355  15.292
    3MOL      S 1421  12.796  16.004  15.414
    3MOL      C 1422  12.842  15.740  14.311
    3MOL      C 1423  13.342  16.383  15.419
    3MOL      S 1424  13.508  16.435  15.235
    3MOL      C 1425  12.895  15.866  14.255
    3MOL      C 1426  12.856  15.630  14.219
    3MOL      C 1427  13.425  16.471  15.476
    3MOL      C 1428  13.519  16.516  15.390
    3MOL      C 1429  12.953  15.825  14.126
    3MOL      O 1430  12.892  15.979  14.301
    3MOL      C 1431  12.805  15.494  14.233
    3MOL      C 1432  12.928  15.689  14.106
    3MOL      C 1433  13.408  16.514  15.622
    3MOL      C 1434  13.608  16.613  15.427
    3MOL      C 1435  13.026  15.901  14.033
    3MOL      C 1436  12.727  15.430  14.132
    3MOL      C 1437  12.805  15.418  14.353
    3MOL      C 1438  12.973  15.625  13.989
    3MOL      C 1439  13.722  16.671  15.355
    3MOL      C 1440  13.073  15.837  13.917
    3MOL      N 1441  12.669  15.378  14.046
    3MOL      N 1442  12.803  15.362  14.454
    3MOL      C 1443  13.046  15.700  13.895
    3MOL      C 1444  13.733  16.688  15.208
    3MOL      C 1445  13.837  16.728  15.423
    3MOL      F 1446  13.144  15.908  13.827
    3MOL      F 1447  13.091  15.638  13.783
    3MOL      C 1448  13.866  16.752  15.190
    3MOL      O 1449  13.654  16.663  15.119
    3MOL      C 1450  13.859  16.742  15.567
    3MOL      C 1451  13.922  16.777  15.314
    3MOL      C 1452  13.930  16.788  15.071
    3MOL      C 1453  13.841  16.641  15.665
    3MOL      C 1454  13.902  16.865  15.625
    3MOL      C 1455  14.045  16.844  15.324
    3MOL      C 1456  14.053  16.855  15.080
    3MOL      N 1457  13.821  16.558  15.743
    3MOL      N 1458  13.941  16.966  15.665
    3MOL      C 1459  14.110  16.884  15.206
    3MOL      F 1460  14.115  16.895  14.966
    3MOL      F 1461  14.225  16.954  15.215
    3MOL      N 1462  12.189  16.033  13.624
    3MOL      C 1463  12.102  16.006  13.732
    3MOL      C 1464  12.297  15.945  13.640
    3MOL      C 1465  11.985  16.057  13.773
    3MOL      C 1466  12.149  15.910  13.812
    3MOL      C 1467  12.417  15.919  13.569
    3MOL      C 1468  12.268  15.869  13.754
    3MOL      C 1469  11.942  16.003  13.886
    3MOL      S 1470  11.875  16.176  13.714
    3MOL      S 1471  12.046  15.878  13.948
    3MOL      C 1472  12.502  15.818  13.617
    3MOL      N 1473  12.474  15.968  13.452
    3MOL      C 1474  12.351  15.765  13.797
    3MOL      C 1475  11.828  16.052  13.935
    3MOL      C 1476  11.775  16.149  13.857
    3MOL      C 1477  12.615  15.807  13.538
    3MOL      C 1478  12.469  15.739  13.728
    3MOL      C 1479  12.596  15.896  13.440
    3MOL      C 1480  12.403  16.004  13.329
    3MOL      N 1481  12.327  15.686  13.898
    3MOL      C 1482  11.768  15.999  14.065
    3MOL      C 1483  11.659  16.209  13.892
    3MOL      S 1484  12.762  15.716  13.521
    3MOL      N 1485  12.540  15.640  13.773
    3MOL      C 1486  12.694  15.894  13.349
    3MOL      S 1487  12.445  15.569  13.890
    3MOL      C 1488  11.570  16.306  13.824
    3MOL      C 1489  12.787  15.804  13.374
    3MOL      S 1490  12.725  15.979  13.201
    3MOL      C 1491  11.605  16.394  13.709
    3MOL      C 1492  11.432  16.325  13.864
    3MOL      C 1493  12.882  15.790  13.281
    3MOL      C 1494  12.863  15.872  13.176
    3MOL      C 1495  11.479  16.465  13.679
    3MOL      O 1496  11.709  16.410  13.649
    3MOL      C 1497  11.357  16.253  13.967
    3MOL      C 1498  11.382  16.427  13.771
    3MOL      C 1499  12.995  15.689  13.295
    3MOL      C 1500  12.943  15.866  13.066
    3MOL      C 1501  11.453  16.559  13.578
    3MOL      C 1502  11.265  16.314  14.056
    3MOL      C 1503  11.352  16.111  13.979
    3MOL      C 1504  11.254  16.485  13.767
    3MOL      C 1505  12.939  15.947  12.945
    3MOL      C 1506  11.325  16.617  13.572
    3MOL      N 1507  11.184  16.362  14.123
    3MOL      N 1508  11.353  15.996  13.987
    3MOL      C 1509  11.226  16.580  13.667
    3MOL      C 1510  12.815  15.979  12.869
    3MOL      C 1511  13.057  15.991  12.874
    3MOL      F 1512  11.298  16.707  13.476
    3MOL      F 1513  11.103  16.636  13.662
    3MOL      C 1514  12.864  16.051  12.750
    3MOL      O 1515  12.700  15.950  12.893
    3MOL      C 1516  13.197  15.961  12.904
    3MOL      C 1517  13.003  16.056  12.754
    3MOL      C 1518  12.791  16.105  12.643
    3MOL      C 1519  13.258  15.970  13.031
    3MOL      C 1520  13.278  15.888  12.812
    3MOL      C 1521  13.075  16.116  12.649
    3MOL      C 1522  12.862  16.166  12.538
    3MOL      N 1523  13.305  15.972  13.137
    3MOL      N 1524  13.340  15.830  12.734
    3MOL      C 1525  13.003  16.171  12.541
    3MOL      F 1526  12.793  16.218  12.434
    3MOL      F 1527  13.072  16.228  12.440
    3MOL      N 1528  11.811  16.548  13.913
    3MOL      C 1529  11.828  16.463  14.026
    3MOL      C 1530  11.690  16.615  13.933
    3MOL      C 1531  11.923  16.378  14.067
    3MOL      C 1532  11.725  16.474  14.111
    3MOL      C 1533  11.614  16.711  13.861
    3MOL      C 1534  11.639  16.566  14.054
    3MOL      C 1535  11.896  16.324  14.185
    3MOL      S 1536  12.074  16.322  14.004
    3MOL      S 1537  11.743  16.373  14.251
    3MOL      C 1538  11.491  16.752  13.913
    3MOL      N 1539  11.631  16.780  13.741
    3MOL      C 1540  11.515  16.608  14.105
    3MOL      C 1541  11.989  16.243  14.235
    3MOL      C 1542  12.095  16.231  14.153
    3MOL      C 1543  11.430  16.844  13.830
    3MOL      C 1544  11.441  16.701  14.034
    3MOL      C 1545  11.513  16.858  13.727
    3MOL      C 1546  11.756  16.832  13.683
    3MOL      N 1547  11.461  16.562  14.214
    3MOL      C 1548  11.974  16.175  14.370
    3MOL      C 1549  12.204  16.156  14.187
    3MOL      S 1550  11.288  16.943  13.817
    3MOL      N 1551  11.326  16.733  14.086
    3MOL      C 1552  11.469  16.945  13.635
    3MOL      S 1553  11.317  16.646  14.228
    3MOL      C 1554  12.323  16.128  14.107
    3MOL      C 1555  11.354  17.001  13.667
    3MOL      S 1556  11.528  17.002  13.483
    3MOL      C 1557  12.404  16.235  14.047
    3MOL      C 1558  12.384  15.997  14.090
    3MOL      C 1559  11.308  17.094  13.584
    3MOL      C 1560  11.390  17.112  13.478
    3MOL      C 1561  12.516  16.163  13.984
    3MOL      O 1562  12.388  16.356  14.048
    3MOL      C 1563  12.347  15.869  14.153
    3MOL      C 1564  12.503  16.027  14.008
    3MOL      C 1565  11.178  17.169  13.608
    3MOL      C 1566  11.363  17.206  13.383
    3MOL      C 1567  12.624  16.216  13.911
    3MOL      C 1568  12.444  15.768  14.184
    3MOL      C 1569  12.228  15.844  14.227
    3MOL      C 1570  12.597  15.938  13.954
    3MOL      C 1571  11.433  17.232  13.257
    3MOL      C 1572  12.718  16.127  13.858
    3MOL      N 1573  12.527  15.691  14.208
    3MOL      N 1574  12.134  15.831  14.292
    3MOL      C 1575  12.703  15.988  13.878
    3MOL      C 1576  11.579  17.245  13.243
    3MOL      C 1577  11.365  17.262  13.133
    3MOL      F 1578  12.822  16.176  13.786
    3MOL      F 1579  12.791  15.901  13.824
    3MOL      C 1580  11.598  17.279  13.101
    3MOL      O 1581  11.667  17.237  13.327
    3MOL      C 1582  11.221  17.278  13.110
    3MOL      C 1583  11.474  17.289  13.039
    3MOL      C 1584  11.718  17.302  13.030
    3MOL      C 1585  11.119  17.191  13.156
    3MOL      C 1586  11.167  17.400  13.061
    3MOL      C 1587  11.464  17.323  12.903
    3MOL      C 1588  11.709  17.336  12.894
    3MOL      N 1589  11.037  17.122  13.200
    3MOL      N 1590  11.129  17.501  13.020
    3MOL      C 1591  11.583  17.346  12.831
    3MOL      F 1592  11.823  17.358  12.825
    3MOL      F 1593  11.574  17.379  12.700
    3MOL      N 1594  13.067  16.574  15.242
    3MOL      C 1595  12.953  16.504  15.288
    3MOL      C 1596  13.114  16.646  15.351
    3MOL      C 1597  12.864  16.423  15.230
    3MOL      C 1598  12.927  16.529  15.417
    3MOL      C 1599  13.221  16.736  15.374
    3MOL      C 1600  13.027  16.616  15.457
    3MOL      C 1601  12.766  16.388  15.311
    3MOL      S 1602  12.846  16.358  15.072
    3MOL      S 1603  12.783  16.448  15.472
    3MOL      C 1604  13.239  16.789  15.502
    3MOL      N 1605  13.323  16.789  15.295
    3MOL      C 1606  13.046  16.669  15.586
    3MOL      C 1607  12.667  16.318  15.254
    3MOL      C 1608  12.689  16.297  15.122
    3MOL      C 1609  13.349  16.873  15.507
    3MOL      C 1610  13.153  16.756  15.608
    3MOL      C 1611  13.398  16.872  15.382
    3MOL      C 1612  13.327  16.812  15.150
    3MOL      N 1613  12.972  16.644  15.689
    3MOL      C 1614  12.543  16.274  15.331
    3MOL      C 1615  12.597  16.238  15.043
    3MOL      S 1616  13.441  16.976  15.613
    3MOL      N 1617  13.166  16.799  15.730
    3MOL      C 1618  13.504  16.951  15.366
    3MOL      S 1619  13.041  16.728  15.815
    3MOL      C 1620  12.610  16.204  14.901
    3MOL      C 1621  13.541  17.014  15.476
    3MOL      S 1622  13.605  16.993  15.234
    3MOL      C 1623  12.661  16.299  14.799
    3MOL      C 1624  12.563  16.081  14.840
    3MOL      C 1625  13.645  17.097  15.465
    3MOL      C 1626  13.697  17.098  15.340
    3MOL      C 1627  12.650  16.226  14.672
    3MOL      O 1628  12.698  16.415  14.811
    3MOL      C 1629  12.489  15.971  14.904
    3MOL      C 1630  12.593  16.101  14.697
    3MOL      C 1631  13.695  17.177  15.585
    3MOL      C 1632  13.806  17.174  15.309
    3MOL      C 1633  12.683  16.270  14.543
    3MOL      C 1634  12.400  15.886  14.833
    3MOL      C 1635  12.471  15.951  15.044
    3MOL      C 1636  12.568  16.015  14.588
    3MOL      C 1637  13.881  17.198  15.184
    3MOL      C 1638  12.657  16.185  14.435
    3MOL      N 1639  12.332  15.819  14.768
    3MOL      N 1640  12.450  15.939  15.157
    3MOL      C 1641  12.600  16.058  14.458
    3MOL      C 1642  13.863  17.131  15.052
    3MOL      C 1643  13.988  17.296  15.175
    3MOL      F 1644  12.682  16.227  14.309
    3MOL      F 1645  12.570  15.978  14.354
    3MOL      C 1646  13.965  17.192  14.965
    3MOL      O 1647  13.788  17.043  15.016
    3MOL      C 1648  14.038  17.385  15.280
    3MOL      C 1649  14.036  17.287  15.038
    3MOL      C 1650  13.995  17.164  14.831
    3MOL      C 1651  13.961  17.483  15.348
    3MOL      C 1652  14.173  17.384  15.324
    3MOL      C 1653  14.141  17.358  14.978
    3MOL      C 1654  14.099  17.235  14.769
    3MOL      N 1655  13.893  17.559  15.402
    3MOL      N 1656  14.285  17.383  15.354
    3MOL      C 1657  14.172  17.332  14.843
    3MOL      F 1658  14.129  17.210  14.640
    3MOL      F 1659  14.273  17.401  14.785
    3MOL      O 1660  13.189  17.330  14.261
    3MOL      O 1661  12.772  17.355  13.800
    3MOL      C 1662  13.167  17.473  14.266
    3MOL      C 1663  13.028  17.511  14.209
    3MOL      C 1664  13.016  17.663  14.188
    3MOL      C 1665  12.893  17.704  14.103
    3MOL      C 1666  12.884  17.858  14.085
    3MOL      C 1667  12.775  17.900  13.983
    3MOL      C 1668  12.765  18.054  13.968
    3MOL      C 1669  12.662  18.095  13.860
    3MOL      C 1670  12.755  17.497  13.783
    3MOL      C 1671  12.708  17.526  13.639
    3MOL      C 1672  12.712  17.677  13.609
    3MOL      C 1673  12.655  17.709  13.469
    3MOL      C 1674  12.676  17.858  13.433
    3MOL      C 1675  12.601  17.897  13.305
    3MOL      C 1676  12.627  18.045  13.270
    3MOL      C 1677  12.534  18.096  13.158
    3MOL      N 1678  12.639  18.240  13.847
    3MOL      C 1679  12.544  18.308  13.927
    3MOL      C 1680  12.676  18.330  13.747
    3MOL      C 1681  12.464  18.273  14.029
    3MOL      C 1682  12.527  18.435  13.888
    3MOL      C 1683  12.752  18.324  13.628
    3MOL      C 1684  12.608  18.450  13.777
    3MOL      C 1685  12.384  18.371  14.068
    3MOL      S 1686  12.436  18.129  14.119
    3MOL      S 1687  12.407  18.519  13.981
    3MOL      C 1688  12.755  18.436  13.544
    3MOL      N 1689  12.828  18.225  13.565
    3MOL      C 1690  12.617  18.563  13.694
    3MOL      C 1691  12.296  18.341  14.163
    3MOL      C 1692  12.306  18.212  14.202
    3MOL      C 1693  12.826  18.409  13.428
    3MOL      C 1694  12.691  18.556  13.577
    3MOL      C 1695  12.869  18.283  13.443
    3MOL      C 1696  12.913  18.123  13.629
    3MOL      N 1697  12.557  18.677  13.717
    3MOL      C 1698  12.199  18.444  14.219
    3MOL      C 1699  12.220  18.160  14.294
    3MOL      S 1700  12.873  18.481  13.278
    3MOL      N 1701  12.692  18.664  13.504
    3MOL      C 1702  12.941  18.240  13.338
    3MOL      S 1703  12.596  18.772  13.586
    3MOL      C 1704  12.217  18.025  14.351
    3MOL      C 1705  12.951  18.331  13.242
    3MOL      S 1706  13.024  18.094  13.297
    3MOL      C 1707  12.235  17.900  14.274
    3MOL      C 1708  12.178  17.997  14.488
    3MOL      C 1709  13.019  18.294  13.133
    3MOL      C 1710  13.064  18.167  13.142
    3MOL      C 1711  12.207  17.793  14.371
    3MOL      O 1712  12.261  17.885  14.156
    3MOL      C 1713  12.135  18.092  14.590
    3MOL      C 1714  12.174  17.851  14.493
    3MOL      C 1715  13.042  18.388  13.016
    3MOL      C 1716  13.129  18.109  13.038
    3MOL      C 1717  12.208  17.654  14.353
    3MOL      C 1718  11.999  18.103  14.629
    3MOL      C 1719  12.218  18.185  14.658
    3MOL      C 1720  12.138  17.770  14.603
    3MOL      C 1721  13.193  17.978  13.032
    3MOL      C 1722  12.174  17.572  14.462
    3MOL      N 1723  11.887  18.106  14.660
    3MOL      N 1724  12.288  18.257  14.715
    3MOL      C 1725  12.138  17.630  14.586
    3MOL      C 1726  13.131  17.852  13.079
    3MOL      C 1727  13.319  17.952  12.967
    3MOL      F 1728  12.174  17.438  14.446
    3MOL      F 1729  12.103  17.552  14.691
    3MOL      C 1730  13.232  17.749  13.049
    3MOL      O 1731  13.021  17.833  13.129
    3MOL      C 1732  13.397  18.044  12.884
    3MOL      C 1733  13.340  17.809  12.984
    3MOL      C 1734  13.229  17.611  13.074
    3MOL      C 1735  13.445  18.172  12.925
    3MOL      C 1736  13.418  18.023  12.745
    3MOL      C 1737  13.449  17.732  12.940
    3MOL      C 1738  13.338  17.533  13.032
    3MOL      N 1739  13.478  18.277  12.960
    3MOL      N 1740  13.438  18.002  12.633
    3MOL      C 1741  13.447  17.593  12.964
    3MOL      F 1742  13.336  17.400  13.053
    3MOL      F 1743  13.550  17.518  12.920
    3MOL      N 1744  12.545  18.241  13.136
    3MOL      C 1745  12.481  18.334  13.220
    3MOL      C 1746  12.599  18.314  13.032
    3MOL      C 1747  12.415  18.324  13.336
    3MOL      C 1748  12.492  18.459  13.175
    3MOL      C 1749  12.679  18.283  12.919
    3MOL      C 1750  12.562  18.448  13.056
    3MOL      C 1751  12.378  18.440  13.386
    3MOL      S 1752  12.369  18.192  13.437
    3MOL      S 1753  12.417  18.574  13.283
    3MOL      C 1754  12.716  18.386  12.832
    3MOL      N 1755  12.741  18.167  12.874
    3MOL      C 1756  12.599  18.550  12.966
    3MOL      C 1757  12.320  18.435  13.507
    3MOL      C 1758  12.312  18.309  13.555
    3MOL      C 1759  12.800  18.338  12.733
    3MOL      C 1760  12.676  18.519  12.854
    3MOL      C 1761  12.814  18.207  12.760
    3MOL      C 1762  12.797  18.060  12.958
    3MOL      N 1763  12.567  18.675  12.980
    3MOL      C 1764  12.274  18.560  13.580
    3MOL      C 1765  12.266  18.279  13.679
    3MOL      S 1766  12.897  18.389  12.598
    3MOL      N 1767  12.708  18.619  12.778
    3MOL      C 1768  12.898  18.144  12.677
    3MOL      S 1769  12.638  18.752  12.850
    3MOL      C 1770  12.242  18.146  13.736
    3MOL      C 1771  12.954  18.225  12.588
    3MOL      S 1772  12.955  17.982  12.663
    3MOL      C 1773  12.336  18.031  13.727
    3MOL      C 1774  12.126  18.112  13.816
    3MOL      C 1775  13.046  18.169  12.510
    3MOL      C 1776  13.063  18.038  12.537
    3MOL      C 1777  12.268  17.923  13.801
    3MOL      O 1778  12.445  18.022  13.674
    3MOL      C 1779  12.020  18.200  13.863
    3MOL      C 1780  12.147  17.971  13.849
    3MOL      C 1781  13.121  18.247  12.403
    3MOL      C 1782  13.154  17.962  12.471
    3MOL      C 1783  12.311  17.791  13.823
    3MOL      C 1784  11.982  18.205  14.000
    3MOL      C 1785  11.951  18.296  13.784
    3MOL      C 1786  12.060  17.885  13.920
    3MOL      C 1787  13.176  17.818  12.484
    3MOL      C 1788  12.226  17.706  13.896
    3MOL      N 1789  11.953  18.202  14.112
    3MOL      N 1790  11.899  18.377  13.720
    3MOL      C 1791  12.101  17.752  13.943
    3MOL      C 1792  13.198  17.748  12.612
    3MOL      C 1793  13.188  17.728  12.371
    3MOL      F 1794  12.266  17.579  13.919
    3MOL      F 1795  12.020  17.671  14.014
    3MOL      C 1796  13.222  17.607  12.572
    3MOL      O 1797  13.200  17.792  12.726
    3MOL      C 1798  13.184  17.761  12.229
    3MOL      C 1799  13.216  17.598  12.433
    3MOL      C 1800  13.248  17.495  12.652
    3MOL      C 1801  13.090  17.849  12.168
    3MOL      C 1802  13.288  17.724  12.139
    3MOL      C 1803  13.238  17.475  12.369
    3MOL      C 1804  13.270  17.372  12.589
    3MOL      N 1805  13.016  17.924  12.122
    3MOL      N 1806  13.373  17.689  12.070
    3MOL      C 1807  13.265  17.361  12.448
    3MOL      F 1808  13.295  17.263  12.666
    3MOL      F 1809  13.286  17.243  12.387
    3MOL      H 1810  13.390  16.803  13.941
    3MOL      H 1811  13.067  16.838  13.566
    3MOL      H 1812  13.424  16.984  14.081
    3MOL      H 1813  13.448  17.101  13.732
    3MOL      H 1814  13.511  16.996  13.853
    3MOL      H 1815  13.309  17.117  13.570
    3MOL      H 1816  13.190  17.031  13.480
    3MOL      H 1817  13.340  17.284  13.700
    3MOL      H 1818  13.262  17.415  13.778
    3MOL      H 1819  13.188  17.412  14.005
    3MOL      H 1820  12.952  17.035  13.530
    3MOL      H 1821  13.023  17.411  13.844
    3MOL      H 1822  12.879  16.664  13.833
    3MOL      H 1823  12.875  16.744  13.673
    3MOL      H 1824  12.846  16.526  13.560
    3MOL      H 1825  12.858  16.441  13.714
    3MOL      H 1826  12.648  16.550  13.794
    3MOL      H 1827  12.635  16.641  13.643
    3MOL      H 1828  12.612  16.433  13.512
    3MOL      H 1829  12.645  16.335  13.653
    3MOL      H 1830  12.431  16.428  13.761
    3MOL      H 1831  12.396  16.508  13.607
    3MOL      H 1832  12.414  16.279  13.493
    3MOL      H 1833  12.432  16.205  13.653
    3MOL      H 1834  12.203  16.288  13.717
    3MOL      H 1835  12.190  16.372  13.563
    3MOL      H 1836  12.222  16.144  13.447
    3MOL      H 1837  12.069  16.173  13.525
    3MOL      H 1838  12.716  17.008  13.783
    3MOL      H 1839  12.614  17.154  13.790
    3MOL      H 1840  12.478  17.065  13.598
    3MOL      H 1841  12.581  16.922  13.590
    3MOL      H 1842  12.514  16.864  13.827
    3MOL      H 1843  12.409  17.005  13.831
    3MOL      H 1844  12.279  16.906  13.634
    3MOL      H 1845  12.380  16.762  13.644
    3MOL      H 1846  12.304  16.727  13.883
    3MOL      H 1847  12.202  16.870  13.869
    3MOL      H 1848  12.078  16.754  13.676
    3MOL      H 1849  12.173  16.609  13.710
    3MOL      H 1850  12.084  16.612  13.948
    3MOL      H 1851  11.985  16.752  13.907
    3MOL      H 1852  11.875  16.608  13.723
    3MOL      H 1853  11.961  16.470  13.789
    3MOL      H 1854  13.151  17.109  14.407
    3MOL      H 1855  13.144  16.978  14.285
    3MOL      H 1856  13.307  16.843  14.411
    3MOL      H 1857  13.332  16.973  14.528
    3MOL      H 1858  13.094  16.953  14.602
    3MOL      H 1859  13.066  16.823  14.486
    3MOL      H 1860  13.225  16.675  14.601
    3MOL      H 1861  13.283  16.808  14.702
    3MOL      H 1862  13.056  16.827  14.808
    3MOL      H 1863  13.000  16.688  14.715
    3MOL      H 1864  13.156  16.537  14.828
    3MOL      H 1865  13.247  16.672  14.897
    3MOL      H 1866  13.042  16.738  15.032
    3MOL      H 1867  12.959  16.596  14.972
    3MOL      H 1868  13.112  16.445  15.083
    3MOL      H 1869  13.231  16.571  15.113
    3MOL      H 1870  13.177  16.704  14.098
    3MOL      H 1871  13.047  16.605  14.026
    3MOL      H 1872  13.181  16.397  14.080
    3MOL      H 1873  13.307  16.498  14.151
    3MOL      H 1874  13.138  16.582  14.323
    3MOL      H 1875  13.019  16.471  14.254
    3MOL      H 1876  13.180  16.278  14.302
    3MOL      H 1877  13.288  16.393  14.381
    3MOL      H 1878  13.104  16.445  14.549
    3MOL      H 1879  13.000  16.326  14.469
    3MOL      H 1880  13.180  16.149  14.513
    3MOL      H 1881  13.270  16.269  14.606
    3MOL      H 1882  13.075  16.289  14.766
    3MOL      H 1883  12.985  16.172  14.670
    3MOL      H 1884  13.173  16.003  14.709
    3MOL      H 1885  13.250  16.116  14.817
    3MOL      H 1886  13.395  16.224  14.948
    3MOL      H 1887  13.239  16.307  14.916
    3MOL      H 1888  13.360  16.384  15.018
    3MOL      H 1889  12.552  15.688  14.624
    3MOL      H 1890  12.660  15.552  14.659
    3MOL      H 1891  12.595  15.649  14.790
    3MOL      H 1892  12.684  15.670  14.437
    3MOL      H 1893  13.487  16.471  15.684
    3MOL      H 1894  13.412  16.623  15.633
    3MOL      H 1895  13.312  16.482  15.664
    3MOL      H 1896  13.597  16.656  15.526
    3MOL      H 1897  13.046  16.007  14.050
    3MOL      H 1898  12.954  15.520  13.971
    3MOL      H 1899  13.884  16.769  14.974
    3MOL      H 1900  14.091  16.867  15.420
    3MOL      H 1901  12.298  15.978  13.337
    3MOL      H 1902  12.413  16.112  13.312
    3MOL      H 1903  12.445  15.950  13.243
    3MOL      H 1904  11.755  16.079  14.139
    3MOL      H 1905  11.670  15.954  14.047
    3MOL      H 1906  11.830  15.922  14.113
    3MOL      H 1907  11.617  16.182  13.988
    3MOL      H 1908  12.985  15.608  13.221
    3MOL      H 1909  13.092  15.737  13.280
    3MOL      H 1910  12.998  15.642  13.394
    3MOL      H 1911  13.021  15.791  13.063
    3MOL      H 1912  11.530  16.587  13.507
    3MOL      H 1913  11.176  16.459  13.838
    3MOL      H 1914  12.682  16.099  12.641
    3MOL      H 1915  13.184  16.120  12.649
    3MOL      H 1916  11.835  16.829  13.758
    3MOL      H 1917  11.784  16.772  13.596
    3MOL      H 1918  11.743  16.937  13.652
    3MOL      H 1919  11.977  16.066  14.359
    3MOL      H 1920  12.054  16.204  14.439
    3MOL      H 1921  11.879  16.199  14.419
    3MOL      H 1922  12.207  16.109  14.285
    3MOL      H 1923  11.196  17.275  13.625
    3MOL      H 1924  11.111  17.159  13.521
    3MOL      H 1925  11.123  17.130  13.695
    3MOL      H 1926  11.276  17.270  13.396
    3MOL      H 1927  12.634  16.324  13.897
    3MOL      H 1928  12.590  15.830  13.969
    3MOL      H 1929  11.814  17.295  13.080
    3MOL      H 1930  11.368  17.332  12.853
    3MOL      H 1931  13.385  16.732  15.102
    3MOL      H 1932  13.225  16.813  15.111
    3MOL      H 1933  13.372  16.909  15.127
    3MOL      H 1934  12.453  16.322  15.292
    3MOL      H 1935  12.530  16.165  15.323
    3MOL      H 1936  12.550  16.297  15.438
    3MOL      H 1937  12.500  16.212  15.085
    3MOL      H 1938  13.804  17.181  15.590
    3MOL      H 1939  13.658  17.280  15.580
    3MOL      H 1940  13.661  17.134  15.680
    3MOL      H 1941  13.848  17.232  15.390
    3MOL      H 1942  12.726  16.369  14.528
    3MOL      H 1943  12.523  15.917  14.601
    3MOL      H 1944  13.938  17.089  14.776
    3MOL      H 1945  14.199  17.432  15.032
    3MOL      H 1946  13.171  17.506  14.371
    3MOL      H 1947  13.246  17.525  14.212
    3MOL      H 1948  13.010  17.459  14.113
    3MOL      H 1949  12.949  17.476  14.277
    3MOL      H 1950  13.012  17.713  14.286
    3MOL      H 1951  13.106  17.700  14.137
    3MOL      H 1952  12.900  17.656  14.005
    3MOL      H 1953  12.801  17.668  14.150
    3MOL      H 1954  12.864  17.905  14.182
    3MOL      H 1955  12.981  17.896  14.050
    3MOL      H 1956  12.797  17.856  13.885
    3MOL      H 1957  12.678  17.860  14.015
    3MOL      H 1958  12.736  18.098  14.065
    3MOL      H 1959  12.863  18.096  13.943
    3MOL      H 1960  12.693  18.055  13.763
    3MOL      H 1961  12.567  18.047  13.886
    3MOL      H 1962  12.679  17.533  13.853
    3MOL      H 1963  12.848  17.549  13.804
    3MOL      H 1964  12.774  17.474  13.567
    3MOL      H 1965  12.607  17.487  13.625
    3MOL      H 1966  12.653  17.731  13.685
    3MOL      H 1967  12.815  17.713  13.617
    3MOL      H 1968  12.705  17.647  13.394
    3MOL      H 1969  12.548  17.685  13.467
    3MOL      H 1970  12.641  17.920  13.516
    3MOL      H 1971  12.783  17.877  13.421
    3MOL      H 1972  12.632  17.833  13.221
    3MOL      H 1973  12.493  17.882  13.320
    3MOL      H 1974  12.615  18.106  13.360
    3MOL      H 1975  12.732  18.056  13.241
    3MOL      H 1976  12.430  18.074  13.184
    3MOL      H 1977  12.554  18.043  13.064
    3MOL      H 1978  12.922  18.145  13.735
    3MOL      H 1979  12.868  18.024  13.615
    3MOL      H 1980  13.013  18.124  13.584
    3MOL      H 1981  12.098  18.430  14.179
    3MOL      H 1982  12.194  18.439  14.329
    3MOL      H 1983  12.229  18.547  14.195
    3MOL      H 1984  12.140  18.222  14.332
    3MOL      H 1985  13.149  18.398  12.994
    3MOL      H 1986  12.993  18.350  12.925
    3MOL      H 1987  13.004  18.489  13.034
    3MOL      H 1988  13.142  18.165  12.946
    3MOL      H 1989  12.234  17.611  14.256
    3MOL      H 1990  12.110  17.813  14.699
    3MOL      H 1991  13.144  17.565  13.125
    3MOL      H 1992  13.532  17.776  12.887
    3MOL      H 1993  12.813  18.100  13.059
    3MOL      H 1994  12.729  17.975  12.962
    3MOL      H 1995  12.894  18.027  12.920
    3MOL      H 1996  12.164  18.562  13.586
    3MOL      H 1997  12.312  18.564  13.683
    3MOL      H 1998  12.306  18.652  13.530
    3MOL      H 1999  12.237  18.360  13.745
    3MOL      H 2000  13.228  18.253  12.427
    3MOL      H 2001  13.111  18.199  12.305
    3MOL      H 2002  13.085  18.350  12.393
    3MOL      H 2003  13.220  18.008  12.398
    3MOL      H 2004  12.406  17.757  13.785
    3MOL      H 2005  11.965  17.919  13.959
    3MOL      H 2006  13.251  17.504  12.761
    3MOL      H 2007  13.235  17.465  12.261
    4MOL      C 2008  14.371   2.568  12.601
    4MOL      C 2009  14.383   2.429  12.589
    4MOL      C 2010  14.387   2.624  12.732
    4MOL      C 2011  14.376   2.342  12.699
    4MOL      C 2012  14.393   2.535  12.842
    4MOL      C 2013  14.156   2.246  12.507
    4MOL      C 2014  14.379   2.396  12.829
    4MOL      C 2015  14.340   2.197  12.669
    4MOL      C 2016  14.026   2.279  12.472
    4MOL      C 2017  14.191   2.197  12.634
    4MOL      C 2018  14.355   2.316  12.958
    4MOL      C 2019  13.922   2.241  12.559
    4MOL      C 2020  14.087   2.171  12.727
    4MOL      C 2021  14.113   2.139  12.875
    4MOL      C 2022  13.954   2.186  12.685
    4MOL      C 2023  14.212   2.341  13.007
    4MOL      C 2024  14.101   2.264  12.963
    4MOL      C 2025  14.189   2.455  13.087
    4MOL      C 2026  13.971   2.308  12.994
    4MOL      C 2027  14.059   2.501  13.114
    4MOL      C 2028  13.949   2.427  13.065
    4MOL      O 2029  14.344   2.643  12.486
    4MOL      O 2030  14.402   2.761  12.757
    4MOL      O 2031  14.010   2.346  12.352
    4MOL      O 2032  14.044   2.622  13.179
    4MOL      C 2033  14.390   2.819  12.892
    4MOL      C 2034  14.447   2.963  12.904
    4MOL      C 2035  14.366   3.051  13.002
    4MOL      C 2036  14.422   3.196  13.013
    4MOL      C 2037  14.320   3.299  13.072
    4MOL      C 2038  14.376   3.444  13.078
    4MOL      C 2039  14.266   3.552  13.090
    4MOL      C 2040  14.320   3.696  13.107
    4MOL      C 2041  13.989   2.731  13.104
    4MOL      C 2042  13.988   2.863  13.184
    4MOL      C 2043  13.918   2.973  13.101
    4MOL      C 2044  13.921   3.115  13.162
    4MOL      C 2045  13.841   3.212  13.072
    4MOL      C 2046  13.850   3.361  13.114
    4MOL      C 2047  13.764   3.449  13.020
    4MOL      C 2048  13.763   3.598  13.062
    4MOL      C 2049  13.889   2.410  12.308
    4MOL      C 2050  13.913   2.462  12.165
    4MOL      C 2051  13.783   2.497  12.089
    4MOL      C 2052  13.797   2.471  11.937
    4MOL      C 2053  13.725   2.574  11.847
    4MOL      C 2054  13.786   2.575  11.704
    4MOL      C 2055  13.745   2.698  11.618
    4MOL      C 2056  13.865   2.762  11.544
    4MOL      C 2057  14.301   2.598  12.351
    4MOL      C 2058  14.381   2.675  12.240
    4MOL      C 2059  14.319   2.710  12.102
    4MOL      C 2060  14.407   2.816  12.026
    4MOL      C 2061  14.356   2.965  12.020
    4MOL      C 2062  14.441   3.058  11.926
    4MOL      C 2063  14.362   3.144  11.822
    4MOL      C 2064  14.425   3.149  11.678
    4MOL      N 2065  14.370   3.245  11.579
    4MOL      C 2066  14.386   3.385  11.597
    4MOL      C 2067  14.288   3.232  11.464
    4MOL      C 2068  14.452   3.461  11.685
    4MOL      C 2069  14.317   3.456  11.508
    4MOL      C 2070  14.237   3.126  11.383
    4MOL      C 2071  14.258   3.364  11.425
    4MOL      C 2072  14.430   3.590  11.669
    4MOL      S 2073  14.558   3.431  11.817
    4MOL      S 2074  14.330   3.628  11.532
    4MOL      C 2075  14.157   3.157  11.272
    4MOL      N 2076  14.258   2.988  11.379
    4MOL      C 2077  14.181   3.393  11.311
    4MOL      C 2078  14.484   3.671  11.760
    4MOL      C 2079  14.556   3.603  11.852
    4MOL      C 2080  14.117   3.042  11.207
    4MOL      C 2081  14.131   3.289  11.234
    4MOL      C 2082  14.175   2.943  11.274
    4MOL      C 2083  14.393   2.934  11.366
    4MOL      N 2084  14.154   3.513  11.268
    4MOL      C 2085  14.467   3.822  11.755
    4MOL      C 2086  14.618   3.667  11.954
    4MOL      S 2087  14.025   2.988  11.069
    4MOL      N 2088  14.068   3.324  11.126
    4MOL      C 2089  14.150   2.822  11.221
    4MOL      S 2090  14.083   3.490  11.119
    4MOL      C 2091  14.717   3.619  12.050
    4MOL      C 2092  14.077   2.828  11.111
    4MOL      S 2093  14.199   2.660  11.257
    4MOL      C 2094  14.725   3.483  12.109
    4MOL      C 2095  14.823   3.704  12.101
    4MOL      C 2096  14.061   2.713  11.045
    4MOL      C 2097  14.123   2.609  11.106
    4MOL      C 2098  14.849   3.488  12.191
    4MOL      O 2099  14.650   3.388  12.101
    4MOL      C 2100  14.846   3.846  12.071
    4MOL      C 2101  14.900   3.617  12.188
    4MOL      C 2102  13.979   2.706  10.916
    4MOL      C 2103  14.122   2.486  11.046
    4MOL      C 2104  14.912   3.385  12.262
    4MOL      C 2105  14.859   3.944  12.172
    4MOL      C 2106  14.851   3.903  11.941
    4MOL      C 2107  15.015   3.649  12.264
    4MOL      C 2108  14.169   2.353  11.087
    4MOL      C 2109  15.027   3.416  12.336
    4MOL      N 2110  14.875   4.021  12.258
    4MOL      N 2111  14.849   3.947  11.834
    4MOL      C 2112  15.077   3.548  12.339
    4MOL      C 2113  14.290   2.330  11.170
    4MOL      C 2114  14.114   2.227  11.038
    4MOL      F 2115  15.089   3.318  12.406
    4MOL      F 2116  15.187   3.578  12.412
    4MOL      C 2117  14.303   2.183  11.175
    4MOL      O 2118  14.367   2.410  11.221
    4MOL      C 2119  14.011   2.204  10.934
    4MOL      C 2120  14.200   2.125  11.102
    4MOL      C 2121  14.402   2.105  11.239
    4MOL      C 2122  13.938   2.300  10.860
    4MOL      C 2123  13.996   2.080  10.866
    4MOL      C 2124  14.189   1.985  11.096
    4MOL      C 2125  14.393   1.965  11.229
    4MOL      N 2126  13.886   2.381  10.795
    4MOL      N 2127  13.986   1.977  10.815
    4MOL      C 2128  14.287   1.905  11.158
    4MOL      F 2129  14.485   1.888  11.290
    4MOL      F 2130  14.275   1.771  11.152
    4MOL      N 2131  14.366   3.765  12.984
    4MOL      C 2132  14.280   3.848  12.905
    4MOL      C 2133  14.486   3.758  12.913
    4MOL      C 2134  14.156   3.896  12.917
    4MOL      C 2135  14.340   3.887  12.792
    4MOL      C 2136  14.612   3.696  12.932
    4MOL      C 2137  14.467   3.834  12.796
    4MOL      C 2138  14.118   3.967  12.812
    4MOL      S 2139  14.030   3.890  13.035
    4MOL      S 2140  14.240   3.984  12.690
    4MOL      C 2141  14.710   3.707  12.832
    4MOL      N 2142  14.667   3.620  13.035
    4MOL      C 2143  14.569   3.852  12.701
    4MOL      C 2144  13.993   4.014  12.813
    4MOL      C 2145  13.927   3.983  12.926
    4MOL      C 2146  14.820   3.630  12.863
    4MOL      C 2147  14.691   3.788  12.719
    4MOL      C 2148  14.793   3.579  12.984
    4MOL      C 2149  14.664   3.655  13.178
    4MOL      N 2150  14.558   3.923  12.592
    4MOL      C 2151  13.938   4.096  12.696
    4MOL      C 2152  13.797   4.024  12.941
    4MOL      S 2153  14.974   3.580  12.801
    4MOL      N 2154  14.779   3.808  12.626
    4MOL      C 2155  14.893   3.504  13.033
    4MOL      S 2156  14.710   3.921  12.525
    4MOL      C 2157  13.700   4.020  13.052
    4MOL      C 2158  14.996   3.497  12.951
    4MOL      S 2159  14.919   3.420  13.181
    4MOL      C 2160  13.712   3.943  13.178
    4MOL      C 2161  13.578   4.098  13.050
    4MOL      C 2162  15.103   3.432  12.999
    4MOL      C 2163  15.083   3.389  13.126
    4MOL      C 2164  13.591   3.981  13.255
    4MOL      O 2165  13.796   3.864  13.217
    4MOL      C 2166  13.534   4.196  12.949
    4MOL      C 2167  13.515   4.069  13.179
    4MOL      C 2168  15.230   3.414  12.917
    4MOL      C 2169  15.185   3.333  13.196
    4MOL      C 2170  13.554   3.942  13.384
    4MOL      C 2171  13.399   4.215  12.908
    4MOL      C 2172  13.616   4.301  12.899
    4MOL      C 2173  13.394   4.119  13.230
    4MOL      C 2174  15.186   3.279  13.332
    4MOL      C 2175  13.433   3.992  13.436
    4MOL      N 2176  13.290   4.239  12.880
    4MOL      N 2177  13.687   4.382  12.859
    4MOL      C 2178  13.353   4.080  13.360
    4MOL      C 2179  15.121   3.344  13.449
    4MOL      C 2180  15.267   3.167  13.374
    4MOL      F 2181  13.395   3.955  13.561
    4MOL      F 2182  13.238   4.129  13.409
    4MOL      C 2183  15.162   3.260  13.563
    4MOL      O 2184  15.053   3.445  13.455
    4MOL      C 2185  15.364   3.091  13.294
    4MOL      C 2186  15.247   3.160  13.519
    4MOL      C 2187  15.128   3.275  13.699
    4MOL      C 2188  15.342   3.043  13.162
    4MOL      C 2189  15.501   3.082  13.330
    4MOL      C 2190  15.303   3.069  13.610
    4MOL      C 2191  15.184   3.184  13.791
    4MOL      N 2192  15.324   3.009  13.053
    4MOL      N 2193  15.610   3.076  13.366
    4MOL      C 2194  15.272   3.082  13.746
    4MOL      F 2195  15.154   3.196  13.922
    4MOL      F 2196  15.326   2.995  13.834
    4MOL      N 2197  13.660   3.677  12.991
    4MOL      C 2198  13.676   3.720  12.857
    4MOL      C 2199  13.530   3.711  13.027
    4MOL      C 2200  13.777   3.718  12.769
    4MOL      C 2201  13.565   3.777  12.809
    4MOL      C 2202  13.451   3.700  13.144
    4MOL      C 2203  13.475   3.774  12.914
    4MOL      C 2204  13.744   3.769  12.651
    4MOL      S 2205  13.941   3.666  12.771
    4MOL      S 2206  13.581   3.829  12.644
    4MOL      C 2207  13.322   3.757  13.145
    4MOL      N 2208  13.469   3.643  13.270
    4MOL      C 2209  13.346   3.830  12.917
    4MOL      C 2210  13.839   3.767  12.558
    4MOL      C 2211  13.955   3.714  12.602
    4MOL      C 2212  13.261   3.739  13.267
    4MOL      C 2213  13.270   3.822  13.033
    4MOL      C 2214  13.350   3.672  13.341
    4MOL      C 2215  13.538   3.516  13.301
    4MOL      N 2216  13.292   3.895  12.818
    4MOL      C 2217  13.815   3.822  12.417
    4MOL      C 2218  14.064   3.704  12.521
    4MOL      S 2219  13.113   3.771  13.352
    4MOL      N 2220  13.154   3.881  13.028
    4MOL      C 2221  13.306   3.644  13.464
    4MOL      S 2222  13.142   3.941  12.874
    4MOL      C 2223  14.203   3.661  12.547
    4MOL      C 2224  13.182   3.686  13.486
    4MOL      S 2225  13.371   3.562  13.602
    4MOL      C 2226  14.242   3.562  12.650
    4MOL      C 2227  14.319   3.704  12.470
    4MOL      C 2228  13.129   3.653  13.604
    4MOL      C 2229  13.215   3.582  13.680
    4MOL      C 2230  14.387   3.547  12.634
    4MOL      O 2231  14.175   3.496  12.727
    4MOL      C 2232  14.327   3.810  12.368
    4MOL      C 2233  14.429   3.621  12.524
    4MOL      C 2234  12.988   3.693  13.644
    4MOL      C 2235  13.178   3.535  13.802
    4MOL      C 2236  14.471   3.460  12.703
    4MOL      C 2237  14.439   3.831  12.283
    4MOL      C 2238  14.234   3.916  12.352
    4MOL      C 2239  14.560   3.602  12.476
    4MOL      C 2240  13.261   3.465  13.900
    4MOL      C 2241  14.602   3.443  12.657
    4MOL      N 2242  14.534   3.844  12.217
    4MOL      N 2243  14.153   3.998  12.337
    4MOL      C 2244  14.646   3.513  12.543
    4MOL      C 2245  13.346   3.348  13.869
    4MOL      C 2246  13.261   3.495  14.042
    4MOL      F 2247  14.683   3.355  12.720
    4MOL      F 2248  14.772   3.497  12.497
    4MOL      C 2249  13.404   3.311  14.000
    4MOL      O 2250  13.363   3.290  13.764
    4MOL      C 2251  13.175   3.589  14.114
    4MOL      C 2252  13.353   3.395  14.098
    4MOL      C 2253  13.494   3.208  14.031
    4MOL      C 2254  13.147   3.723  14.075
    4MOL      C 2255  13.087   3.545  14.216
    4MOL      C 2256  13.390   3.379  14.232
    4MOL      C 2257  13.533   3.191  14.165
    4MOL      N 2258  13.122   3.829  14.038
    4MOL      N 2259  13.018   3.504  14.300
    4MOL      C 2260  13.480   3.276  14.265
    4MOL      F 2261  13.619   3.093  14.196
    4MOL      F 2262  13.516   3.260  14.394
    4MOL      N 2263  13.843   2.792  11.402
    4MOL      C 2264  13.809   2.925  11.362
    4MOL      C 2265  13.789   2.708  11.304
    4MOL      C 2266  13.837   3.049  11.405
    4MOL      C 2267  13.733   2.925  11.251
    4MOL      C 2268  13.789   2.568  11.279
    4MOL      C 2269  13.721   2.792  11.215
    4MOL      C 2270  13.783   3.143  11.329
    4MOL      S 2271  13.930   3.120  11.533
    4MOL      S 2272  13.688   3.083  11.198
    4MOL      C 2273  13.718   2.521  11.168
    4MOL      N 2274  13.846   2.455  11.339
    4MOL      C 2275  13.653   2.743  11.102
    4MOL      C 2276  13.811   3.270  11.361
    4MOL      C 2277  13.892   3.280  11.468
    4MOL      C 2278  13.726   2.383  11.158
    4MOL      C 2279  13.652   2.606  11.079
    4MOL      C 2280  13.804   2.345  11.260
    4MOL      C 2281  13.971   2.444  11.417
    4MOL      N 2282  13.592   2.816  11.013
    4MOL      C 2283  13.750   3.386  11.282
    4MOL      C 2284  13.933   3.404  11.509
    4MOL      S 2285  13.672   2.252  11.059
    4MOL      N 2286  13.590   2.567  10.971
    4MOL      C 2287  13.826   2.212  11.261
    4MOL      S 2288  13.535   2.707  10.901
    4MOL      C 2289  14.010   3.456  11.624
    4MOL      C 2290  13.766   2.150  11.161
    4MOL      S 2291  13.914   2.101  11.360
    4MOL      C 2292  14.077   3.378  11.731
    4MOL      C 2293  14.017   3.598  11.654
    4MOL      C 2294  13.788   2.019  11.151
    4MOL      C 2295  13.868   1.972  11.249
    4MOL      C 2296  14.127   3.480  11.826
    4MOL      O 2297  14.088   3.258  11.745
    4MOL      C 2298  13.954   3.708  11.581
    4MOL      C 2299  14.091   3.606  11.780
    4MOL      C 2300  13.725   1.936  11.039
    4MOL      C 2301  13.900   1.840  11.252
    4MOL      C 2302  14.196   3.463  11.948
    4MOL      C 2303  14.028   3.822  11.537
    4MOL      C 2304  13.814   3.729  11.571
    4MOL      C 2305  14.126   3.721  11.852
    4MOL      C 2306  13.968   1.758  11.353
    4MOL      C 2307  14.230   3.578  12.022
    4MOL      N 2308  14.090   3.915  11.509
    4MOL      N 2309  13.699   3.740  11.566
    4MOL      C 2310  14.195   3.706  11.974
    4MOL      C 2311  14.093   1.795  11.423
    4MOL      C 2312  13.930   1.621  11.382
    4MOL      F 2313  14.294   3.565  12.140
    4MOL      F 2314  14.228   3.816  12.044
    4MOL      C 2315  14.130   1.672  11.497
    4MOL      O 2316  14.154   1.900  11.421
    4MOL      C 2317  13.826   1.540  11.319
    4MOL      C 2318  14.033   1.575  11.475
    4MOL      C 2319  14.241   1.648  11.579
    4MOL      C 2320  13.702   1.588  11.266
    4MOL      C 2321  13.852   1.409  11.270
    4MOL      C 2322  14.044   1.449  11.536
    4MOL      C 2323  14.252   1.522  11.642
    4MOL      N 2324  13.606   1.630  11.218
    4MOL      N 2325  13.879   1.302  11.235
    4MOL      C 2326  14.154   1.423  11.620
    4MOL      F 2327  14.357   1.499  11.723
    4MOL      F 2328  14.165   1.302  11.679
    4MOL      O 2329  13.791   2.260  12.523
    4MOL      O 2330  13.820   2.475  13.080
    4MOL      C 2331  13.694   2.156  12.540
    4MOL      C 2332  13.604   2.200  12.656
    4MOL      C 2333  13.521   2.082  12.710
    4MOL      C 2334  13.454   2.124  12.842
    4MOL      C 2335  13.375   2.010  12.906
    4MOL      C 2336  13.333   2.051  13.048
    4MOL      C 2337  13.247   1.945  13.117
    4MOL      C 2338  13.213   1.994  13.259
    4MOL      C 2339  13.714   2.392  13.130
    4MOL      C 2340  13.731   2.380  13.283
    4MOL      C 2341  13.641   2.270  13.342
    4MOL      C 2342  13.644   2.273  13.496
    4MOL      C 2343  13.571   2.152  13.557
    4MOL      C 2344  13.552   2.170  13.709
    4MOL      C 2345  13.485   2.046  13.771
    4MOL      C 2346  13.444   2.071  13.918
    4MOL      N 2347  13.109   1.918  13.326
    4MOL      C 2348  12.973   1.930  13.292
    4MOL      C 2349  13.114   1.822  13.426
    4MOL      C 2350  12.906   2.007  13.205
    4MOL      C 2351  12.895   1.846  13.361
    4MOL      C 2352  13.218   1.770  13.507
    4MOL      C 2353  12.982   1.781  13.447
    4MOL      C 2354  12.777   1.981  13.200
    4MOL      S 2355  12.950   2.133  13.096
    4MOL      S 2356  12.728   1.858  13.313
    4MOL      C 2357  13.185   1.683  13.611
    4MOL      N 2358  13.357   1.785  13.508
    4MOL      C 2359  12.951   1.689  13.550
    4MOL      C 2360  12.707   2.050  13.109
    4MOL      C 2361  12.784   2.139  13.042
    4MOL      C 2362  13.298   1.649  13.683
    4MOL      C 2363  13.052   1.642  13.633
    4MOL      C 2364  13.399   1.709  13.620
    4MOL      C 2365  13.447   1.794  13.393
    4MOL      N 2366  12.831   1.646  13.576
    4MOL      C 2367  12.557   2.029  13.088
    4MOL      C 2368  12.732   2.220  12.945
    4MOL      S 2369  13.351   1.557  13.821
    4MOL      N 2370  13.015   1.559  13.725
    4MOL      C 2371  13.519   1.685  13.674
    4MOL      S 2372  12.850   1.545  13.707
    4MOL      C 2373  12.795   2.331  12.872
    4MOL      C 2374  13.513   1.608  13.782
    4MOL      S 2375  13.682   1.729  13.637
    4MOL      C 2376  12.934   2.334  12.821
    4MOL      C 2377  12.723   2.452  12.834
    4MOL      C 2378  13.629   1.582  13.842
    4MOL      C 2379  13.733   1.643  13.781
    4MOL      C 2380  12.946   2.466  12.755
    4MOL      O 2381  13.022   2.250  12.827
    4MOL      C 2382  12.582   2.482  12.855
    4MOL      C 2383  12.823   2.532  12.762
    4MOL      C 2384  13.639   1.493  13.965
    4MOL      C 2385  13.859   1.634  13.831
    4MOL      C 2386  13.058   2.526  12.695
    4MOL      C 2387  12.537   2.609  12.900
    4MOL      C 2388  12.474   2.404  12.807
    4MOL      C 2389  12.808   2.661  12.707
    4MOL      C 2390  13.985   1.683  13.775
    4MOL      C 2391  13.044   2.655  12.641
    4MOL      N 2392  12.506   2.716  12.932
    4MOL      N 2393  12.390   2.334  12.766
    4MOL      C 2394  12.920   2.722  12.647
    4MOL      C 2395  14.004   1.816  13.713
    4MOL      C 2396  14.111   1.612  13.786
    4MOL      F 2397  13.151   2.715  12.584
    4MOL      F 2398  12.905   2.845  12.593
    4MOL      C 2399  14.148   1.818  13.676
    4MOL      O 2400  13.925   1.907  13.698
    4MOL      C 2401  14.140   1.492  13.864
    4MOL      C 2402  14.207   1.700  13.719
    4MOL      C 2403  14.222   1.918  13.611
    4MOL      C 2404  14.075   1.367  13.848
    4MOL      C 2405  14.229   1.492  13.975
    4MOL      C 2406  14.344   1.678  13.700
    4MOL      C 2407  14.359   1.897  13.591
    4MOL      N 2408  14.017   1.267  13.836
    4MOL      N 2409  14.306   1.491  14.061
    4MOL      C 2410  14.420   1.777  13.636
    4MOL      F 2411  14.433   1.993  13.531
    4MOL      F 2412  14.553   1.758  13.621
    4MOL      N 2413  13.370   1.959  13.977
    4MOL      C 2414  13.232   1.941  13.955
    4MOL      C 2415  13.406   1.867  14.075
    4MOL      C 2416  13.143   1.997  13.872
    4MOL      C 2417  13.180   1.845  14.033
    4MOL      C 2418  13.527   1.830  14.136
    4MOL      C 2419  13.287   1.800  14.110
    4MOL      C 2420  13.023   1.942  13.879
    4MOL      S 2421  13.152   2.121  13.754
    4MOL      S 2422  13.011   1.820  14.001
    4MOL      C 2423  13.526   1.730  14.234
    4MOL      N 2424  13.660   1.868  14.119
    4MOL      C 2425  13.287   1.701  14.209
    4MOL      C 2426  12.935   1.987  13.788
    4MOL      C 2427  12.989   2.079  13.705
    4MOL      C 2428  13.654   1.703  14.278
    4MOL      C 2429  13.406   1.665  14.271
    4MOL      C 2430  13.733   1.786  14.208
    4MOL      C 2431  13.724   1.906  13.992
    4MOL      N 2432  13.181   1.636  14.248
    4MOL      C 2433  12.794   1.932  13.778
    4MOL      C 2434  12.923   2.128  13.597
    4MOL      S 2435  13.745   1.596  14.381
    4MOL      N 2436  13.398   1.571  14.360
    4MOL      C 2437  13.863   1.770  14.234
    4MOL      S 2438  13.237   1.530  14.364
    4MOL      C 2439  12.965   2.227  13.495
    4MOL      C 2440  13.888   1.673  14.320
    4MOL      S 2441  14.008   1.846  14.178
    4MOL      C 2442  13.104   2.246  13.447
    4MOL      C 2443  12.873   2.308  13.419
    4MOL      C 2444  14.017   1.648  14.343
    4MOL      C 2445  14.098   1.730  14.274
    4MOL      C 2446  13.092   2.342  13.336
    4MOL      O 2447  13.210   2.194  13.478
    4MOL      C 2448  12.727   2.315  13.432
    4MOL      C 2449  12.958   2.376  13.320
    4MOL      C 2450  14.063   1.539  14.439
    4MOL      C 2451  14.233   1.720  14.280
    4MOL      C 2452  13.192   2.390  13.250
    4MOL      C 2453  12.642   2.338  13.321
    4MOL      C 2454  12.657   2.329  13.555
    4MOL      C 2455  12.920   2.462  13.216
    4MOL      C 2456  14.332   1.808  14.218
    4MOL      C 2457  13.155   2.475  13.145
    4MOL      N 2458  12.581   2.362  13.225
    4MOL      N 2459  12.600   2.335  13.656
    4MOL      C 2460  13.019   2.511  13.128
    4MOL      C 2461  14.335   1.843  14.075
    4MOL      C 2462  14.446   1.863  14.288
    4MOL      F 2463  13.249   2.523  13.062
    4MOL      F 2464  12.982   2.594  13.029
    4MOL      C 2465  14.456   1.926  14.061
    4MOL      O 2466  14.258   1.811  13.985
    4MOL      C 2467  14.485   1.841  14.428
    4MOL      C 2468  14.519   1.936  14.184
    4MOL      C 2469  14.509   1.987  13.946
    4MOL      C 2470  14.397   1.845  14.539
    4MOL      C 2471  14.614   1.793  14.464
    4MOL      C 2472  14.640   2.007  14.197
    4MOL      C 2473  14.629   2.059  13.958
    4MOL      N 2474  14.321   1.844  14.626
    4MOL      N 2475  14.721   1.757  14.488
    4MOL      C 2476  14.694   2.069  14.083
    4MOL      F 2477  14.681   2.119  13.848
    4MOL      F 2478  14.810   2.138  14.095
    4MOL      H 2479  14.388   2.386  12.490
    4MOL      H 2480  14.400   2.572  12.943
    4MOL      H 2481  14.232   2.269  12.435
    4MOL      H 2482  14.365   2.128  12.750
    4MOL      H 2483  14.398   2.161  12.584
    4MOL      H 2484  14.377   2.210  12.947
    4MOL      H 2485  14.425   2.350  13.035
    4MOL      H 2486  14.208   2.087  12.890
    4MOL      H 2487  14.038   2.065  12.908
    4MOL      H 2488  13.874   2.163  12.754
    4MOL      H 2489  14.272   2.515  13.122
    4MOL      H 2490  13.885   2.254  12.956
    4MOL      H 2491  14.285   2.817  12.922
    4MOL      H 2492  14.447   2.761  12.965
    4MOL      H 2493  14.551   2.956  12.939
    4MOL      H 2494  14.453   3.010  12.806
    4MOL      H 2495  14.262   3.055  12.969
    4MOL      H 2496  14.365   3.005  13.102
    4MOL      H 2497  14.513   3.195  13.074
    4MOL      H 2498  14.452   3.229  12.913
    4MOL      H 2499  14.230   3.299  13.011
    4MOL      H 2500  14.289   3.267  13.172
    4MOL      H 2501  14.444   3.451  13.165
    4MOL      H 2502  14.436   3.465  12.990
    4MOL      H 2503  14.199   3.548  13.003
    4MOL      H 2504  14.204   3.529  13.177
    4MOL      H 2505  14.401   3.695  13.180
    4MOL      H 2506  14.241   3.757  13.151
    4MOL      H 2507  14.050   2.745  13.014
    4MOL      H 2508  13.886   2.708  13.074
    4MOL      H 2509  13.936   2.849  13.280
    4MOL      H 2510  14.092   2.893  13.207
    4MOL      H 2511  13.964   2.977  13.002
    4MOL      H 2512  13.813   2.943  13.085
    4MOL      H 2513  13.878   3.113  13.263
    4MOL      H 2514  14.025   3.149  13.171
    4MOL      H 2515  13.875   3.203  12.969
    4MOL      H 2516  13.735   3.182  13.074
    4MOL      H 2517  13.814   3.372  13.217
    4MOL      H 2518  13.954   3.394  13.112
    4MOL      H 2519  13.802   3.441  12.917
    4MOL      H 2520  13.662   3.411  13.018
    4MOL      H 2521  13.745   3.606  13.169
    4MOL      H 2522  13.861   3.642  13.043
    4MOL      H 2523  13.807   2.336  12.303
    4MOL      H 2524  13.860   2.492  12.374
    4MOL      H 2525  13.980   2.549  12.169
    4MOL      H 2526  13.968   2.385  12.110
    4MOL      H 2527  13.699   2.438  12.127
    4MOL      H 2528  13.759   2.602  12.109
    4MOL      H 2529  13.903   2.470  11.911
    4MOL      H 2530  13.760   2.370  11.913
    4MOL      H 2531  13.617   2.553  11.843
    4MOL      H 2532  13.736   2.674  11.891
    4MOL      H 2533  13.895   2.573  11.713
    4MOL      H 2534  13.758   2.483  11.652
    4MOL      H 2535  13.667   2.667  11.547
    4MOL      H 2536  13.698   2.775  11.681
    4MOL      H 2537  13.893   2.854  11.597
    4MOL      H 2538  13.953   2.697  11.551
    4MOL      H 2539  14.316   2.491  12.336
    4MOL      H 2540  14.194   2.617  12.339
    4MOL      H 2541  14.411   2.770  12.279
    4MOL      H 2542  14.474   2.622  12.220
    4MOL      H 2543  14.315   2.618  12.043
    4MOL      H 2544  14.215   2.744  12.111
    4MOL      H 2545  14.508   2.816  12.068
    4MOL      H 2546  14.418   2.780  11.925
    4MOL      H 2547  14.251   2.966  11.991
    4MOL      H 2548  14.361   3.009  12.120
    4MOL      H 2549  14.499   3.127  11.989
    4MOL      H 2550  14.516   3.000  11.874
    4MOL      H 2551  14.260   3.108  11.817
    4MOL      H 2552  14.354   3.246  11.860
    4MOL      H 2553  14.532   3.171  11.688
    4MOL      H 2554  14.418   3.049  11.633
    4MOL      H 2555  14.424   2.935  11.260
    4MOL      H 2556  14.461   2.999  11.422
    4MOL      H 2557  14.395   2.832  11.403
    4MOL      H 2558  14.418   3.860  11.845
    4MOL      H 2559  14.564   3.872  11.745
    4MOL      H 2560  14.406   3.855  11.669
    4MOL      H 2561  14.601   3.774  11.964
    4MOL      H 2562  14.043   2.682  10.831
    4MOL      H 2563  13.901   2.629  10.924
    4MOL      H 2564  13.928   2.800  10.893
    4MOL      H 2565  14.081   2.484  10.946
    4MOL      H 2566  14.873   3.284  12.260
    4MOL      H 2567  15.056   3.750  12.265
    4MOL      H 2568  14.483   2.153  11.294
    4MOL      H 2569  14.108   1.934  11.045
    4MOL      H 2570  14.607   3.748  13.192
    4MOL      H 2571  14.617   3.574  13.235
    4MOL      H 2572  14.765   3.671  13.216
    4MOL      H 2573  13.850   4.048  12.653
    4MOL      H 2574  13.910   4.197  12.729
    4MOL      H 2575  14.010   4.108  12.614
    4MOL      H 2576  13.753   4.073  12.856
    4MOL      H 2577  15.312   3.475  12.958
    4MOL      H 2578  15.262   3.309  12.918
    4MOL      H 2579  15.216   3.442  12.812
    4MOL      H 2580  15.283   3.326  13.149
    4MOL      H 2581  13.615   3.873  13.442
    4MOL      H 2582  13.331   4.187  13.174
    4MOL      H 2583  15.062   3.354  13.732
    4MOL      H 2584  15.371   2.991  13.578
    4MOL      H 2585  13.560   3.463  13.208
    4MOL      H 2586  13.632   3.537  13.354
    4MOL      H 2587  13.475   3.452  13.363
    4MOL      H 2588  13.887   3.902  12.394
    4MOL      H 2589  13.827   3.743  12.342
    4MOL      H 2590  13.715   3.865  12.405
    4MOL      H 2591  14.052   3.732  12.417
    4MOL      H 2592  12.923   3.605  13.654
    4MOL      H 2593  12.988   3.747  13.739
    4MOL      H 2594  12.940   3.760  13.570
    4MOL      H 2595  13.077   3.551  13.837
    4MOL      H 2596  14.433   3.401  12.785
    4MOL      H 2597  14.598   3.653  12.388
    4MOL      H 2598  13.533   3.143  13.953
    4MOL      H 2599  13.351   3.443  14.311
    4MOL      H 2600  14.015   2.543  11.432
    4MOL      H 2601  13.949   2.399  11.514
    4MOL      H 2602  14.043   2.382  11.363
    4MOL      H 2603  13.703   3.459  11.349
    4MOL      H 2604  13.826   3.439  11.224
    4MOL      H 2605  13.672   3.354  11.212
    4MOL      H 2606  13.902   3.487  11.448
    4MOL      H 2607  13.798   1.873  10.988
    4MOL      H 2608  13.646   1.871  11.079
    4MOL      H 2609  13.679   1.998  10.961
    4MOL      H 2610  13.867   1.777  11.170
    4MOL      H 2611  14.219   3.364  11.986
    4MOL      H 2612  14.100   3.821  11.817
    4MOL      H 2613  14.315   1.724  11.596
    4MOL      H 2614  13.970   1.371  11.521
    4MOL      H 2615  13.633   2.145  12.450
    4MOL      H 2616  13.743   2.061  12.562
    4MOL      H 2617  13.666   2.241  12.737
    4MOL      H 2618  13.537   2.280  12.623
    4MOL      H 2619  13.446   2.051  12.637
    4MOL      H 2620  13.587   1.996  12.729
    4MOL      H 2621  13.532   2.158  12.912
    4MOL      H 2622  13.388   2.210  12.824
    4MOL      H 2623  13.288   1.986  12.845
    4MOL      H 2624  13.438   1.919  12.912
    4MOL      H 2625  13.422   2.072  13.108
    4MOL      H 2626  13.276   2.145  13.042
    4MOL      H 2627  13.156   1.928  13.059
    4MOL      H 2628  13.301   1.849  13.121
    4MOL      H 2629  13.303   1.998  13.321
    4MOL      H 2630  13.178   2.097  13.249
    4MOL      H 2631  13.617   2.438  13.108
    4MOL      H 2632  13.716   2.293  13.084
    4MOL      H 2633  13.835   2.357  13.308
    4MOL      H 2634  13.707   2.477  13.329
    4MOL      H 2635  13.538   2.284  13.307
    4MOL      H 2636  13.675   2.172  13.305
    4MOL      H 2637  13.748   2.274  13.531
    4MOL      H 2638  13.597   2.366  13.530
    4MOL      H 2639  13.472   2.141  13.509
    4MOL      H 2640  13.628   2.061  13.536
    4MOL      H 2641  13.649   2.187  13.757
    4MOL      H 2642  13.490   2.259  13.727
    4MOL      H 2643  13.398   2.018  13.712
    4MOL      H 2644  13.553   1.962  13.764
    4MOL      H 2645  13.380   2.160  13.923
    4MOL      H 2646  13.532   2.092  13.979
    4MOL      H 2647  13.391   1.773  13.301
    4MOL      H 2648  13.490   1.895  13.387
    4MOL      H 2649  13.528   1.721  13.400
    4MOL      H 2650  12.502   2.123  13.100
    4MOL      H 2651  12.537   1.990  12.988
    4MOL      H 2652  12.515   1.958  13.160
    4MOL      H 2653  12.628   2.207  12.919
    4MOL      H 2654  13.711   1.412  13.948
    4MOL      H 2655  13.672   1.550  14.052
    4MOL      H 2656  13.543   1.446  13.990
    4MOL      H 2657  13.875   1.580  13.925
    4MOL      H 2658  13.154   2.474  12.692
    4MOL      H 2659  12.714   2.715  12.711
    4MOL      H 2660  14.174   2.010  13.578
    4MOL      H 2661  14.393   1.587  13.736
    4MOL      H 2662  13.663   1.869  13.910
    4MOL      H 2663  13.733   2.015  13.985
    4MOL      H 2664  13.823   1.862  13.982
    4MOL      H 2665  12.721   2.010  13.798
    4MOL      H 2666  12.773   1.892  13.678
    4MOL      H 2667  12.776   1.850  13.849
    4MOL      H 2668  12.824   2.090  13.576
    4MOL      H 2669  14.117   1.460  14.385
    4MOL      H 2670  14.131   1.580  14.515
    4MOL      H 2671  13.980   1.491  14.492
    4MOL      H 2672  14.278   1.641  14.339
    4MOL      H 2673  13.296   2.361  13.264
    4MOL      H 2674  12.817   2.492  13.199
    4MOL      H 2675  14.458   1.980  13.850
    4MOL      H 2676  14.692   2.016  14.292
    5MOL      C 2677   6.655   6.238  18.411
    5MOL      C 2678   6.714   6.281  18.531
    5MOL      C 2679   6.545   6.308  18.359
    5MOL      C 2680   6.662   6.392  18.602
    5MOL      C 2681   6.496   6.421  18.426
    5MOL      C 2682   6.718   6.201  18.857
    5MOL      C 2683   6.552   6.463  18.549
    5MOL      C 2684   6.725   6.422  18.738
    5MOL      C 2685   6.663   6.107  18.945
    5MOL      C 2686   6.666   6.331  18.846
    5MOL      C 2687   6.484   6.581  18.620
    5MOL      C 2688   6.558   6.144  19.031
    5MOL      C 2689   6.559   6.369  18.931
    5MOL      C 2690   6.488   6.504  18.922
    5MOL      C 2691   6.510   6.276  19.025
    5MOL      C 2692   6.361   6.532  18.696
    5MOL      C 2693   6.363   6.494  18.833
    5MOL      C 2694   6.242   6.515  18.622
    5MOL      C 2695   6.247   6.436  18.889
    5MOL      C 2696   6.129   6.454  18.678
    5MOL      C 2697   6.132   6.414  18.813
    5MOL      O 2698   6.707   6.127  18.350
    5MOL      O 2699   6.483   6.267  18.244
    5MOL      O 2700   6.717   5.980  18.942
    5MOL      O 2701   6.022   6.431  18.596
    5MOL      C 2702   6.347   6.220  18.250
    5MOL      C 2703   6.296   6.214  18.105
    5MOL      C 2704   6.149   6.166  18.095
    5MOL      C 2705   6.103   6.170  17.948
    5MOL      C 2706   5.964   6.107  17.926
    5MOL      C 2707   5.937   6.094  17.775
    5MOL      C 2708   5.794   6.046  17.743
    5MOL      C 2709   5.772   6.032  17.591
    5MOL      C 2710   5.989   6.294  18.567
    5MOL      C 2711   5.891   6.290  18.448
    5MOL      C 2712   5.854   6.144  18.416
    5MOL      C 2713   5.757   6.132  18.297
    5MOL      C 2714   5.710   5.986  18.281
    5MOL      C 2715   5.615   5.963  18.162
    5MOL      C 2716   5.554   5.822  18.169
    5MOL      C 2717   5.471   5.786  18.045
    5MOL      C 2718   6.638   5.870  18.895
    5MOL      C 2719   6.736   5.756  18.857
    5MOL      C 2720   6.664   5.625  18.819
    5MOL      C 2721   6.765   5.514  18.781
    5MOL      C 2722   6.700   5.374  18.772
    5MOL      C 2723   6.803   5.263  18.744
    5MOL      C 2724   6.749   5.121  18.775
    5MOL      C 2725   6.858   5.013  18.760
    5MOL      C 2726   6.658   5.997  18.386
    5MOL      C 2727   6.754   5.893  18.327
    5MOL      C 2728   6.716   5.747  18.362
    5MOL      C 2729   6.825   5.649  18.311
    5MOL      C 2730   6.788   5.500  18.331
    5MOL      C 2731   6.905   5.409  18.284
    5MOL      C 2732   6.869   5.259  18.284
    5MOL      C 2733   6.988   5.174  18.233
    5MOL      N 2734   6.955   5.032  18.212
    5MOL      C 2735   6.882   4.992  18.098
    5MOL      C 2736   6.957   4.922  18.297
    5MOL      C 2737   6.844   5.052  17.984
    5MOL      C 2738   6.840   4.866  18.107
    5MOL      C 2739   7.017   4.890  18.422
    5MOL      C 2740   6.884   4.822  18.231
    5MOL      C 2741   6.776   4.972  17.904
    5MOL      S 2742   6.861   5.210  17.916
    5MOL      S 2743   6.755   4.812  17.966
    5MOL      C 2744   6.998   4.762  18.476
    5MOL      N 2745   7.101   4.958  18.510
    5MOL      C 2746   6.863   4.695  18.288
    5MOL      C 2747   6.731   5.027  17.791
    5MOL      C 2748   6.762   5.158  17.781
    5MOL      C 2749   7.067   4.748  18.595
    5MOL      C 2750   6.920   4.665  18.411
    5MOL      C 2751   7.128   4.865  18.613
    5MOL      C 2752   7.108   5.102  18.539
    5MOL      N 2753   6.792   4.601  18.233
    5MOL      C 2754   6.652   4.946  17.689
    5MOL      C 2755   6.714   5.231  17.676
    5MOL      S 2756   7.098   4.634  18.724
    5MOL      N 2757   6.897   4.545  18.455
    5MOL      C 2758   7.198   4.870  18.727
    5MOL      S 2759   6.800   4.474  18.340
    5MOL      C 2760   6.734   5.372  17.642
    5MOL      C 2761   7.191   4.759  18.799
    5MOL      S 2762   7.295   4.990  18.803
    5MOL      C 2763   6.741   5.483  17.739
    5MOL      C 2764   6.734   5.421  17.506
    5MOL      C 2765   7.253   4.763  18.917
    5MOL      C 2766   7.310   4.883  18.941
    5MOL      C 2767   6.757   5.603  17.654
    5MOL      O 2768   6.732   5.482  17.861
    5MOL      C 2769   6.710   5.345  17.383
    5MOL      C 2770   6.752   5.566  17.521
    5MOL      C 2771   7.253   4.643  19.012
    5MOL      C 2772   7.368   4.912  19.061
    5MOL      C 2773   6.776   5.737  17.693
    5MOL      C 2774   6.617   5.384  17.284
    5MOL      C 2775   6.767   5.218  17.351
    5MOL      C 2776   6.764   5.662  17.419
    5MOL      C 2777   7.442   5.031  19.105
    5MOL      C 2778   6.791   5.834  17.592
    5MOL      N 2779   6.545   5.420  17.200
    5MOL      N 2780   6.812   5.113  17.330
    5MOL      C 2781   6.784   5.796  17.455
    5MOL      C 2782   7.415   5.171  19.061
    5MOL      C 2783   7.545   5.027  19.207
    5MOL      F 2784   6.811   5.963  17.627
    5MOL      F 2785   6.798   5.889  17.358
    5MOL      C 2786   7.514   5.251  19.136
    5MOL      O 2787   7.330   5.216  18.987
    5MOL      C 2788   7.592   4.911  19.283
    5MOL      C 2789   7.585   5.167  19.222
    5MOL      C 2790   7.537   5.389  19.131
    5MOL      C 2791   7.620   4.782  19.230
    5MOL      C 2792   7.613   4.916  19.423
    5MOL      C 2793   7.681   5.221  19.310
    5MOL      C 2794   7.633   5.444  19.219
    5MOL      N 2795   7.638   4.677  19.186
    5MOL      N 2796   7.633   4.928  19.536
    5MOL      C 2797   7.703   5.360  19.309
    5MOL      F 2798   7.653   5.577  19.220
    5MOL      F 2799   7.790   5.413  19.397
    5MOL      N 2800   5.843   5.918  17.530
    5MOL      C 2801   5.800   5.786  17.561
    5MOL      C 2802   5.974   5.904  17.482
    5MOL      C 2803   5.689   5.731  17.612
    5MOL      C 2804   5.895   5.696  17.535
    5MOL      C 2805   6.077   5.991  17.438
    5MOL      C 2806   6.000   5.766  17.480
    5MOL      C 2807   5.701   5.601  17.629
    5MOL      S 2808   5.531   5.784  17.658
    5MOL      S 2809   5.854   5.536  17.583
    5MOL      C 2810   6.197   5.936  17.390
    5MOL      N 2811   6.092   6.129  17.432
    5MOL      C 2812   6.116   5.712  17.423
    5MOL      C 2813   5.597   5.536  17.678
    5MOL      C 2814   5.492   5.618  17.703
    5MOL      C 2815   6.287   6.034  17.357
    5MOL      C 2816   6.215   5.797  17.377
    5MOL      C 2817   6.224   6.149  17.384
    5MOL      C 2818   5.989   6.227  17.395
    5MOL      N 2819   6.139   5.585  17.406
    5MOL      C 2820   5.607   5.385  17.695
    5MOL      C 2821   5.376   5.566  17.753
    5MOL      S 2822   6.448   6.057  17.295
    5MOL      N 2823   6.318   5.740  17.321
    5MOL      C 2824   6.298   6.257  17.356
    5MOL      S 2825   6.274   5.579  17.309
    5MOL      C 2826   5.241   5.620  17.767
    5MOL      C 2827   6.417   6.227  17.307
    5MOL      S 2828   6.273   6.427  17.368
    5MOL      C 2829   5.205   5.761  17.794
    5MOL      C 2830   5.122   5.537  17.759
    5MOL      C 2831   6.492   6.331  17.269
    5MOL      C 2832   6.429   6.449  17.291
    5MOL      C 2833   5.058   5.761  17.799
    5MOL      O 2834   5.276   5.859  17.810
    5MOL      C 2835   5.111   5.394  17.724
    5MOL      C 2836   5.012   5.630  17.783
    5MOL      C 2837   6.631   6.313  17.210
    5MOL      C 2838   6.485   6.566  17.252
    5MOL      C 2839   4.970   5.868  17.821
    5MOL      C 2840   5.023   5.347  17.623
    5MOL      C 2841   5.185   5.286  17.779
    5MOL      C 2842   4.875   5.602  17.791
    5MOL      C 2843   6.434   6.701  17.273
    5MOL      C 2844   4.832   5.840  17.828
    5MOL      N 2845   4.946   5.311  17.545
    5MOL      N 2846   5.250   5.200  17.820
    5MOL      C 2847   4.785   5.708  17.814
    5MOL      C 2848   6.295   6.742  17.241
    5MOL      C 2849   6.514   6.814  17.313
    5MOL      F 2850   4.746   5.942  17.849
    5MOL      F 2851   4.653   5.681  17.822
    5MOL      C 2852   6.293   6.887  17.270
    5MOL      O 2853   6.202   6.677  17.196
    5MOL      C 2854   6.659   6.818  17.332
    5MOL      C 2855   6.421   6.926  17.310
    5MOL      C 2856   6.187   6.978  17.260
    5MOL      C 2857   6.736   6.725  17.408
    5MOL      C 2858   6.743   6.901  17.252
    5MOL      C 2859   6.447   7.061  17.341
    5MOL      C 2860   6.212   7.113  17.291
    5MOL      N 2861   6.797   6.646  17.465
    5MOL      N 2862   6.805   6.972  17.186
    5MOL      C 2863   6.341   7.154  17.331
    5MOL      F 2864   6.111   7.202  17.281
    5MOL      F 2865   6.366   7.283  17.360
    5MOL      N 2866   5.404   5.656  18.058
    5MOL      C 2867   5.476   5.535  18.053
    5MOL      C 2868   5.274   5.622  18.094
    5MOL      C 2869   5.603   5.502  18.024
    5MOL      C 2870   5.399   5.430  18.083
    5MOL      C 2871   5.153   5.693  18.116
    5MOL      C 2872   5.273   5.482  18.105
    5MOL      C 2873   5.627   5.373  18.035
    5MOL      S 2874   5.743   5.589  17.971
    5MOL      S 2875   5.488   5.280  18.081
    5MOL      C 2876   5.035   5.621  18.141
    5MOL      N 2877   5.118   5.828  18.120
    5MOL      C 2878   5.154   5.411  18.129
    5MOL      C 2879   5.752   5.334  18.009
    5MOL      C 2880   5.831   5.437  17.972
    5MOL      C 2881   4.928   5.706  18.160
    5MOL      C 2882   5.035   5.480  18.145
    5MOL      C 2883   4.979   5.829  18.147
    5MOL      C 2884   5.199   5.941  18.169
    5MOL      N 2885   5.144   5.282  18.134
    5MOL      C 2886   5.794   5.188  18.013
    5MOL      C 2887   5.962   5.419  17.938
    5MOL      S 2888   4.759   5.706  18.200
    5MOL      N 2889   4.928   5.408  18.161
    5MOL      C 2890   4.888   5.926  18.167
    5MOL      S 2891   4.983   5.250  18.160
    5MOL      C 2892   6.057   5.515  17.883
    5MOL      C 2893   4.769   5.879  18.200
    5MOL      S 2894   4.892   6.098  18.166
    5MOL      C 2895   6.080   5.647  17.945
    5MOL      C 2896   6.149   5.492  17.772
    5MOL      C 2897   4.678   5.971  18.233
    5MOL      C 2898   4.727   6.097  18.225
    5MOL      C 2899   6.186   5.707  17.864
    5MOL      O 2900   6.029   5.697  18.044
    5MOL      C 2901   6.170   5.365  17.697
    5MOL      C 2902   6.225   5.618  17.765
    5MOL      C 2903   4.537   5.934  18.276
    5MOL      C 2904   4.651   6.204  18.260
    5MOL      C 2905   6.245   5.834  17.879
    5MOL      C 2906   6.265   5.350  17.592
    5MOL      C 2907   6.148   5.237  17.755
    5MOL      C 2908   6.327   5.656  17.675
    5MOL      C 2909   4.682   6.347  18.247
    5MOL      C 2910   6.346   5.871  17.789
    5MOL      N 2911   6.350   5.336  17.514
    5MOL      N 2912   6.132   5.137  17.810
    5MOL      C 2913   6.386   5.783  17.687
    5MOL      C 2914   4.811   6.409  18.286
    5MOL      C 2915   4.586   6.447  18.206
    5MOL      F 2916   6.404   5.993  17.802
    5MOL      F 2917   6.483   5.818  17.600
    5MOL      C 2918   4.790   6.553  18.259
    5MOL      O 2919   4.911   6.359  18.334
    5MOL      C 2920   4.443   6.428  18.180
    5MOL      C 2921   4.660   6.572  18.214
    5MOL      C 2922   4.880   6.660  18.274
    5MOL      C 2923   4.386   6.330  18.095
    5MOL      C 2924   4.344   6.494  18.257
    5MOL      C 2925   4.614   6.701  18.181
    5MOL      C 2926   4.835   6.789  18.241
    5MOL      N 2927   4.339   6.246  18.031
    5MOL      N 2928   4.268   6.551  18.323
    5MOL      C 2929   4.703   6.810  18.195
    5MOL      F 2930   4.920   6.893  18.253
    5MOL      F 2931   4.660   6.934  18.162
    5MOL      N 2932   6.826   4.886  18.828
    5MOL      C 2933   6.753   4.783  18.764
    5MOL      C 2934   6.873   4.830  18.947
    5MOL      C 2935   6.682   4.775  18.651
    5MOL      C 2936   6.751   4.670  18.836
    5MOL      C 2937   6.951   4.877  19.056
    5MOL      C 2938   6.827   4.698  18.948
    5MOL      C 2939   6.621   4.659  18.636
    5MOL      S 2940   6.649   4.883  18.521
    5MOL      S 2941   6.655   4.545  18.762
    5MOL      C 2942   6.982   4.788  19.160
    5MOL      N 2943   7.010   4.998  19.090
    5MOL      C 2944   6.859   4.609  19.052
    5MOL      C 2945   6.539   4.650  18.531
    5MOL      C 2946   6.537   4.763  18.458
    5MOL      C 2947   7.060   4.849  19.256
    5MOL      C 2948   6.938   4.654  19.158
    5MOL      C 2949   7.075   4.975  19.214
    5MOL      C 2950   6.976   5.135  19.049
    5MOL      N 2951   6.822   4.485  19.059
    5MOL      C 2952   6.459   4.524  18.500
    5MOL      C 2953   6.455   4.779  18.352
    5MOL      S 2954   7.140   4.819  19.408
    5MOL      N 2955   6.966   4.566  19.249
    5MOL      C 2956   7.145   5.051  19.299
    5MOL      S 2957   6.891   4.426  19.198
    5MOL      C 2958   6.450   4.893  18.260
    5MOL      C 2959   7.187   4.986  19.406
    5MOL      S 2960   7.193   5.216  19.303
    5MOL      C 2961   6.445   5.034  18.307
    5MOL      C 2962   6.443   4.884  18.116
    5MOL      C 2963   7.257   5.058  19.495
    5MOL      C 2964   7.274   5.186  19.456
    5MOL      C 2965   6.445   5.112  18.182
    5MOL      O 2966   6.438   5.080  18.419
    5MOL      C 2967   6.427   4.763  18.033
    5MOL      C 2968   6.443   5.024  18.074
    5MOL      C 2969   7.308   4.995  19.624
    5MOL      C 2970   7.345   5.274  19.532
    5MOL      C 2971   6.446   5.251  18.166
    5MOL      C 2972   6.333   4.757  17.926
    5MOL      C 2973   6.468   4.631  18.068
    5MOL      C 2974   6.443   5.075  17.943
    5MOL      C 2975   7.377   5.418  19.519
    5MOL      C 2976   6.447   5.303  18.036
    5MOL      N 2977   6.259   4.755  17.837
    5MOL      N 2978   6.493   4.523  18.099
    5MOL      C 2979   6.448   5.215  17.925
    5MOL      C 2980   7.355   5.505  19.400
    5MOL      C 2981   7.441   5.493  19.625
    5MOL      F 2982   6.442   5.436  18.017
    5MOL      F 2983   6.450   5.265  17.800
    5MOL      C 2984   7.409   5.636  19.440
    5MOL      O 2985   7.307   5.482  19.291
    5MOL      C 2986   7.483   5.446  19.757
    5MOL      C 2987   7.458   5.627  19.570
    5MOL      C 2988   7.417   5.755  19.366
    5MOL      C 2989   7.397   5.390  19.855
    5MOL      C 2990   7.618   5.450  19.800
    5MOL      C 2991   7.519   5.739  19.630
    5MOL      C 2992   7.477   5.867  19.426
    5MOL      N 2993   7.324   5.340  19.929
    5MOL      N 2994   7.729   5.458  19.832
    5MOL      C 2995   7.527   5.859  19.557
    5MOL      F 2996   7.485   5.982  19.355
    5MOL      F 2997   7.585   5.966  19.616
    5MOL      O 2998   6.504   6.051  19.119
    5MOL      O 2999   6.025   6.348  18.870
    5MOL      C 3000   6.438   6.086  19.242
    5MOL      C 3001   6.286   6.109  19.220
    5MOL      C 3002   6.221   6.174  19.345
    5MOL      C 3003   6.077   6.225  19.320
    5MOL      C 3004   6.016   6.290  19.447
    5MOL      C 3005   5.880   6.359  19.419
    5MOL      C 3006   5.818   6.420  19.547
    5MOL      C 3007   5.688   6.498  19.517
    5MOL      C 3008   5.957   6.403  18.983
    5MOL      C 3009   5.870   6.521  18.938
    5MOL      C 3010   5.814   6.598  19.059
    5MOL      C 3011   5.720   6.713  19.016
    5MOL      C 3012   5.683   6.801  19.137
    5MOL      C 3013   5.572   6.903  19.102
    5MOL      C 3014   5.542   6.992  19.224
    5MOL      C 3015   5.415   7.078  19.203
    5MOL      N 3016   5.618   6.550  19.635
    5MOL      C 3017   5.524   6.472  19.708
    5MOL      C 3018   5.603   6.680  19.684
    5MOL      C 3019   5.481   6.345  19.700
    5MOL      C 3020   5.461   6.543  19.802
    5MOL      C 3021   5.651   6.808  19.646
    5MOL      C 3022   5.509   6.671  19.789
    5MOL      C 3023   5.384   6.318  19.785
    5MOL      S 3024   5.518   6.210  19.600
    5MOL      S 3025   5.342   6.450  19.889
    5MOL      C 3026   5.601   6.921  19.713
    5MOL      N 3027   5.738   6.854  19.548
    5MOL      C 3028   5.466   6.785  19.858
    5MOL      C 3029   5.330   6.196  19.776
    5MOL      C 3030   5.386   6.123  19.678
    5MOL      C 3031   5.650   7.037  19.656
    5MOL      C 3032   5.511   6.911  19.820
    5MOL      C 3033   5.732   6.996  19.558
    5MOL      C 3034   5.862   6.792  19.501
    5MOL      N 3035   5.379   6.784  19.956
    5MOL      C 3036   5.219   6.150  19.870
    5MOL      C 3037   5.341   5.998  19.648
    5MOL      S 3038   5.638   7.210  19.668
    5MOL      N 3039   5.464   7.012  19.887
    5MOL      C 3040   5.788   7.097  19.491
    5MOL      S 3041   5.358   6.944  19.997
    5MOL      C 3042   5.391   5.900  19.551
    5MOL      C 3043   5.749   7.216  19.535
    5MOL      S 3044   5.901   7.110  19.361
    5MOL      C 3045   5.441   5.932  19.416
    5MOL      C 3046   5.383   5.757  19.572
    5MOL      C 3047   5.799   7.321  19.470
    5MOL      C 3048   5.882   7.285  19.370
    5MOL      C 3049   5.468   5.800  19.355
    5MOL      O 3050   5.455   6.040  19.361
    5MOL      C 3051   5.323   5.685  19.684
    5MOL      C 3052   5.433   5.701  19.446
    5MOL      C 3053   5.766   7.465  19.510
    5MOL      C 3054   5.938   7.379  19.289
    5MOL      C 3055   5.518   5.770  19.228
    5MOL      C 3056   5.212   5.598  19.668
    5MOL      C 3057   5.353   5.708  19.821
    5MOL      C 3058   5.447   5.565  19.412
    5MOL      C 3059   6.036   7.360  19.183
    5MOL      C 3060   5.532   5.634  19.193
    5MOL      N 3061   5.123   5.527  19.650
    5MOL      N 3062   5.377   5.733  19.932
    5MOL      C 3063   5.497   5.532  19.285
    5MOL      C 3064   6.028   7.256  19.078
    5MOL      C 3065   6.148   7.449  19.159
    5MOL      F 3066   5.580   5.603  19.071
    5MOL      F 3067   5.510   5.402  19.251
    5MOL      C 3068   6.148   7.280  18.995
    5MOL      O 3069   5.943   7.171  19.059
    5MOL      C 3070   6.173   7.578  19.223
    5MOL      C 3071   6.215   7.391  19.044
    5MOL      C 3072   6.194   7.209  18.883
    5MOL      C 3073   6.188   7.600  19.362
    5MOL      C 3074   6.169   7.701  19.151
    5MOL      C 3075   6.331   7.439  18.980
    5MOL      C 3076   6.310   7.255  18.818
    5MOL      N 3077   6.195   7.615  19.477
    5MOL      N 3078   6.170   7.800  19.090
    5MOL      C 3079   6.378   7.370  18.866
    5MOL      F 3080   6.355   7.190  18.709
    5MOL      F 3081   6.488   7.416  18.803
    5MOL      N 3082   5.375   7.150  19.324
    5MOL      C 3083   5.305   7.087  19.429
    5MOL      C 3084   5.380   7.285  19.358
    5MOL      C 3085   5.272   6.959  19.454
    5MOL      C 3086   5.266   7.173  19.524
    5MOL      C 3087   5.440   7.399  19.300
    5MOL      C 3088   5.310   7.297  19.479
    5MOL      C 3089   5.213   6.943  19.571
    5MOL      S 3090   5.292   6.811  19.370
    5MOL      S 3091   5.186   7.092  19.656
    5MOL      C 3092   5.424   7.523  19.364
    5MOL      N 3093   5.525   7.419  19.192
    5MOL      C 3094   5.293   7.422  19.540
    5MOL      C 3095   5.188   6.816  19.605
    5MOL      C 3096   5.230   6.728  19.511
    5MOL      C 3097   5.496   7.621  19.297
    5MOL      C 3098   5.350   7.535  19.482
    5MOL      C 3099   5.555   7.557  19.196
    5MOL      C 3100   5.629   7.326  19.145
    5MOL      N 3101   5.227   7.442  19.651
    5MOL      C 3102   5.123   6.778  19.737
    5MOL      C 3103   5.224   6.593  19.526
    5MOL      S 3104   5.542   7.789  19.307
    5MOL      N 3105   5.332   7.647  19.547
    5MOL      C 3106   5.636   7.636  19.123
    5MOL      S 3107   5.241   7.606  19.680
    5MOL      C 3108   5.256   6.490  19.426
    5MOL      C 3109   5.643   7.759  19.169
    5MOL      S 3110   5.737   7.612  18.985
    5MOL      C 3111   5.376   6.490  19.340
    5MOL      C 3112   5.176   6.372  19.404
    5MOL      C 3113   5.730   7.839  19.106
    5MOL      C 3114   5.792   7.777  19.004
    5MOL      C 3115   5.363   6.367  19.260
    5MOL      O 3116   5.468   6.569  19.332
    5MOL      C 3117   5.058   6.327  19.478
    5MOL      C 3118   5.246   6.301  19.297
    5MOL      C 3119   5.752   7.984  19.147
    5MOL      C 3120   5.887   7.838  18.929
    5MOL      C 3121   5.448   6.317  19.160
    5MOL      C 3122   5.047   6.194  19.527
    5MOL      C 3123   4.948   6.408  19.517
    5MOL      C 3124   5.208   6.182  19.232
    5MOL      C 3125   5.955   7.785  18.810
    5MOL      C 3126   5.412   6.197  19.096
    5MOL      N 3127   5.041   6.084  19.562
    5MOL      N 3128   4.861   6.476  19.551
    5MOL      C 3129   5.292   6.131  19.131
    5MOL      C 3130   6.024   7.655  18.806
    5MOL      C 3131   5.970   7.858  18.687
    5MOL      F 3132   5.493   6.147  19.000
    5MOL      F 3133   5.257   6.015  19.070
    5MOL      C 3134   6.082   7.651  18.670
    5MOL      O 3135   6.037   7.570  18.892
    5MOL      C 3136   5.926   7.994  18.657
    5MOL      C 3137   6.051   7.769  18.603
    5MOL      C 3138   6.159   7.550  18.610
    5MOL      C 3139   5.797   8.047  18.687
    5MOL      C 3140   6.014   8.095  18.610
    5MOL      C 3141   6.097   7.791  18.472
    5MOL      C 3142   6.205   7.571  18.479
    5MOL      N 3143   5.693   8.088  18.717
    5MOL      N 3144   6.090   8.172  18.568
    5MOL      C 3145   6.174   7.691  18.410
    5MOL      F 3146   6.279   7.475  18.419
    5MOL      F 3147   6.219   7.712  18.285
    5MOL      H 3148   6.799   6.226  18.569
    5MOL      H 3149   6.412   6.474  18.383
    5MOL      H 3150   6.799   6.169  18.793
    5MOL      H 3151   6.718   6.528  18.765
    5MOL      H 3152   6.833   6.404  18.732
    5MOL      H 3153   6.553   6.637  18.683
    5MOL      H 3154   6.453   6.654  18.545
    5MOL      H 3155   6.555   6.584  18.891
    5MOL      H 3156   6.456   6.534  19.022
    5MOL      H 3157   6.431   6.307  19.092
    5MOL      H 3158   6.238   6.544  18.518
    5MOL      H 3159   6.249   6.403  18.992
    5MOL      H 3160   6.343   6.121  18.297
    5MOL      H 3161   6.285   6.290  18.307
    5MOL      H 3162   6.304   6.313  18.060
    5MOL      H 3163   6.360   6.146  18.047
    5MOL      H 3164   6.142   6.064  18.134
    5MOL      H 3165   6.084   6.230  18.157
    5MOL      H 3166   6.101   6.275  17.914
    5MOL      H 3167   6.176   6.118  17.886
    5MOL      H 3168   5.959   6.008  17.973
    5MOL      H 3169   5.887   6.170  17.973
    5MOL      H 3170   5.954   6.191  17.726
    5MOL      H 3171   6.010   6.024  17.732
    5MOL      H 3172   5.774   5.951  17.793
    5MOL      H 3173   5.722   6.119  17.782
    5MOL      H 3174   5.803   6.124  17.541
    5MOL      H 3175   5.665   6.019  17.571
    5MOL      H 3176   6.080   6.239  18.541
    5MOL      H 3177   5.943   6.246  18.655
    5MOL      H 3178   5.801   6.347  18.473
    5MOL      H 3179   5.938   6.337  18.361
    5MOL      H 3180   5.945   6.087  18.394
    5MOL      H 3181   5.808   6.099  18.505
    5MOL      H 3182   5.669   6.196  18.313
    5MOL      H 3183   5.806   6.165  18.205
    5MOL      H 3184   5.798   5.920  18.270
    5MOL      H 3185   5.659   5.955  18.374
    5MOL      H 3186   5.535   6.038  18.163
    5MOL      H 3187   5.670   5.976  18.068
    5MOL      H 3188   5.635   5.748  18.182
    5MOL      H 3189   5.491   5.814  18.259
    5MOL      H 3190   5.397   5.864  18.027
    5MOL      H 3191   5.536   5.784  17.957
    5MOL      H 3192   6.569   5.836  18.973
    5MOL      H 3193   6.580   5.899  18.806
    5MOL      H 3194   6.799   5.790  18.773
    5MOL      H 3195   6.803   5.737  18.942
    5MOL      H 3196   6.603   5.592  18.904
    5MOL      H 3197   6.596   5.643  18.735
    5MOL      H 3198   6.813   5.539  18.685
    5MOL      H 3199   6.845   5.511  18.856
    5MOL      H 3200   6.650   5.353  18.868
    5MOL      H 3201   6.622   5.373  18.694
    5MOL      H 3202   6.836   5.268  18.639
    5MOL      H 3203   6.892   5.280  18.806
    5MOL      H 3204   6.708   5.119  18.877
    5MOL      H 3205   6.664   5.099  18.708
    5MOL      H 3206   6.874   4.993  18.654
    5MOL      H 3207   6.953   5.049  18.801
    5MOL      H 3208   6.656   5.987  18.496
    5MOL      H 3209   6.556   5.982  18.348
    5MOL      H 3210   6.758   5.904  18.218
    5MOL      H 3211   6.855   5.913  18.365
    5MOL      H 3212   6.705   5.736  18.471
    5MOL      H 3213   6.619   5.722  18.316
    5MOL      H 3214   6.842   5.667  18.204
    5MOL      H 3215   6.919   5.670  18.363
    5MOL      H 3216   6.767   5.480  18.437
    5MOL      H 3217   6.698   5.476  18.274
    5MOL      H 3218   6.934   5.438  18.182
    5MOL      H 3219   6.992   5.426  18.348
    5MOL      H 3220   6.841   5.226  18.385
    5MOL      H 3221   6.782   5.242  18.220
    5MOL      H 3222   7.023   5.215  18.138
    5MOL      H 3223   7.073   5.182  18.301
    5MOL      H 3224   7.194   5.146  18.486
    5MOL      H 3225   7.016   5.150  18.506
    5MOL      H 3226   7.119   5.120  18.646
    5MOL      H 3227   6.558   4.995  17.662
    5MOL      H 3228   6.710   4.931  17.597
    5MOL      H 3229   6.627   4.848  17.729
    5MOL      H 3230   6.650   5.183  17.604
    5MOL      H 3231   7.352   4.596  19.014
    5MOL      H 3232   7.227   4.671  19.114
    5MOL      H 3233   7.181   4.566  18.981
    5MOL      H 3234   7.364   4.836  19.138
    5MOL      H 3235   6.781   5.765  17.798
    5MOL      H 3236   6.760   5.635  17.314
    5MOL      H 3237   7.479   5.453  19.065
    5MOL      H 3238   7.737   5.159  19.379
    5MOL      H 3239   5.900   6.175  17.356
    5MOL      H 3240   5.961   6.286  17.483
    5MOL      H 3241   6.026   6.294  17.316
    5MOL      H 3242   5.531   5.338  17.758
    5MOL      H 3243   5.600   5.340  17.595
    5MOL      H 3244   5.704   5.355  17.736
    5MOL      H 3245   5.376   5.462  17.780
    5MOL      H 3246   6.632   6.344  17.104
    5MOL      H 3247   6.704   6.374  17.264
    5MOL      H 3248   6.666   6.210  17.215
    5MOL      H 3249   6.581   6.565  17.201
    5MOL      H 3250   5.007   5.969  17.833
    5MOL      H 3251   4.836   5.501  17.781
    5MOL      H 3252   6.088   6.945  17.228
    5MOL      H 3253   6.545   7.095  17.371
    5MOL      H 3254   5.288   5.903  18.219
    5MOL      H 3255   5.227   6.005  18.085
    5MOL      H 3256   5.142   6.000  18.242
    5MOL      H 3257   5.845   5.158  17.921
    5MOL      H 3258   5.863   5.169  18.097
    5MOL      H 3259   5.709   5.120  18.025
    5MOL      H 3260   6.005   5.321  17.954
    5MOL      H 3261   4.519   5.960  18.381
    5MOL      H 3262   4.462   5.986  18.215
    5MOL      H 3263   4.517   5.827  18.266
    5MOL      H 3264   4.552   6.187  18.300
    5MOL      H 3265   6.214   5.900  17.960
    5MOL      H 3266   6.361   5.591  17.595
    5MOL      H 3267   4.981   6.643  18.309
    5MOL      H 3268   4.513   6.719  18.146
    5MOL      H 3269   7.044   5.167  18.970
    5MOL      H 3270   6.873   5.137  19.013
    5MOL      H 3271   6.983   5.204  19.133
    5MOL      H 3272   6.351   4.544  18.510
    5MOL      H 3273   6.478   4.490  18.398
    5MOL      H 3274   6.483   4.441  18.567
    5MOL      H 3275   6.386   4.699  18.325
    5MOL      H 3276   7.411   5.024  19.646
    5MOL      H 3277   7.246   5.025  19.709
    5MOL      H 3278   7.307   4.885  19.620
    5MOL      H 3279   7.388   5.235  19.624
    5MOL      H 3280   6.445   5.317  18.253
    5MOL      H 3281   6.439   5.010  17.857
    5MOL      H 3282   7.378   5.759  19.264
    5MOL      H 3283   7.559   5.734  19.731
    5MOL      H 3284   6.451   6.004  19.314
    5MOL      H 3285   6.485   6.175  19.285
    5MOL      H 3286   6.269   6.172  19.133
    5MOL      H 3287   6.237   6.013  19.199
    5MOL      H 3288   6.221   6.102  19.428
    5MOL      H 3289   6.283   6.259  19.377
    5MOL      H 3290   6.080   6.299  19.239
    5MOL      H 3291   6.014   6.142  19.286
    5MOL      H 3292   6.002   6.212  19.523
    5MOL      H 3293   6.086   6.363  19.487
    5MOL      H 3294   5.895   6.439  19.345
    5MOL      H 3295   5.810   6.287  19.375
    5MOL      H 3296   5.797   6.340  19.619
    5MOL      H 3297   5.891   6.487  19.596
    5MOL      H 3298   5.710   6.580  19.449
    5MOL      H 3299   5.621   6.429  19.464
    5MOL      H 3300   5.893   6.327  19.029
    5MOL      H 3301   6.030   6.437  19.058
    5MOL      H 3302   5.929   6.590  18.875
    5MOL      H 3303   5.787   6.484  18.876
    5MOL      H 3304   5.761   6.530  19.125
    5MOL      H 3305   5.898   6.640  19.116
    5MOL      H 3306   5.768   6.775  18.939
    5MOL      H 3307   5.629   6.670  18.972
    5MOL      H 3308   5.649   6.738  19.219
    5MOL      H 3309   5.772   6.854  19.172
    5MOL      H 3310   5.603   6.965  19.017
    5MOL      H 3311   5.481   6.849  19.072
    5MOL      H 3312   5.530   6.930  19.313
    5MOL      H 3313   5.628   7.055  19.244
    5MOL      H 3314   5.332   7.014  19.172
    5MOL      H 3315   5.430   7.150  19.121
    5MOL      H 3316   5.887   6.706  19.565
    5MOL      H 3317   5.849   6.757  19.397
    5MOL      H 3318   5.945   6.863  19.504
    5MOL      H 3319   5.121   6.152  19.821
    5MOL      H 3320   5.238   6.048  19.907
    5MOL      H 3321   5.211   6.214  19.959
    5MOL      H 3322   5.254   5.961  19.702
    5MOL      H 3323   5.857   7.522  19.530
    5MOL      H 3324   5.711   7.516  19.430
    5MOL      H 3325   5.704   7.470  19.601
    5MOL      H 3326   5.913   7.484  19.303
    5MOL      H 3327   5.544   5.849  19.158
    5MOL      H 3328   5.419   5.486  19.481
    5MOL      H 3329   6.140   7.122  18.846
    5MOL      H 3330   6.383   7.527  19.015
    5MOL      H 3331   5.653   7.257  19.226
    5MOL      H 3332   5.594   7.271  19.057
    5MOL      H 3333   5.721   7.380  19.118
    5MOL      H 3334   5.022   6.737  19.720
    5MOL      H 3335   5.181   6.702  19.790
    5MOL      H 3336   5.112   6.863  19.805
    5MOL      H 3337   5.187   6.553  19.620
    5MOL      H 3338   5.854   7.999  19.184
    5MOL      H 3339   5.736   8.052  19.062
    5MOL      H 3340   5.683   8.017  19.226
    5MOL      H 3341   5.917   7.939  18.953
    5MOL      H 3342   5.539   6.370  19.133
    5MOL      H 3343   5.117   6.129  19.258
    5MOL      H 3344   6.182   7.458  18.662
    5MOL      H 3345   6.074   7.882  18.418
    6MOL      C 3346  13.378   6.450   7.417
    6MOL      C 3347  13.275   6.525   7.474
    6MOL      C 3348  13.426   6.336   7.484
    6MOL      C 3349  13.219   6.491   7.599
    6MOL      C 3350  13.366   6.297   7.605
    6MOL      C 3351  13.254   6.800   7.660
    6MOL      C 3352  13.264   6.373   7.664
    6MOL      C 3353  13.119   6.589   7.660
    6MOL      C 3354  13.338   6.896   7.718
    6MOL      C 3355  13.192   6.699   7.737
    6MOL      C 3356  13.211   6.328   7.801
    6MOL      C 3357  13.355   6.899   7.859
    6MOL      C 3358  13.210   6.700   7.877
    6MOL      C 3359  13.164   6.586   7.968
    6MOL      C 3360  13.286   6.804   7.936
    6MOL      C 3361  13.303   6.372   7.914
    6MOL      C 3362  13.281   6.490   7.991
    6MOL      C 3363  13.420   6.296   7.935
    6MOL      C 3364  13.379   6.528   8.085
    6MOL      C 3365  13.519   6.339   8.024
    6MOL      C 3366  13.499   6.456   8.100
    6MOL      O 3367  13.432   6.493   7.299
    6MOL      O 3368  13.530   6.262   7.433
    6MOL      O 3369  13.399   6.982   7.629
    6MOL      O 3370  13.636   6.268   8.028
    6MOL      C 3371  13.658   6.265   7.496
    6MOL      C 3372  13.751   6.168   7.420
    6MOL      C 3373  13.896   6.165   7.474
    6MOL      C 3374  13.982   6.064   7.394
    6MOL      C 3375  14.131   6.063   7.435
    6MOL      C 3376  14.212   5.968   7.344
    6MOL      C 3377  14.359   5.952   7.389
    6MOL      C 3378  14.434   5.842   7.309
    6MOL      C 3379  13.755   6.332   7.979
    6MOL      C 3380  13.864   6.225   7.957
    6MOL      C 3381  13.991   6.289   7.897
    6MOL      C 3382  14.104   6.186   7.873
    6MOL      C 3383  14.233   6.257   7.825
    6MOL      C 3384  14.351   6.159   7.804
    6MOL      C 3385  14.482   6.237   7.781
    6MOL      C 3386  14.604   6.145   7.760
    6MOL      C 3387  13.534   7.028   7.640
    6MOL      C 3388  13.576   7.074   7.498
    6MOL      C 3389  13.704   7.161   7.497
    6MOL      C 3390  13.727   7.226   7.358
    6MOL      C 3391  13.832   7.339   7.361
    6MOL      C 3392  13.834   7.420   7.228
    6MOL      C 3393  13.933   7.538   7.230
    6MOL      C 3394  13.925   7.621   7.100
    6MOL      C 3395  13.541   6.587   7.302
    6MOL      C 3396  13.549   6.654   7.164
    6MOL      C 3397  13.662   6.759   7.156
    6MOL      C 3398  13.656   6.840   7.024
    6MOL      C 3399  13.768   6.946   7.015
    6MOL      C 3400  13.755   7.033   6.888
    6MOL      C 3401  13.867   7.138   6.879
    6MOL      C 3402  13.875   7.205   6.740
    6MOL      N 3403  14.004   7.271   6.716
    6MOL      C 3404  14.117   7.196   6.677
    6MOL      C 3405  14.043   7.404   6.710
    6MOL      C 3406  14.142   7.065   6.665
    6MOL      C 3407  14.221   7.273   6.645
    6MOL      C 3408  13.982   7.529   6.738
    6MOL      C 3409  14.178   7.403   6.669
    6MOL      C 3410  14.264   7.039   6.622
    6MOL      S 3411  14.051   6.921   6.695
    6MOL      S 3412  14.358   7.181   6.590
    6MOL      C 3413  14.058   7.647   6.725
    6MOL      N 3414  13.854   7.569   6.775
    6MOL      C 3415  14.254   7.520   6.662
    6MOL      C 3416  14.295   6.910   6.613
    6MOL      C 3417  14.194   6.831   6.654
    6MOL      C 3418  13.980   7.758   6.752
    6MOL      C 3419  14.194   7.643   6.689
    6MOL      C 3420  13.859   7.710   6.782
    6MOL      C 3421  13.744   7.495   6.839
    6MOL      N 3422  14.381   7.524   6.634
    6MOL      C 3423  14.425   6.860   6.552
    6MOL      C 3424  14.207   6.696   6.659
    6MOL      S 3425  13.987   7.932   6.756
    6MOL      N 3426  14.271   7.747   6.681
    6MOL      C 3427  13.770   7.806   6.809
    6MOL      S 3428  14.421   7.686   6.644
    6MOL      C 3429  14.099   6.600   6.674
    6MOL      C 3430  13.818   7.928   6.796
    6MOL      S 3431  13.603   7.807   6.852
    6MOL      C 3432  14.008   6.588   6.789
    6MOL      C 3433  14.067   6.505   6.571
    6MOL      C 3434  13.729   8.027   6.809
    6MOL      C 3435  13.604   7.981   6.833
    6MOL      C 3436  13.913   6.481   6.748
    6MOL      O 3437  14.008   6.650   6.894
    6MOL      C 3438  14.131   6.496   6.441
    6MOL      C 3439  13.950   6.434   6.622
    6MOL      C 3440  13.770   8.173   6.797
    6MOL      C 3441  13.499   8.067   6.839
    6MOL      C 3442  13.801   6.430   6.816
    6MOL      C 3443  14.212   6.384   6.406
    6MOL      C 3444  14.153   6.613   6.362
    6MOL      C 3445  13.878   6.331   6.560
    6MOL      C 3446  13.358   8.044   6.876
    6MOL      C 3447  13.728   6.327   6.753
    6MOL      N 3448  14.273   6.288   6.383
    6MOL      N 3449  14.166   6.714   6.309
    6MOL      C 3450  13.766   6.278   6.626
    6MOL      C 3451  13.282   7.921   6.842
    6MOL      C 3452  13.272   8.142   6.941
    6MOL      F 3453  13.620   6.277   6.816
    6MOL      F 3454  13.696   6.180   6.566
    6MOL      C 3455  13.149   7.944   6.900
    6MOL      O 3456  13.315   7.823   6.779
    6MOL      C 3457  13.299   8.284   6.972
    6MOL      C 3458  13.144   8.070   6.957
    6MOL      C 3459  13.040   7.855   6.903
    6MOL      C 3460  13.423   8.352   6.959
    6MOL      C 3461  13.196   8.381   6.983
    6MOL      C 3462  13.027   8.111   7.024
    6MOL      C 3463  12.923   7.896   6.969
    6MOL      N 3464  13.525   8.404   6.941
    6MOL      N 3465  13.107   8.454   6.994
    6MOL      C 3466  12.917   8.023   7.030
    6MOL      F 3467  12.819   7.810   6.978
    6MOL      F 3468  12.808   8.061   7.100
    6MOL      N 3469  14.478   5.880   7.174
    6MOL      C 3470  14.597   5.954   7.152
    6MOL      C 3471  14.410   5.881   7.052
    6MOL      C 3472  14.703   5.988   7.227
    6MOL      C 3473  14.606   5.998   7.026
    6MOL      C 3474  14.287   5.828   7.004
    6MOL      C 3475  14.489   5.957   6.964
    6MOL      C 3476  14.795   6.055   7.160
    6MOL      S 3477  14.750   5.962   7.390
    6MOL      S 3478  14.754   6.082   6.994
    6MOL      C 3479  14.246   5.862   6.874
    6MOL      N 3480  14.189   5.745   7.057
    6MOL      C 3481  14.447   5.989   6.834
    6MOL      C 3482  14.904   6.089   7.229
    6MOL      C 3483  14.902   6.045   7.357
    6MOL      C 3484  14.122   5.806   6.846
    6MOL      C 3485  14.324   5.942   6.789
    6MOL      C 3486  14.090   5.737   6.956
    6MOL      C 3487  14.209   5.627   7.142
    6MOL      N 3488  14.511   6.067   6.752
    6MOL      C 3489  15.020   6.162   7.161
    6MOL      C 3490  15.009   6.068   7.438
    6MOL      S 3491  14.004   5.795   6.720
    6MOL      N 3492  14.288   5.982   6.671
    6MOL      C 3493  13.973   5.671   6.944
    6MOL      S 3494  14.416   6.073   6.614
    6MOL      C 3495  15.043   6.029   7.577
    6MOL      C 3496  13.917   5.689   6.826
    6MOL      S 3497  13.880   5.566   7.045
    6MOL      C 3498  14.946   5.981   7.678
    6MOL      C 3499  15.177   6.043   7.636
    6MOL      C 3500  13.805   5.620   6.804
    6MOL      C 3501  13.769   5.544   6.910
    6MOL      C 3502  15.026   5.963   7.800
    6MOL      O 3503  14.827   5.958   7.669
    6MOL      C 3504  15.297   6.112   7.586
    6MOL      C 3505  15.158   5.991   7.773
    6MOL      C 3506  13.729   5.630   6.671
    6MOL      C 3507  13.660   5.463   6.902
    6MOL      C 3508  14.982   5.924   7.928
    6MOL      C 3509  15.397   6.167   7.672
    6MOL      C 3510  15.336   6.130   7.451
    6MOL      C 3511  15.256   5.965   7.870
    6MOL      C 3512  13.595   5.375   7.000
    6MOL      C 3513  15.079   5.910   8.029
    6MOL      N 3514  15.478   6.201   7.747
    6MOL      N 3515  15.361   6.148   7.340
    6MOL      C 3516  15.216   5.925   7.998
    6MOL      C 3517  13.664   5.292   7.103
    6MOL      C 3518  13.453   5.345   6.997
    6MOL      F 3519  15.040   5.883   8.154
    6MOL      F 3520  15.310   5.900   8.091
    6MOL      C 3521  13.555   5.211   7.162
    6MOL      O 3522  13.782   5.281   7.131
    6MOL      C 3523  13.353   5.395   6.902
    6MOL      C 3524  13.435   5.242   7.099
    6MOL      C 3525  13.563   5.113   7.263
    6MOL      C 3526  13.334   5.532   6.866
    6MOL      C 3527  13.269   5.309   6.827
    6MOL      C 3528  13.317   5.174   7.133
    6MOL      C 3529  13.445   5.045   7.298
    6MOL      N 3530  13.323   5.642   6.833
    6MOL      N 3531  13.199   5.236   6.771
    6MOL      C 3532  13.323   5.075   7.234
    6MOL      F 3533  13.450   4.952   7.395
    6MOL      F 3534  13.210   5.009   7.267
    6MOL      N 3535  14.732   6.218   7.763
    6MOL      C 3536  14.790   6.273   7.647
    6MOL      C 3537  14.827   6.233   7.864
    6MOL      C 3538  14.746   6.300   7.522
    6MOL      C 3539  14.915   6.315   7.669
    6MOL      C 3540  14.833   6.200   8.002
    6MOL      C 3541  14.937   6.294   7.804
    6MOL      C 3542  14.835   6.364   7.449
    6MOL      S 3543  14.598   6.279   7.437
    6MOL      S 3544  14.989   6.381   7.526
    6MOL      C 3545  14.943   6.243   8.078
    6MOL      N 3546  14.754   6.123   8.085
    6MOL      C 3547  15.052   6.326   7.879
    6MOL      C 3548  14.793   6.411   7.332
    6MOL      C 3549  14.665   6.376   7.306
    6MOL      C 3550  14.931   6.197   8.209
    6MOL      C 3551  15.054   6.303   8.017
    6MOL      C 3552  14.827   6.114   8.207
    6MOL      C 3553  14.611   6.151   8.100
    6MOL      N 3554  15.162   6.372   7.827
    6MOL      C 3555  14.882   6.493   7.239
    6MOL      C 3556  14.601   6.415   7.193
    6MOL      S 3557  15.008   6.202   8.365
    6MOL      N 3558  15.166   6.332   8.076
    6MOL      C 3559  14.819   6.037   8.317
    6MOL      S 3560  15.265   6.391   7.956
    6MOL      C 3561  14.469   6.372   7.144
    6MOL      C 3562  14.905   6.069   8.412
    6MOL      S 3563  14.729   5.899   8.365
    6MOL      C 3564  14.347   6.376   7.227
    6MOL      C 3565  14.440   6.332   7.007
    6MOL      C 3566  14.902   5.995   8.524
    6MOL      C 3567  14.812   5.894   8.519
    6MOL      C 3568  14.241   6.330   7.137
    6MOL      O 3569  14.332   6.412   7.343
    6MOL      C 3570  14.523   6.346   6.886
    6MOL      C 3571  14.296   6.301   7.012
    6MOL      C 3572  14.996   6.021   8.640
    6MOL      C 3573  14.799   5.806   8.623
    6MOL      C 3574  14.104   6.313   7.163
    6MOL      C 3575  14.464   6.387   6.763
    6MOL      C 3576  14.662   6.376   6.881
    6MOL      C 3577  14.215   6.248   6.910
    6MOL      C 3578  14.720   5.682   8.640
    6MOL      C 3579  14.022   6.262   7.061
    6MOL      N 3580  14.409   6.422   6.668
    6MOL      N 3581  14.773   6.409   6.879
    6MOL      C 3582  14.078   6.228   6.936
    6MOL      C 3583  14.583   5.660   8.589
    6MOL      C 3584  14.759   5.570   8.725
    6MOL      F 3585  13.890   6.246   7.084
    6MOL      F 3586  14.001   6.177   6.837
    6MOL      C 3587  14.545   5.526   8.636
    6MOL      O 3588  14.510   5.734   8.527
    6MOL      C 3589  14.877   5.558   8.810
    6MOL      C 3590  14.646   5.476   8.717
    6MOL      C 3591  14.426   5.454   8.613
    6MOL      C 3592  15.011   5.554   8.761
    6MOL      C 3593  14.869   5.505   8.942
    6MOL      C 3594  14.631   5.351   8.780
    6MOL      C 3595  14.410   5.329   8.675
    6MOL      N 3596  15.117   5.547   8.717
    6MOL      N 3597  14.860   5.456   9.046
    6MOL      C 3598  14.512   5.278   8.759
    6MOL      F 3599  14.297   5.259   8.654
    6MOL      F 3600  14.497   5.159   8.820
    6MOL      N 3601  14.005   7.744   7.096
    6MOL      C 3602  14.143   7.742   7.073
    6MOL      C 3603  13.973   7.876   7.125
    6MOL      C 3604  14.231   7.646   7.041
    6MOL      C 3605  14.199   7.863   7.087
    6MOL      C 3606  13.854   7.947   7.153
    6MOL      C 3607  14.094   7.947   7.117
    6MOL      C 3608  14.355   7.689   7.035
    6MOL      S 3609  14.218   7.477   7.011
    6MOL      S 3610  14.372   7.860   7.062
    6MOL      C 3611  13.860   8.086   7.172
    6MOL      N 3612  13.720   7.910   7.167
    6MOL      C 3613  14.099   8.086   7.138
    6MOL      C 3614  14.448   7.595   7.014
    6MOL      C 3615  14.393   7.472   7.002
    6MOL      C 3616  13.735   8.137   7.198
    6MOL      C 3617  13.982   8.156   7.165
    6MOL      C 3618  13.653   8.032   7.193
    6MOL      C 3619  13.668   7.788   7.229
    6MOL      N 3620  14.208   8.158   7.134
    6MOL      C 3621  14.596   7.627   7.007
    6MOL      C 3622  14.470   7.361   6.989
    6MOL      S 3623  13.651   8.284   7.239
    6MOL      N 3624  13.994   8.284   7.182
    6MOL      C 3625  13.526   8.062   7.219
    6MOL      S 3626  14.157   8.314   7.166
    6MOL      C 3627  14.430   7.221   6.974
    6MOL      C 3628  13.506   8.189   7.248
    6MOL      S 3629  13.381   7.971   7.229
    6MOL      C 3630  14.322   7.159   7.055
    6MOL      C 3631  14.499   7.123   6.892
    6MOL      C 3632  13.382   8.221   7.286
    6MOL      C 3633  13.299   8.114   7.287
    6MOL      C 3634  14.330   7.016   7.021
    6MOL      O 3635  14.248   7.207   7.139
    6MOL      C 3636  14.606   7.148   6.793
    6MOL      C 3637  14.435   6.996   6.932
    6MOL      C 3638  13.348   8.362   7.332
    6MOL      C 3639  13.171   8.126   7.333
    6MOL      C 3640  14.258   6.910   7.078
    6MOL      C 3641  14.667   7.046   6.715
    6MOL      C 3642  14.685   7.265   6.783
    6MOL      C 3643  14.475   6.865   6.902
    6MOL      C 3644  13.069   8.024   7.364
    6MOL      C 3645  14.295   6.779   7.045
    6MOL      N 3646  14.720   6.959   6.659
    6MOL      N 3647  14.754   7.359   6.785
    6MOL      C 3648  14.404   6.757   6.958
    6MOL      C 3649  13.049   7.894   7.295
    6MOL      C 3650  12.967   8.044   7.465
    6MOL      F 3651  14.232   6.674   7.103
    6MOL      F 3652  14.445   6.632   6.931
    6MOL      C 3653  12.927   7.838   7.357
    6MOL      O 3654  13.112   7.844   7.204
    6MOL      C 3655  12.944   8.162   7.549
    6MOL      C 3656  12.882   7.925   7.455
    6MOL      C 3657  12.857   7.720   7.326
    6MOL      C 3658  13.044   8.227   7.625
    6MOL      C 3659  12.826   8.240   7.539
    6MOL      C 3660  12.765   7.897   7.528
    6MOL      C 3661  12.740   7.691   7.398
    6MOL      N 3662  13.130   8.282   7.680
    6MOL      N 3663  12.727   8.299   7.527
    6MOL      C 3664  12.694   7.779   7.499
    6MOL      F 3665  12.669   7.580   7.367
    6MOL      F 3666  12.581   7.752   7.568
    6MOL      O 3667  13.439   6.991   7.919
    6MOL      O 3668  13.597   6.505   8.183
    6MOL      C 3669  13.421   7.039   8.054
    6MOL      C 3670  13.498   6.954   8.159
    6MOL      C 3671  13.452   6.991   8.302
    6MOL      C 3672  13.510   6.898   8.412
    6MOL      C 3673  13.457   6.933   8.553
    6MOL      C 3674  13.504   6.833   8.661
    6MOL      C 3675  13.451   6.866   8.803
    6MOL      C 3676  13.500   6.762   8.907
    6MOL      C 3677  13.571   6.522   8.323
    6MOL      C 3678  13.570   6.384   8.391
    6MOL      C 3679  13.526   6.396   8.538
    6MOL      C 3680  13.533   6.260   8.610
    6MOL      C 3681  13.474   6.268   8.752
    6MOL      C 3682  13.496   6.137   8.830
    6MOL      C 3683  13.428   6.142   8.967
    6MOL      C 3684  13.473   6.025   9.057
    6MOL      N 3685  13.470   6.792   9.048
    6MOL      C 3686  13.559   6.870   9.128
    6MOL      C 3687  13.392   6.721   9.140
    6MOL      C 3688  13.662   6.952   9.102
    6MOL      C 3689  13.536   6.856   9.259
    6MOL      C 3690  13.293   6.621   9.130
    6MOL      C 3691  13.435   6.762   9.267
    6MOL      C 3692  13.715   7.006   9.211
    6MOL      S 3693  13.745   7.004   8.960
    6MOL      S 3694  13.642   6.952   9.358
    6MOL      C 3695  13.242   6.564   9.248
    6MOL      N 3696  13.230   6.555   9.024
    6MOL      C 3697  13.383   6.704   9.385
    6MOL      C 3698  13.816   7.092   9.191
    6MOL      C 3699  13.848   7.105   9.061
    6MOL      C 3700  13.151   6.464   9.219
    6MOL      C 3701  13.286   6.605   9.375
    6MOL      C 3702  13.145   6.459   9.086
    6MOL      C 3703  13.194   6.611   8.894
    6MOL      N 3704  13.422   6.733   9.505
    6MOL      C 3705  13.886   7.160   9.308
    6MOL      C 3706  13.950   7.187   9.021
    6MOL      S 3707  13.047   6.349   9.297
    6MOL      N 3708  13.244   6.555   9.487
    6MOL      C 3709  13.061   6.365   9.040
    6MOL      S 3710  13.333   6.634   9.605
    6MOL      C 3711  14.015   7.203   8.890
    6MOL      C 3712  13.002   6.297   9.138
    6MOL      S 3713  13.012   6.309   8.885
    6MOL      C 3714  13.948   7.190   8.758
    6MOL      C 3715  14.156   7.238   8.873
    6MOL      C 3716  12.919   6.200   9.100
    6MOL      C 3717  12.912   6.188   8.966
    6MOL      C 3718  14.058   7.204   8.660
    6MOL      O 3719  13.831   7.174   8.731
    6MOL      C 3720  14.255   7.269   8.977
    6MOL      C 3721  14.175   7.235   8.728
    6MOL      C 3722  12.841   6.116   9.201
    6MOL      C 3723  12.836   6.092   8.908
    6MOL      C 3724  14.053   7.187   8.521
    6MOL      C 3725  14.393   7.238   8.964
    6MOL      C 3726  14.236   7.367   9.079
    6MOL      C 3727  14.294   7.255   8.655
    6MOL      C 3728  12.814   6.065   8.766
    6MOL      C 3729  14.173   7.203   8.448
    6MOL      N 3730  14.504   7.214   8.944
    6MOL      N 3731  14.213   7.446   9.159
    6MOL      C 3732  14.292   7.238   8.515
    6MOL      C 3733  12.923   6.051   8.668
    6MOL      C 3734  12.685   6.034   8.708
    6MOL      F 3735  14.171   7.183   8.315
    6MOL      F 3736  14.407   7.253   8.446
    6MOL      C 3737  12.854   6.014   8.543
    6MOL      O 3738  13.044   6.061   8.684
    6MOL      C 3739  12.556   6.022   8.776
    6MOL      C 3740  12.717   6.002   8.569
    6MOL      C 3741  12.908   5.985   8.417
    6MOL      C 3742  12.499   6.119   8.863
    6MOL      C 3743  12.466   5.915   8.752
    6MOL      C 3744  12.630   5.956   8.468
    6MOL      C 3745  12.822   5.940   8.316
    6MOL      N 3746  12.456   6.201   8.932
    6MOL      N 3747  12.394   5.828   8.726
    6MOL      C 3748  12.684   5.923   8.343
    6MOL      F 3749  12.872   5.907   8.196
    6MOL      F 3750  12.603   5.871   8.249
    6MOL      N 3751  13.416   6.032   9.192
    6MOL      C 3752  13.478   6.105   9.296
    6MOL      C 3753  13.325   5.948   9.254
    6MOL      C 3754  13.569   6.204   9.300
    6MOL      C 3755  13.433   6.071   9.416
    6MOL      C 3756  13.226   5.857   9.210
    6MOL      C 3757  13.340   5.972   9.392
    6MOL      C 3758  13.589   6.250   9.423
    6MOL      S 3759  13.661   6.291   9.183
    6MOL      S 3760  13.503   6.164   9.545
    6MOL      C 3761  13.150   5.789   9.306
    6MOL      N 3762  13.176   5.819   9.085
    6MOL      C 3763  13.263   5.904   9.487
    6MOL      C 3764  13.667   6.358   9.432
    6MOL      C 3765  13.712   6.399   9.312
    6MOL      C 3766  13.055   5.710   9.246
    6MOL      C 3767  13.169   5.811   9.444
    6MOL      C 3768  13.071   5.728   9.115
    6MOL      C 3769  13.164   5.906   8.967
    6MOL      N 3770  13.269   5.924   9.615
    6MOL      C 3771  13.697   6.425   9.565
    6MOL      C 3772  13.784   6.513   9.297
    6MOL      S 3773  12.925   5.603   9.285
    6MOL      N 3774  13.100   5.753   9.538
    6MOL      C 3775  12.982   5.659   9.042
    6MOL      S 3776  13.154   5.824   9.679
    6MOL      C 3777  13.843   6.572   9.177
    6MOL      C 3778  12.896   5.590   9.116
    6MOL      S 3779  12.950   5.635   8.873
    6MOL      C 3780  13.778   6.576   9.044
    6MOL      C 3781  13.966   6.649   9.179
    6MOL      C 3782  12.801   5.523   9.052
    6MOL      C 3783  12.812   5.535   8.919
    6MOL      C 3784  13.868   6.661   8.964
    6MOL      O 3785  13.672   6.531   9.005
    6MOL      C 3786  14.049   6.683   9.294
    6MOL      C 3787  13.974   6.703   9.043
    6MOL      C 3788  12.700   5.435   9.125
    6MOL      C 3789  12.725   5.474   8.834
    6MOL      C 3790  13.849   6.709   8.833
    6MOL      C 3791  14.096   6.815   9.317
    6MOL      C 3792  14.082   6.596   9.401
    6MOL      C 3793  14.069   6.793   8.991
    6MOL      C 3794  12.746   5.457   8.691
    6MOL      C 3795  13.938   6.806   8.785
    6MOL      N 3796  14.136   6.923   9.327
    6MOL      N 3797  14.104   6.523   9.488
    6MOL      C 3798  14.050   6.844   8.861
    6MOL      C 3799  12.760   5.570   8.598
    6MOL      C 3800  12.762   5.328   8.625
    6MOL      F 3801  13.911   6.865   8.666
    6MOL      F 3802  14.139   6.932   8.811
    6MOL      C 3803  12.802   5.506   8.472
    6MOL      O 3804  12.747   5.690   8.619
    6MOL      C 3805  12.734   5.193   8.677
    6MOL      C 3806  12.808   5.368   8.491
    6MOL      C 3807  12.843   5.567   8.353
    6MOL      C 3808  12.687   5.161   8.807
    6MOL      C 3809  12.721   5.079   8.593
    6MOL      C 3810  12.866   5.287   8.392
    6MOL      C 3811  12.897   5.485   8.252
    6MOL      N 3812  12.646   5.139   8.913
    6MOL      N 3813  12.716   4.987   8.523
    6MOL      C 3814  12.912   5.346   8.273
    6MOL      F 3815  12.936   5.541   8.135
    6MOL      F 3816  12.968   5.269   8.178
    6MOL      H 3817  13.241   6.614   7.421
    6MOL      H 3818  13.403   6.207   7.653
    6MOL      H 3819  13.242   6.803   7.553
    6MOL      H 3820  13.043   6.539   7.721
    6MOL      H 3821  13.060   6.635   7.580
    6MOL      H 3822  13.107   6.358   7.817
    6MOL      H 3823  13.206   6.218   7.801
    6MOL      H 3824  13.075   6.536   7.932
    6MOL      H 3825  13.134   6.628   8.065
    6MOL      H 3826  13.295   6.805   8.043
    6MOL      H 3827  13.439   6.207   7.878
    6MOL      H 3828  13.367   6.619   8.142
    6MOL      H 3829  13.700   6.367   7.492
    6MOL      H 3830  13.650   6.235   7.601
    6MOL      H 3831  13.708   6.067   7.426
    6MOL      H 3832  13.752   6.196   7.314
    6MOL      H 3833  13.940   6.265   7.466
    6MOL      H 3834  13.896   6.138   7.580
    6MOL      H 3835  13.941   5.963   7.408
    6MOL      H 3836  13.974   6.086   7.287
    6MOL      H 3837  14.173   6.165   7.428
    6MOL      H 3838  14.140   6.032   7.539
    6MOL      H 3839  14.164   5.869   7.344
    6MOL      H 3840  14.210   6.005   7.240
    6MOL      H 3841  14.413   6.047   7.380
    6MOL      H 3842  14.361   5.924   7.495
    6MOL      H 3843  14.371   5.753   7.304
    6MOL      H 3844  14.523   5.812   7.366
    6MOL      H 3845  13.733   6.381   7.883
    6MOL      H 3846  13.791   6.408   8.049
    6MOL      H 3847  13.888   6.177   8.053
    6MOL      H 3848  13.826   6.147   7.889
    6MOL      H 3849  13.966   6.338   7.802
    6MOL      H 3850  14.027   6.367   7.965
    6MOL      H 3851  14.125   6.132   7.966
    6MOL      H 3852  14.072   6.112   7.799
    6MOL      H 3853  14.213   6.310   7.732
    6MOL      H 3854  14.262   6.332   7.900
    6MOL      H 3855  14.363   6.095   7.893
    6MOL      H 3856  14.331   6.093   7.719
    6MOL      H 3857  14.471   6.303   7.694
    6MOL      H 3858  14.501   6.302   7.867
    6MOL      H 3859  14.607   6.068   7.838
    6MOL      H 3860  14.595   6.093   7.664
    6MOL      H 3861  13.540   7.111   7.711
    6MOL      H 3862  13.601   6.947   7.673
    6MOL      H 3863  13.590   6.987   7.434
    6MOL      H 3864  13.493   7.132   7.455
    6MOL      H 3865  13.694   7.239   7.573
    6MOL      H 3866  13.790   7.100   7.524
    6MOL      H 3867  13.757   7.149   7.286
    6MOL      H 3868  13.632   7.267   7.321
    6MOL      H 3869  13.810   7.408   7.443
    6MOL      H 3870  13.932   7.297   7.380
    6MOL      H 3871  13.860   7.353   7.145
    6MOL      H 3872  13.734   7.458   7.208
    6MOL      H 3873  13.912   7.603   7.317
    6MOL      H 3874  14.036   7.501   7.244
    6MOL      H 3875  13.957   7.556   7.017
    6MOL      H 3876  13.820   7.647   7.079
    6MOL      H 3877  13.523   6.663   7.378
    6MOL      H 3878  13.635   6.535   7.325
    6MOL      H 3879  13.565   6.578   7.086
    6MOL      H 3880  13.453   6.703   7.142
    6MOL      H 3881  13.653   6.828   7.241
    6MOL      H 3882  13.760   6.710   7.165
    6MOL      H 3883  13.663   6.772   6.939
    6MOL      H 3884  13.558   6.890   7.017
    6MOL      H 3885  13.764   7.011   7.103
    6MOL      H 3886  13.865   6.896   7.016
    6MOL      H 3887  13.760   6.967   6.800
    6MOL      H 3888  13.658   7.083   6.886
    6MOL      H 3889  13.853   7.214   6.957
    6MOL      H 3890  13.963   7.090   6.902
    6MOL      H 3891  13.863   7.128   6.663
    6MOL      H 3892  13.793   7.275   6.725
    6MOL      H 3893  13.675   7.458   6.762
    6MOL      H 3894  13.786   7.411   6.896
    6MOL      H 3895  13.689   7.558   6.909
    6MOL      H 3896  14.487   6.809   6.627
    6MOL      H 3897  14.405   6.788   6.472
    6MOL      H 3898  14.484   6.941   6.508
    6MOL      H 3899  14.302   6.650   6.633
    6MOL      H 3900  13.722   8.221   6.710
    6MOL      H 3901  13.741   8.229   6.887
    6MOL      H 3902  13.878   8.186   6.786
    6MOL      H 3903  13.518   8.170   6.812
    6MOL      H 3904  13.773   6.468   6.913
    6MOL      H 3905  13.907   6.292   6.463
    6MOL      H 3906  13.049   7.756   6.860
    6MOL      H 3907  13.019   8.207   7.074
    6MOL      H 3908  14.317   5.609   7.156
    6MOL      H 3909  14.162   5.642   7.239
    6MOL      H 3910  14.166   5.538   7.095
    6MOL      H 3911  15.025   6.266   7.194
    6MOL      H 3912  15.116   6.116   7.185
    6MOL      H 3913  15.011   6.163   7.051
    6MOL      H 3914  15.088   6.129   7.397
    6MOL      H 3915  13.734   5.535   6.616
    6MOL      H 3916  13.624   5.655   6.688
    6MOL      H 3917  13.770   5.708   6.606
    6MOL      H 3918  13.607   5.459   6.807
    6MOL      H 3919  14.877   5.907   7.949
    6MOL      H 3920  15.363   5.977   7.851
    6MOL      H 3921  13.657   5.090   7.312
    6MOL      H 3922  13.223   5.194   7.084
    6MOL      H 3923  14.589   6.251   8.061
    6MOL      H 3924  14.552   6.077   8.044
    6MOL      H 3925  14.582   6.149   8.206
    6MOL      H 3926  14.876   6.457   7.136
    6MOL      H 3927  14.852   6.598   7.241
    6MOL      H 3928  14.987   6.488   7.269
    6MOL      H 3929  14.651   6.483   7.125
    6MOL      H 3930  14.941   6.047   8.731
    6MOL      H 3931  15.059   5.933   8.661
    6MOL      H 3932  15.063   6.104   8.618
    6MOL      H 3933  14.861   5.822   8.711
    6MOL      H 3934  14.063   6.339   7.260
    6MOL      H 3935  14.254   6.223   6.813
    6MOL      H 3936  14.348   5.495   8.549
    6MOL      H 3937  14.707   5.309   8.845
    6MOL      H 3938  13.626   7.722   7.152
    6MOL      H 3939  13.748   7.736   7.282
    6MOL      H 3940  13.590   7.811   7.302
    6MOL      H 3941  14.651   7.576   7.087
    6MOL      H 3942  14.638   7.595   6.911
    6MOL      H 3943  14.617   7.734   7.017
    6MOL      H 3944  14.577   7.374   6.995
    6MOL      H 3945  13.279   8.408   7.261
    6MOL      H 3946  13.300   8.361   7.431
    6MOL      H 3947  13.436   8.427   7.340
    6MOL      H 3948  13.136   8.225   7.360
    6MOL      H 3949  14.178   6.929   7.150
    6MOL      H 3950  14.561   6.842   6.840
    6MOL      H 3951  12.893   7.652   7.248
    6MOL      H 3952  12.727   7.965   7.604
    6MOL      H 3953  13.459   7.142   8.060
    6MOL      H 3954  13.315   7.041   8.078
    6MOL      H 3955  13.483   6.847   8.141
    6MOL      H 3956  13.606   6.973   8.149
    6MOL      H 3957  13.479   7.095   8.324
    6MOL      H 3958  13.342   6.986   8.307
    6MOL      H 3959  13.482   6.795   8.388
    6MOL      H 3960  13.619   6.903   8.411
    6MOL      H 3961  13.490   7.034   8.580
    6MOL      H 3962  13.347   6.935   8.552
    6MOL      H 3963  13.472   6.732   8.634
    6MOL      H 3964  13.614   6.832   8.663
    6MOL      H 3965  13.485   6.966   8.832
    6MOL      H 3966  13.342   6.869   8.802
    6MOL      H 3967  13.460   6.663   8.883
    6MOL      H 3968  13.609   6.756   8.899
    6MOL      H 3969  13.650   6.584   8.368
    6MOL      H 3970  13.475   6.572   8.338
    6MOL      H 3971  13.501   6.317   8.339
    6MOL      H 3972  13.670   6.340   8.386
    6MOL      H 3973  13.590   6.468   8.591
    6MOL      H 3974  13.423   6.435   8.543
    6MOL      H 3975  13.478   6.185   8.552
    6MOL      H 3976  13.637   6.227   8.615
    6MOL      H 3977  13.521   6.351   8.807
    6MOL      H 3978  13.367   6.290   8.746
    6MOL      H 3979  13.457   6.052   8.773
    6MOL      H 3980  13.604   6.121   8.842
    6MOL      H 3981  13.451   6.237   9.016
    6MOL      H 3982  13.319   6.140   8.954
    6MOL      H 3983  13.583   6.026   9.066
    6MOL      H 3984  13.445   5.930   9.011
    6MOL      H 3985  13.205   6.720   8.897
    6MOL      H 3986  13.259   6.570   8.816
    6MOL      H 3987  13.089   6.588   8.870
    6MOL      H 3988  13.995   7.157   9.298
    6MOL      H 3989  13.856   7.266   9.315
    6MOL      H 3990  13.863   7.113   9.404
    6MOL      H 3991  13.998   7.247   9.097
    6MOL      H 3992  12.733   6.117   9.177
    6MOL      H 3993  12.875   6.012   9.200
    6MOL      H 3994  12.851   6.153   9.303
    6MOL      H 3995  12.782   6.022   8.972
    6MOL      H 3996  13.961   7.160   8.471
    6MOL      H 3997  14.388   7.281   8.702
    6MOL      H 3998  13.015   5.995   8.399
    6MOL      H 3999  12.524   5.941   8.486
    6MOL      H 4000  13.151   6.010   8.999
    6MOL      H 4001  13.254   5.897   8.905
    6MOL      H 4002  13.076   5.878   8.906
    6MOL      H 4003  13.805   6.435   9.581
    6MOL      H 4004  13.653   6.525   9.570
    6MOL      H 4005  13.659   6.368   9.651
    6MOL      H 4006  13.801   6.574   9.386
    6MOL      H 4007  12.599   5.474   9.113
    6MOL      H 4008  12.702   5.333   9.087
    6MOL      H 4009  12.721   5.429   9.232
    6MOL      H 4010  12.639   5.420   8.874
    6MOL      H 4011  13.764   6.676   8.774
    6MOL      H 4012  14.154   6.827   9.050
    6MOL      H 4013  12.837   5.674   8.340
    6MOL      H 4014  12.878   5.180   8.404
    7MOL      C 4015   7.880   0.663  16.121
    7MOL      C 4016   7.957   0.679  16.005
    7MOL      C 4017   7.773   0.749  16.146
    7MOL      C 4018   7.930   0.784  15.913
    7MOL      C 4019   7.741   0.850  16.053
    7MOL      C 4020   8.252   0.805  15.905
    7MOL      C 4021   7.820   0.870  15.938
    7MOL      C 4022   8.026   0.801  15.796
    7MOL      C 4023   8.364   0.869  15.958
    7MOL      C 4024   8.151   0.878  15.839
    7MOL      C 4025   7.785   0.990  15.850
    7MOL      C 4026   8.383   1.008  15.939
    7MOL      C 4027   8.167   1.018  15.821
    7MOL      C 4028   8.059   1.108  15.762
    7MOL      C 4029   8.285   1.079  15.868
    7MOL      C 4030   7.845   1.118  15.909
    7MOL      C 4031   7.972   1.170  15.872
    7MOL      C 4032   7.773   1.180  16.013
    7MOL      C 4033   8.024   1.280  15.943
    7MOL      C 4034   7.828   1.287  16.085
    7MOL      C 4035   7.954   1.338  16.050
    7MOL      O 4036   7.915   0.562  16.208
    7MOL      O 4037   7.696   0.736  16.259
    7MOL      O 4038   8.452   0.791  16.030
    7MOL      O 4039   7.755   1.336  16.192
    7MOL      C 4040   7.692   0.843  16.356
    7MOL      C 4041   7.575   0.814  16.451
    7MOL      C 4042   7.564   0.916  16.566
    7MOL      C 4043   7.440   0.885  16.654
    7MOL      C 4044   7.433   0.969  16.784
    7MOL      C 4045   7.318   0.919  16.873
    7MOL      C 4046   7.294   1.009  16.997
    7MOL      C 4047   7.169   0.966  17.076
    7MOL      C 4048   7.807   1.319  16.325
    7MOL      C 4049   7.694   1.345  16.425
    7MOL      C 4050   7.741   1.325  16.571
    7MOL      C 4051   7.628   1.345  16.674
    7MOL      C 4052   7.681   1.337  16.819
    7MOL      C 4053   7.570   1.353  16.926
    7MOL      C 4054   7.630   1.363  17.068
    7MOL      C 4055   7.522   1.373  17.178
    7MOL      C 4056   8.459   0.809  16.172
    7MOL      C 4057   8.514   0.679  16.232
    7MOL      C 4058   8.540   0.690  16.384
    7MOL      C 4059   8.597   0.559  16.443
    7MOL      C 4060   8.656   0.579  16.584
    7MOL      C 4061   8.727   0.451  16.636
    7MOL      C 4062   8.823   0.482  16.752
    7MOL      C 4063   8.904   0.357  16.794
    7MOL      C 4064   8.007   0.589  16.315
    7MOL      C 4065   8.047   0.454  16.377
    7MOL      C 4066   8.147   0.467  16.495
    7MOL      C 4067   8.190   0.327  16.546
    7MOL      C 4068   8.280   0.331  16.672
    7MOL      C 4069   8.322   0.189  16.714
    7MOL      C 4070   8.398   0.183  16.849
    7MOL      C 4071   8.435   0.037  16.885
    7MOL      N 4072   8.496   0.021  17.018
    7MOL      C 4073   8.415   0.017  17.135
    7MOL      C 4074   8.628   0.029  17.063
    7MOL      C 4075   8.283   0.016  17.159
    7MOL      C 4076   8.489   0.018  17.246
    7MOL      C 4077   8.756   0.034  17.002
    7MOL      C 4078   8.620   0.031  17.203
    7MOL      C 4079   8.253   0.014  17.287
    7MOL      S 4080   8.141   0.022  17.060
    7MOL      S 4081   8.392   0.005  17.390
    7MOL      C 4082   8.869   0.050  17.084
    7MOL      N 4083   8.805   0.023  16.872
    7MOL      C 4084   8.733   0.050  17.283
    7MOL      C 4085   8.124   0.022  17.318
    7MOL      C 4086   8.046   0.035  17.208
    7MOL      C 4087   8.986   0.053  17.009
    7MOL      C 4088   8.858   0.061  17.224
    7MOL      C 4089   8.945   0.034  16.883
    7MOL      C 4090   8.738   0.052  16.744
    7MOL      N 4091   8.730   0.061  17.413
    7MOL      C 4092   8.073   0.020  17.462
    7MOL      C 4093   7.912   0.055  17.217
    7MOL      S 4094   9.158   0.070  17.024
    7MOL      N 4095   8.958   0.081  17.305
    7MOL      C 4096   9.047   0.031  16.796
    7MOL      S 4097   8.889   0.088  17.457
    7MOL      C 4098   7.813   0.059  17.109
    7MOL      C 4099   9.165   0.049  16.851
    7MOL      S 4100   9.059   0.008  16.626
    7MOL      C 4101   7.831   0.132  16.981
    7MOL      C 4102   7.683  20.025  17.116
    7MOL      C 4103   9.269   0.049  16.768
    7MOL      C 4104   9.233   0.031  16.638
    7MOL      C 4105   7.708   0.102  16.905
    7MOL      O 4106   7.923   0.204  16.945
    7MOL      C 4107   7.623  19.955  17.229
    7MOL      C 4108   7.624   0.024  16.985
    7MOL      C 4109   9.412   0.071  16.817
    7MOL      C 4110   9.326   0.031  16.539
    7MOL      C 4111   7.675   0.136  16.773
    7MOL      C 4112   7.490  19.979  17.274
    7MOL      C 4113   7.693  19.868  17.318
    7MOL      C 4114   7.501  20.008  16.934
    7MOL      C 4115   9.318   0.014  16.393
    7MOL      C 4116   7.552   0.090  16.722
    7MOL      N 4117   7.380  19.995  17.305
    7MOL      N 4118   7.755  19.802  17.390
    7MOL      C 4119   7.465   0.013  16.802
    7MOL      C 4120   9.195   0.019  16.309
    7MOL      C 4121   9.436  20.027  16.309
    7MOL      F 4122   7.520   0.120  16.594
    7MOL      F 4123   7.348  19.997  16.753
    7MOL      C 4124   9.244   0.003  16.170
    7MOL      O 4125   9.078   0.036  16.338
    7MOL      C 4126   9.576  20.011  16.348
    7MOL      C 4127   9.383  20.024  16.172
    7MOL      C 4128   9.171  20.031  16.051
    7MOL      C 4129   9.653   0.072  16.427
    7MOL      C 4130   9.660  19.914  16.288
    7MOL      C 4131   9.455  20.021  16.051
    7MOL      C 4132   9.242  20.025  15.930
    7MOL      N 4133   9.719   0.141  16.492
    7MOL      N 4134   9.727  19.838  16.232
    7MOL      C 4135   9.383  20.022  15.930
    7MOL      F 4136   9.174  20.028  15.813
    7MOL      F 4137   9.452  20.025  15.814
    7MOL      N 4138   7.186   0.848  17.163
    7MOL      C 4139   7.251   0.860  17.288
    7MOL      C 4140   7.186   0.712  17.134
    7MOL      C 4141   7.284   0.963  17.368
    7MOL      C 4142   7.289   0.742  17.337
    7MOL      C 4143   7.138   0.631  17.028
    7MOL      C 4144   7.246   0.649  17.244
    7MOL      C 4145   7.351   0.925  17.476
    7MOL      S 4146   7.259   1.134  17.366
    7MOL      S 4147   7.373   0.754  17.488
    7MOL      C 4148   7.155   0.492  17.035
    7MOL      N 4149   7.069   0.656  16.909
    7MOL      C 4150   7.254   0.509  17.254
    7MOL      C 4151   7.391   1.023  17.557
    7MOL      C 4152   7.351   1.146  17.515
    7MOL      C 4153   7.105   0.429  16.923
    7MOL      C 4154   7.209   0.430  17.149
    7MOL      C 4155   7.054   0.528  16.849
    7MOL      C 4156   6.962   0.754  16.889
    7MOL      N 4157   7.301   0.444  17.357
    7MOL      C 4158   7.470   0.993  17.684
    7MOL      C 4159   7.383   1.256  17.588
    7MOL      S 4160   7.084   0.272  16.853
    7MOL      N 4161   7.219   0.302  17.167
    7MOL      C 4162   6.994   0.484  16.737
    7MOL      S 4163   7.267   0.284  17.325
    7MOL      C 4164   7.343   1.398  17.579
    7MOL      C 4165   6.998   0.352  16.725
    7MOL      S 4166   6.907   0.558  16.608
    7MOL      C 4167   7.288   1.468  17.460
    7MOL      C 4168   7.353   1.489  17.692
    7MOL      C 4169   6.931   0.301  16.622
    7MOL      C 4170   6.869   0.396  16.549
    7MOL      C 4171   7.263   1.606  17.508
    7MOL      O 4172   7.266   1.430  17.346
    7MOL      C 4173   7.399   1.460  17.828
    7MOL      C 4174   7.302   1.616  17.641
    7MOL      C 4175   6.925   0.151  16.596
    7MOL      C 4176   6.787   0.363  16.446
    7MOL      C 4177   7.208   1.714  17.438
    7MOL      C 4178   7.486   1.545  17.902
    7MOL      C 4179   7.359   1.348  17.907
    7MOL      C 4180   7.290   1.739  17.709
    7MOL      C 4181   6.713   0.450  16.355
    7MOL      C 4182   7.196   1.837  17.505
    7MOL      N 4183   7.551   1.618  17.963
    7MOL      N 4184   7.329   1.253  17.965
    7MOL      C 4185   7.237   1.849  17.640
    7MOL      C 4186   6.634   0.568  16.399
    7MOL      C 4187   6.693   0.422  16.215
    7MOL      F 4188   7.143   1.943  17.439
    7MOL      F 4189   7.224   1.967  17.705
    7MOL      C 4190   6.568   0.614  16.275
    7MOL      O 4191   6.618   0.616  16.510
    7MOL      C 4192   6.735   0.304  16.140
    7MOL      C 4193   6.602   0.528  16.171
    7MOL      C 4194   6.480   0.722  16.256
    7MOL      C 4195   6.865   0.247  16.140
    7MOL      C 4196   6.640   0.216  16.081
    7MOL      C 4197   6.548   0.547  16.042
    7MOL      C 4198   6.426   0.742  16.128
    7MOL      N 4199   6.970   0.199  16.145
    7MOL      N 4200   6.559   0.149  16.033
    7MOL      C 4201   6.460   0.655  16.022
    7MOL      F 4202   6.342   0.845  16.108
    7MOL      F 4203   6.408   0.674  15.899
    7MOL      N 4204   7.577   1.405  17.310
    7MOL      C 4205   7.645   1.308  17.387
    7MOL      C 4206   7.597   1.527  17.375
    7MOL      C 4207   7.666   1.176  17.377
    7MOL      C 4208   7.704   1.362  17.495
    7MOL      C 4209   7.557   1.661  17.353
    7MOL      C 4210   7.674   1.497  17.489
    7MOL      C 4211   7.743   1.128  17.473
    7MOL      S 4212   7.619   1.052  17.266
    7MOL      S 4213   7.791   1.246  17.591
    7MOL      C 4214   7.595   1.759  17.447
    7MOL      N 4215   7.482   1.727  17.256
    7MOL      C 4216   7.710   1.596  17.582
    7MOL      C 4217   7.774   0.998  17.465
    7MOL      C 4218   7.717   0.939  17.358
    7MOL      C 4219   7.546   1.883  17.412
    7MOL      C 4220   7.671   1.727  17.561
    7MOL      C 4221   7.477   1.862  17.299
    7MOL      C 4222   7.481   1.701  17.111
    7MOL      N 4223   7.776   1.573  17.691
    7MOL      C 4224   7.863   0.929  17.567
    7MOL      C 4225   7.738   0.808  17.329
    7MOL      S 4226   7.545   2.049  17.462
    7MOL      N 4227   7.708   1.812  17.652
    7MOL      C 4228   7.422   1.974  17.249
    7MOL      S 4229   7.797   1.723  17.761
    7MOL      C 4230   7.679   0.729  17.221
    7MOL      C 4231   7.450   2.082  17.321
    7MOL      S 4232   7.323   2.011  17.112
    7MOL      C 4233   7.690   0.771  17.080
    7MOL      C 4234   7.618   0.597  17.233
    7MOL      C 4235   7.404   2.198  17.272
    7MOL      C 4236   7.335   2.181  17.157
    7MOL      C 4237   7.627   0.661  17.005
    7MOL      O 4238   7.741   0.871  17.031
    7MOL      C 4239   7.608   0.511  17.353
    7MOL      C 4240   7.585   0.564  17.094
    7MOL      C 4241   7.430   2.330  17.342
    7MOL      C 4242   7.284   2.288  17.091
    7MOL      C 4243   7.611   0.649  16.866
    7MOL      C 4244   7.607   0.369  17.345
    7MOL      C 4245   7.642   0.551  17.485
    7MOL      C 4246   7.519   0.449  17.045
    7MOL      C 4247   7.199   2.290  16.972
    7MOL      C 4248   7.544   0.535  16.817
    7MOL      N 4249   7.610   0.254  17.332
    7MOL      N 4250   7.676   0.585  17.590
    7MOL      C 4251   7.497   0.437  16.906
    7MOL      C 4252   7.223   2.212  16.849
    7MOL      C 4253   7.087   2.381  16.955
    7MOL      F 4254   7.527   0.521  16.684
    7MOL      F 4255   7.432   0.329  16.861
    7MOL      C 4256   7.116   2.256  16.757
    7MOL      O 4257   7.312   2.133  16.823
    7MOL      C 4258   7.044   2.487  17.045
    7MOL      C 4259   7.040   2.353  16.820
    7MOL      C 4260   7.090   2.214  16.625
    7MOL      C 4261   7.008   2.472  17.182
    7MOL      C 4262   7.048   2.624  17.007
    7MOL      C 4263   6.933   2.414  16.752
    7MOL      C 4264   6.982   2.274  16.557
    7MOL      N 4265   6.982   2.462  17.294
    7MOL      N 4266   7.052   2.733  16.970
    7MOL      C 4267   6.905   2.374  16.620
    7MOL      F 4268   6.955   2.235  16.431
    7MOL      F 4269   6.802   2.433  16.555
    7MOL      N 4270   9.020   0.388  16.879
    7MOL      C 4271   9.005   0.418  17.016
    7MOL      C 4272   9.153   0.415  16.848
    7MOL      C 4273   8.903   0.414  17.102
    7MOL      C 4274   9.119   0.463  17.070
    7MOL      C 4275   9.234   0.407  16.732
    7MOL      C 4276   9.211   0.460  16.968
    7MOL      C 4277   8.936   0.455  17.223
    7MOL      S 4278   8.737   0.370  17.091
    7MOL      S 4279   9.101   0.505  17.238
    7MOL      C 4280   9.370   0.439  16.742
    7MOL      N 4281   9.210   0.374  16.599
    7MOL      C 4282   9.347   0.497  16.975
    7MOL      C 4283   8.837   0.457  17.313
    7MOL      C 4284   8.719   0.420  17.258
    7MOL      C 4285   9.433   0.424  16.620
    7MOL      C 4286   9.427   0.486  16.862
    7MOL      C 4287   9.336   0.387  16.536
    7MOL      C 4288   9.089   0.398  16.519
    7MOL      N 4289   9.404   0.545  17.081
    7MOL      C 4290   8.857   0.501  17.457
    7MOL      C 4291   8.604   0.428  17.328
    7MOL      S 4292   9.588   0.441  16.542
    7MOL      N 4293   9.550   0.524  16.876
    7MOL      C 4294   9.379   0.373  16.410
    7MOL      S 4295   9.561   0.574  17.035
    7MOL      C 4296   8.468   0.405  17.282
    7MOL      C 4297   9.508   0.397  16.395
    7MOL      S 4298   9.303   0.336  16.261
    7MOL      C 4299   8.418   0.462  17.154
    7MOL      C 4300   8.360   0.351  17.362
    7MOL      C 4301   9.554   0.387  16.270
    7MOL      C 4302   9.457   0.358  16.180
    7MOL      C 4303   8.274   0.438  17.158
    7MOL      O 4304   8.477   0.524  17.067
    7MOL      C 4305   8.367   0.304  17.502
    7MOL      C 4306   8.241   0.376  17.278
    7MOL      C 4307   9.701   0.413  16.238
    7MOL      C 4308   9.485   0.352  16.047
    7MOL      C 4309   8.178   0.480  17.064
    7MOL      C 4310   8.256   0.307  17.590
    7MOL      C 4311   8.485   0.280  17.579
    7MOL      C 4312   8.105   0.355  17.308
    7MOL      C 4313   9.401   0.335  15.926
    7MOL      C 4314   8.043   0.459  17.095
    7MOL      N 4315   8.161   0.308  17.656
    7MOL      N 4316   8.579   0.269  17.645
    7MOL      C 4317   8.007   0.397  17.216
    7MOL      C 4318   9.253   0.324  15.919
    7MOL      C 4319   9.457   0.333  15.792
    7MOL      F 4320   7.947   0.505  17.011
    7MOL      F 4321   7.878   0.381  17.248
    7MOL      C 4322   9.223   0.318  15.775
    7MOL      O 4323   9.169   0.319  16.006
    7MOL      C 4324   9.597   0.342  15.751
    7MOL      C 4325   9.341   0.323  15.703
    7MOL      C 4326   9.098   0.309  15.712
    7MOL      C 4327   9.685   0.451  15.781
    7MOL      C 4328   9.661   0.244  15.671
    7MOL      C 4329   9.340   0.320  15.563
    7MOL      C 4330   9.095   0.305  15.571
    7MOL      N 4331   9.753   0.538  15.812
    7MOL      N 4332   9.709   0.164  15.602
    7MOL      C 4333   9.215   0.311  15.497
    7MOL      F 4334   8.976   0.297  15.508
    7MOL      F 4335   9.213   0.310  15.362
    7MOL      O 4336   8.495   1.069  15.993
    7MOL      O 4337   8.012   1.440  16.122
    7MOL      C 4338   8.553   1.191  15.940
    7MOL      C 4339   8.490   1.316  16.006
    7MOL      C 4340   8.533   1.445  15.932
    7MOL      C 4341   8.450   1.569  15.971
    7MOL      C 4342   8.496   1.696  15.896
    7MOL      C 4343   8.400   1.816  15.915
    7MOL      C 4344   8.448   1.942  15.840
    7MOL      C 4345   8.346   2.058  15.851
    7MOL      C 4346   8.052   1.561  16.055
    7MOL      C 4347   7.928   1.642  16.015
    7MOL      C 4348   7.965   1.760  15.923
    7MOL      C 4349   7.843   1.848  15.891
    7MOL      C 4350   7.877   1.954  15.784
    7MOL      C 4351   7.763   2.058  15.767
    7MOL      C 4352   7.798   2.159  15.657
    7MOL      C 4353   7.700   2.279  15.654
    7MOL      N 4354   8.389   2.185  15.790
    7MOL      C 4355   8.466   2.279  15.861
    7MOL      C 4356   8.348   2.250  15.674
    7MOL      C 4357   8.522   2.283  15.983
    7MOL      C 4358   8.482   2.394  15.793
    7MOL      C 4359   8.257   2.221  15.569
    7MOL      C 4360   8.409   2.376  15.677
    7MOL      C 4361   8.580   2.399  16.010
    7MOL      S 4362   8.533   2.173  16.115
    7MOL      S 4363   8.572   2.513  15.881
    7MOL      C 4364   8.229   2.320  15.474
    7MOL      N 4365   8.176   2.112  15.537
    7MOL      C 4366   8.385   2.472  15.577
    7MOL      C 4367   8.629   2.412  16.134
    7MOL      C 4368   8.611   2.301  16.208
    7MOL      C 4369   8.131   2.279  15.386
    7MOL      C 4370   8.295   2.444  15.475
    7MOL      C 4371   8.101   2.155  15.424
    7MOL      C 4372   8.208   1.969  15.551
    7MOL      N 4373   8.439   2.591  15.574
    7MOL      C 4374   8.701   2.539  16.178
    7MOL      C 4375   8.648   2.297  16.339
    7MOL      S 4376   8.038   2.334  15.250
    7MOL      N 4377   8.276   2.539  15.388
    7MOL      C 4378   8.006   2.099  15.348
    7MOL      S 4379   8.372   2.665  15.440
    7MOL      C 4380   8.643   2.187  16.436
    7MOL      C 4381   7.961   2.179  15.253
    7MOL      S 4382   7.927   1.945  15.344
    7MOL      C 4383   8.533   2.088  16.446
    7MOL      C 4384   8.738   2.170  16.543
    7MOL      C 4385   7.863   2.131  15.177
    7MOL      C 4386   7.828   2.006  15.212
    7MOL      C 4387   8.569   2.006  16.564
    7MOL      O 4388   8.432   2.075  16.379
    7MOL      C 4389   8.851   2.256  16.577
    7MOL      C 4390   8.687   2.055  16.618
    7MOL      C 4391   7.803   2.211  15.062
    7MOL      C 4392   7.726   1.942  15.149
    7MOL      C 4393   8.502   1.897  16.620
    7MOL      C 4394   8.859   2.326  16.701
    7MOL      C 4395   8.956   2.293  16.488
    7MOL      C 4396   8.743   1.996  16.733
    7MOL      C 4397   7.679   1.804  15.166
    7MOL      C 4398   8.557   1.836  16.735
    7MOL      N 4399   8.863   2.377  16.804
    7MOL      N 4400   9.037   2.324  16.412
    7MOL      C 4401   8.677   1.886  16.791
    7MOL      C 4402   7.656   1.739  15.297
    7MOL      C 4403   7.637   1.719  15.057
    7MOL      F 4404   8.494   1.730  16.789
    7MOL      F 4405   8.730   1.829  16.901
    7MOL      C 4406   7.608   1.604  15.261
    7MOL      O 4407   7.669   1.784  15.410
    7MOL      C 4408   7.619   1.756  14.917
    7MOL      C 4409   7.598   1.595  15.123
    7MOL      C 4410   7.573   1.497  15.345
    7MOL      C 4411   7.719   1.813  14.833
    7MOL      C 4412   7.491   1.757  14.854
    7MOL      C 4413   7.550   1.478  15.062
    7MOL      C 4414   7.526   1.379  15.285
    7MOL      N 4415   7.800   1.862  14.768
    7MOL      N 4416   7.387   1.752  14.802
    7MOL      C 4417   7.514   1.370  15.144
    7MOL      F 4418   7.490   1.276  15.364
    7MOL      F 4419   7.465   1.257  15.087
    7MOL      N 4420   7.743   2.385  15.563
    7MOL      C 4421   7.842   2.479  15.599
    7MOL      C 4422   7.693   2.428  15.441
    7MOL      C 4423   7.926   2.489  15.703
    7MOL      C 4424   7.856   2.576  15.508
    7MOL      C 4425   7.597   2.378  15.350
    7MOL      C 4426   7.761   2.547  15.411
    7MOL      C 4427   8.011   2.590  15.692
    7MOL      S 4428   7.952   2.399  15.847
    7MOL      S 4429   7.984   2.687  15.551
    7MOL      C 4430   7.570   2.450  15.233
    7MOL      N 4431   7.522   2.260  15.344
    7MOL      C 4432   7.732   2.620  15.294
    7MOL      C 4433   8.103   2.598  15.788
    7MOL      C 4434   8.092   2.498  15.879
    7MOL      C 4435   7.480   2.382  15.153
    7MOL      C 4436   7.636   2.571  15.205
    7MOL      C 4437   7.453   2.269  15.220
    7MOL      C 4438   7.565   2.128  15.390
    7MOL      N 4439   7.789   2.732  15.260
    7MOL      C 4440   8.210   2.706  15.791
    7MOL      C 4441   8.179   2.479  15.981
    7MOL      S 4442   7.403   2.387  14.997
    7MOL      N 4443   7.617   2.643  15.098
    7MOL      C 4444   7.372   2.186  15.154
    7MOL      S 4445   7.720   2.773  15.114
    7MOL      C 4446   8.170   2.382  16.091
    7MOL      C 4447   7.338   2.230  15.034
    7MOL      S 4448   7.304   2.031  15.188
    7MOL      C 4449   8.134   2.239  16.075
    7MOL      C 4450   8.202   2.413  16.229
    7MOL      C 4451   7.265   2.146  14.960
    7MOL      C 4452   7.238   2.031  15.026
    7MOL      C 4453   8.140   2.185  16.212
    7MOL      O 4454   8.105   2.175  15.976
    7MOL      C 4455   8.255   2.537  16.284
    7MOL      C 4456   8.178   2.287  16.299
    7MOL      C 4457   7.219   2.180  14.819
    7MOL      C 4458   7.168   1.930  14.968
    7MOL      C 4459   8.114   2.055  16.257
    7MOL      C 4460   8.367   2.539  16.371
    7MOL      C 4461   8.209   2.668  16.253
    7MOL      C 4462   8.187   2.261  16.438
    7MOL      C 4463   7.123   1.806  15.031
    7MOL      C 4464   8.125   2.028  16.395
    7MOL      N 4465   8.456   2.534  16.444
    7MOL      N 4466   8.172   2.774  16.224
    7MOL      C 4467   8.161   2.131  16.484
    7MOL      C 4468   7.212   1.713  15.103
    7MOL      C 4469   6.989   1.754  15.020
    7MOL      F 4470   8.101   1.903  16.439
    7MOL      F 4471   8.173   2.106  16.617
    7MOL      C 4472   7.123   1.601  15.140
    7MOL      O 4473   7.331   1.721  15.127
    7MOL      C 4474   6.876   1.810  14.945
    7MOL      C 4475   6.996   1.626  15.090
    7MOL      C 4476   7.154   1.483  15.211
    7MOL      C 4477   6.842   1.948  14.939
    7MOL      C 4478   6.805   1.735  14.848
    7MOL      C 4479   6.892   1.532  15.110
    7MOL      C 4480   7.051   1.389  15.230
    7MOL      N 4481   6.821   2.062  14.932
    7MOL      N 4482   6.750   1.668  14.771
    7MOL      C 4483   6.921   1.414  15.180
    7MOL      F 4484   7.078   1.276  15.298
    7MOL      F 4485   6.822   1.324  15.199
    7MOL      H 4486   8.039   0.611  15.987
    7MOL      H 4487   7.656   0.914  16.073
    7MOL      H 4488   8.241   0.699  15.920
    7MOL      H 4489   7.978   0.845  15.708
    7MOL      H 4490   8.056   0.701  15.761
    7MOL      H 4491   7.812   0.975  15.745
    7MOL      H 4492   7.676   1.001  15.846
    7MOL      H 4493   8.001   1.058  15.685
    7MOL      H 4494   8.108   1.190  15.707
    7MOL      H 4495   8.298   1.185  15.851
    7MOL      H 4496   7.677   1.142  16.044
    7MOL      H 4497   8.122   1.318  15.918
    7MOL      H 4498   7.786   0.847  16.411
    7MOL      H 4499   7.676   0.940  16.306
    7MOL      H 4500   7.481   0.814  16.393
    7MOL      H 4501   7.586   0.713  16.493
    7MOL      H 4502   7.655   0.912  16.627
    7MOL      H 4503   7.556   1.018  16.526
    7MOL      H 4504   7.349   0.903  16.595
    7MOL      H 4505   7.440   0.779  16.680
    7MOL      H 4506   7.528   0.961  16.838
    7MOL      H 4507   7.419   1.074  16.758
    7MOL      H 4508   7.226   0.917  16.814
    7MOL      H 4509   7.338   0.817  16.906
    7MOL      H 4510   7.383   1.008  17.062
    7MOL      H 4511   7.280   1.113  16.963
    7MOL      H 4512   7.087   0.948  17.006
    7MOL      H 4513   7.136   1.050  17.138
    7MOL      H 4514   7.844   1.216  16.337
    7MOL      H 4515   7.890   1.389  16.343
    7MOL      H 4516   7.656   1.447  16.412
    7MOL      H 4517   7.610   1.276  16.405
    7MOL      H 4518   7.783   1.224  16.582
    7MOL      H 4519   7.823   1.396  16.592
    7MOL      H 4520   7.581   1.443  16.659
    7MOL      H 4521   7.550   1.269  16.659
    7MOL      H 4522   7.732   1.241  16.834
    7MOL      H 4523   7.757   1.415  16.834
    7MOL      H 4524   7.512   1.444  16.905
    7MOL      H 4525   7.501   1.268  16.920
    7MOL      H 4526   7.694   1.276  17.087
    7MOL      H 4527   7.695   1.451  17.073
    7MOL      H 4528   7.448   1.449  17.151
    7MOL      H 4529   7.467   1.278  17.183
    7MOL      H 4530   8.524   0.894  16.196
    7MOL      H 4531   8.359   0.828  16.213
    7MOL      H 4532   8.444   0.597  16.213
    7MOL      H 4533   8.608   0.653  16.182
    7MOL      H 4534   8.611   0.772  16.401
    7MOL      H 4535   8.447   0.716  16.436
    7MOL      H 4536   8.519   0.482  16.445
    7MOL      H 4537   8.676   0.522  16.376
    7MOL      H 4538   8.729   0.661  16.580
    7MOL      H 4539   8.578   0.609  16.654
    7MOL      H 4540   8.652   0.377  16.667
    7MOL      H 4541   8.784   0.406  16.554
    7MOL      H 4542   8.892   0.562  16.722
    7MOL      H 4543   8.767   0.521  16.838
    7MOL      H 4544   8.838   0.289  16.848
    7MOL      H 4545   8.939   0.303  16.706
    7MOL      H 4546   8.096   0.639  16.276
    7MOL      H 4547   7.960   0.653  16.390
    7MOL      H 4548   7.957   0.402  16.412
    7MOL      H 4549   8.091   0.391  16.299
    7MOL      H 4550   8.236   0.523  16.462
    7MOL      H 4551   8.101   0.524  16.576
    7MOL      H 4552   8.101   0.268  16.569
    7MOL      H 4553   8.243   0.275  16.466
    7MOL      H 4554   8.370   0.392  16.652
    7MOL      H 4555   8.226   0.380  16.754
    7MOL      H 4556   8.232   0.126  16.723
    7MOL      H 4557   8.384   0.144  16.635
    7MOL      H 4558   8.489   0.244  16.843
    7MOL      H 4559   8.336   0.226  16.928
    7MOL      H 4560   8.344  20.005  16.882
    7MOL      H 4561   8.501  20.023  16.810
    7MOL      H 4562   8.692  19.989  16.705
    7MOL      H 4563   8.662   0.129  16.759
    7MOL      H 4564   8.809   0.091  16.670
    7MOL      H 4565   8.010   0.107  17.484
    7MOL      H 4566   8.013  19.959  17.480
    7MOL      H 4567   8.154   0.020  17.535
    7MOL      H 4568   7.866   0.065  17.315
    7MOL      H 4569   9.473  20.011  16.796
    7MOL      H 4570   9.459   0.157  16.768
    7MOL      H 4571   9.417   0.089  16.925
    7MOL      H 4572   9.429   0.048  16.570
    7MOL      H 4573   7.742   0.196  16.712
    7MOL      H 4574   7.433  19.948  16.994
    7MOL      H 4575   9.062   0.010  16.052
    7MOL      H 4576   9.563  20.019  16.049
    7MOL      H 4577   6.935   0.800  16.985
    7MOL      H 4578   6.996   0.832  16.819
    7MOL      H 4579   6.872   0.706  16.848
    7MOL      H 4580   7.567   1.045  17.684
    7MOL      H 4581   7.414   1.026  17.773
    7MOL      H 4582   7.491   0.887  17.697
    7MOL      H 4583   7.448   1.241  17.674
    7MOL      H 4584   6.824   0.112  16.614
    7MOL      H 4585   6.952   0.128  16.492
    7MOL      H 4586   6.993   0.094  16.660
    7MOL      H 4587   6.770   0.258  16.425
    7MOL      H 4588   7.178   1.704  17.334
    7MOL      H 4589   7.320   1.750  17.812
    7MOL      H 4590   6.454   0.787  16.339
    7MOL      H 4591   6.572   0.481  15.959
    7MOL      H 4592   7.563   1.635  17.085
    7MOL      H 4593   7.385   1.655  17.083
    7MOL      H 4594   7.494   1.794  17.055
    7MOL      H 4595   7.810   0.846  17.616
    7MOL      H 4596   7.953   0.888  17.519
    7MOL      H 4597   7.897   0.997  17.646
    7MOL      H 4598   7.805   0.750  17.392
    7MOL      H 4599   7.493   2.395  17.280
    7MOL      H 4600   7.336   2.383  17.362
    7MOL      H 4601   7.480   2.318  17.439
    7MOL      H 4602   7.304   2.388  17.129
    7MOL      H 4603   7.648   0.726  16.799
    7MOL      H 4604   7.482   0.371  17.110
    7MOL      H 4605   7.151   2.138  16.578
    7MOL      H 4606   6.872   2.492  16.798
    7MOL      H 4607   9.037   0.304  16.502
    7MOL      H 4608   9.024   0.468  16.572
    7MOL      H 4609   9.114   0.444  16.423
    7MOL      H 4610   8.796   0.589  17.480
    7MOL      H 4611   8.829   0.421  17.527
    7MOL      H 4612   8.961   0.528  17.479
    7MOL      H 4613   8.608   0.464  17.430
    7MOL      H 4614   9.746   0.326  16.190
    7MOL      H 4615   9.712   0.499  16.170
    7MOL      H 4616   9.761   0.435  16.327
    7MOL      H 4617   9.588   0.370  16.019
    7MOL      H 4618   8.207   0.531  16.973
    7MOL      H 4619   8.073   0.310  17.401
    7MOL      H 4620   9.006   0.304  15.770
    7MOL      H 4621   9.431   0.325  15.504
    7MOL      H 4622   8.660   1.191  15.960
    7MOL      H 4623   8.539   1.194  15.831
    7MOL      H 4624   8.380   1.309  16.005
    7MOL      H 4625   8.520   1.322  16.111
    7MOL      H 4626   8.640   1.464  15.952
    7MOL      H 4627   8.524   1.430  15.824
    7MOL      H 4628   8.344   1.550  15.948
    7MOL      H 4629   8.456   1.586  16.080
    7MOL      H 4630   8.596   1.724  15.929
    7MOL      H 4631   8.503   1.674  15.788
    7MOL      H 4632   8.300   1.788  15.879
    7MOL      H 4633   8.390   1.838  16.022
    7MOL      H 4634   8.544   1.974  15.881
    7MOL      H 4635   8.465   1.919  15.734
    7MOL      H 4636   8.250   2.027  15.807
    7MOL      H 4637   8.327   2.075  15.958
    7MOL      H 4638   8.114   1.622  16.123
    7MOL      H 4639   8.112   1.538  15.967
    7MOL      H 4640   7.856   1.578  15.963
    7MOL      H 4641   7.878   1.680  16.106
    7MOL      H 4642   8.042   1.822  15.971
    7MOL      H 4643   8.008   1.721  15.830
    7MOL      H 4644   7.760   1.786  15.854
    7MOL      H 4645   7.808   1.898  15.982
    7MOL      H 4646   7.969   2.007  15.812
    7MOL      H 4647   7.896   1.905  15.688
    7MOL      H 4648   7.669   2.007  15.741
    7MOL      H 4649   7.748   2.110  15.862
    7MOL      H 4650   7.901   2.195  15.672
    7MOL      H 4651   7.800   2.108  15.560
    7MOL      H 4652   7.692   2.321  15.755
    7MOL      H 4653   7.600   2.245  15.627
    7MOL      H 4654   8.314   1.958  15.578
    7MOL      H 4655   8.146   1.925  15.629
    7MOL      H 4656   8.192   1.916  15.456
    7MOL      H 4657   8.637   2.600  16.242
    7MOL      H 4658   8.793   2.516  16.233
    7MOL      H 4659   8.731   2.601  16.093
    7MOL      H 4660   8.690   2.387  16.384
    7MOL      H 4661   7.810   2.155  14.968
    7MOL      H 4662   7.697   2.232  15.080
    7MOL      H 4663   7.854   2.307  15.046
    7MOL      H 4664   7.670   1.995  15.071
    7MOL      H 4665   8.409   1.860  16.577
    7MOL      H 4666   8.834   2.034  16.778
    7MOL      H 4667   7.581   1.506  15.453
    7MOL      H 4668   7.539   1.470  14.954
    7MOL      H 4669   7.674   2.128  15.400
    7MOL      H 4670   7.518   2.105  15.487
    7MOL      H 4671   7.538   2.050  15.319
    7MOL      H 4672   8.194   2.775  15.875
    7MOL      H 4673   8.310   2.664  15.802
    7MOL      H 4674   8.211   2.766  15.699
    7MOL      H 4675   8.265   2.545  15.989
    7MOL      H 4676   7.265   2.113  14.746
    7MOL      H 4677   7.110   2.171  14.811
    7MOL      H 4678   7.245   2.283  14.790
    7MOL      H 4679   7.136   1.939  14.865
    7MOL      H 4680   8.085   1.976  16.187
    7MOL      H 4681   8.216   2.339  16.508
    7MOL      H 4682   7.253   1.465  15.249
    7MOL      H 4683   6.792   1.549  15.072
    8MOL      C 4684   3.184  11.142   5.216
    8MOL      C 4685   3.123  11.144   5.342
    8MOL      C 4686   3.324  11.134   5.205
    8MOL      C 4687   3.200  11.139   5.460
    8MOL      C 4688   3.401  11.133   5.322
    8MOL      C 4689   3.006  11.336   5.625
    8MOL      C 4690   3.341  11.140   5.450
    8MOL      C 4691   3.124  11.117   5.591
    8MOL      C 4692   2.975  11.452   5.696
    8MOL      C 4693   3.101  11.244   5.674
    8MOL      C 4694   3.433  11.116   5.570
    8MOL      C 4695   3.035  11.479   5.821
    8MOL      C 4696   3.164  11.270   5.798
    8MOL      C 4697   3.273  11.182   5.857
    8MOL      C 4698   3.127  11.385   5.872
    8MOL      C 4699   3.487  11.231   5.658
    8MOL      C 4700   3.413  11.236   5.827
    8MOL      C 4701   3.667  11.264   5.633
    8MOL      C 4702   3.515  11.277   5.973
    8MOL      C 4703   3.779  11.302   5.777
    8MOL      C 4704   3.697  11.310   5.956
    8MOL      O 4705   3.103  11.157   5.106
    8MOL      O 4706   3.386  11.127   5.081
    8MOL      O 4707   2.880  11.535   5.642
    8MOL      O 4708   3.896  11.360   5.724
    8MOL      C 4709   3.483  11.228   5.052
    8MOL      C 4710   3.562  11.205   4.922
    8MOL      C 4711   3.665  11.320   4.913
    8MOL      C 4712   3.750  11.326   4.785
    8MOL      C 4713   3.832  11.458   4.784
    8MOL      C 4714   3.909  11.477   4.653
    8MOL      C 4715   3.992  11.608   4.651
    8MOL      C 4716   4.090  11.615   4.532
    8MOL      C 4717   3.888  11.436   5.595
    8MOL      C 4718   3.979  11.563   5.571
    8MOL      C 4719   3.916  11.676   5.478
    8MOL      C 4720   4.015  11.760   5.390
    8MOL      C 4721   3.964  11.890   5.316
    8MOL      C 4722   4.019  11.913   5.169
    8MOL      C 4723   4.024  12.057   5.106
    8MOL      C 4724   4.074  12.057   4.957
    8MOL      C 4725   2.919  11.637   5.550
    8MOL      C 4726   2.801  11.655   5.452
    8MOL      C 4727   2.817  11.776   5.357
    8MOL      C 4728   2.694  11.789   5.264
    8MOL      C 4729   2.683  11.927   5.195
    8MOL      C 4730   2.549  11.943   5.119
    8MOL      C 4731   2.514  12.091   5.094
    8MOL      C 4732   2.376  12.106   5.025
    8MOL      C 4733   3.090  11.292   5.060
    8MOL      C 4734   2.965  11.306   4.972
    8MOL      C 4735   2.939  11.455   4.941
    8MOL      C 4736   2.811  11.474   4.858
    8MOL      C 4737   2.785  11.622   4.821
    8MOL      C 4738   2.660  11.634   4.732
    8MOL      C 4739   2.638  11.777   4.679
    8MOL      C 4740   2.524  11.778   4.574
    8MOL      N 4741   2.505  11.909   4.510
    8MOL      C 4742   2.592  11.954   4.409
    8MOL      C 4743   2.418  12.014   4.536
    8MOL      C 4744   2.697  11.901   4.344
    8MOL      C 4745   2.563  12.078   4.369
    8MOL      C 4746   2.308  12.036   4.624
    8MOL      C 4747   2.457  12.117   4.449
    8MOL      C 4748   2.751  11.982   4.255
    8MOL      S 4749   2.781  11.750   4.352
    8MOL      S 4750   2.668  12.134   4.242
    8MOL      C 4751   2.245  12.161   4.622
    8MOL      N 4752   2.241  11.960   4.720
    8MOL      C 4753   2.392  12.242   4.449
    8MOL      C 4754   2.859  11.937   4.191
    8MOL      C 4755   2.894  11.813   4.234
    8MOL      C 4756   2.142  12.166   4.715
    8MOL      C 4757   2.286  12.264   4.535
    8MOL      C 4758   2.140  12.045   4.771
    8MOL      C 4759   2.292  11.851   4.804
    8MOL      N 4760   2.426  12.342   4.373
    8MOL      C 4761   2.931  12.017   4.084
    8MOL      C 4762   3.004  11.750   4.186
    8MOL      S 4763   2.024  12.274   4.782
    8MOL      N 4764   2.230  12.381   4.528
    8MOL      C 4765   2.046  12.033   4.865
    8MOL      S 4766   2.319  12.464   4.414
    8MOL      C 4767   3.047  11.613   4.212
    8MOL      C 4768   1.977  12.144   4.886
    8MOL      S 4769   1.996  11.906   4.970
    8MOL      C 4770   3.059  11.554   4.348
    8MOL      C 4771   3.090  11.520   4.110
    8MOL      C 4772   1.887  12.139   4.984
    8MOL      C 4773   1.889  12.021   5.049
    8MOL      C 4774   3.103  11.415   4.322
    8MOL      O 4775   3.041  11.605   4.457
    8MOL      C 4776   3.107  11.545   3.967
    8MOL      C 4777   3.121  11.398   4.185
    8MOL      C 4778   1.799  12.260   5.018
    8MOL      C 4779   1.818  12.002   5.164
    8MOL      C 4780   3.123  11.311   4.414
    8MOL      C 4781   3.227  11.514   3.898
    8MOL      C 4782   3.021  11.626   3.888
    8MOL      C 4783   3.162  11.273   4.135
    8MOL      C 4784   1.804  11.883   5.249
    8MOL      C 4785   3.163  11.186   4.364
    8MOL      N 4786   3.325  11.484   3.844
    8MOL      N 4787   2.951  11.696   3.829
    8MOL      C 4788   3.183  11.167   4.225
    8MOL      C 4789   1.913  11.786   5.274
    8MOL      C 4790   1.687  11.854   5.331
    8MOL      F 4791   3.182  11.084   4.450
    8MOL      F 4792   3.222  11.047   4.176
    8MOL      C 4793   1.854  11.691   5.370
    8MOL      O 4794   2.028  11.783   5.235
    8MOL      C 4795   1.565  11.935   5.348
    8MOL      C 4796   1.725  11.732   5.403
    8MOL      C 4797   1.914  11.578   5.427
    8MOL      C 4798   1.516  12.035   5.260
    8MOL      C 4799   1.491  11.937   5.469
    8MOL      C 4800   1.653  11.660   5.500
    8MOL      C 4801   1.843  11.507   5.525
    8MOL      N 4802   1.484  12.119   5.188
    8MOL      N 4803   1.433  11.931   5.569
    8MOL      C 4804   1.713  11.549   5.562
    8MOL      F 4805   1.902  11.402   5.585
    8MOL      F 4806   1.647  11.486   5.662
    8MOL      N 4807   4.028  11.644   4.401
    8MOL      C 4808   3.997  11.777   4.362
    8MOL      C 4809   3.942  11.564   4.325
    8MOL      C 4810   4.044  11.898   4.396
    8MOL      C 4811   3.900  11.783   4.271
    8MOL      C 4812   3.918  11.425   4.315
    8MOL      C 4813   3.866  11.651   4.245
    8MOL      C 4814   3.980  11.997   4.337
    8MOL      S 4815   4.170  11.957   4.497
    8MOL      S 4816   3.858  11.945   4.227
    8MOL      C 4817   3.818  11.379   4.229
    8MOL      N 4818   3.973  11.313   4.377
    8MOL      C 4819   3.772  11.603   4.152
    8MOL      C 4820   4.019  12.121   4.370
    8MOL      C 4821   4.123  12.121   4.456
    8MOL      C 4822   3.802  11.242   4.242
    8MOL      C 4823   3.747  11.466   4.145
    8MOL      C 4824   3.894  11.205   4.331
    8MOL      C 4825   4.116  11.288   4.401
    8MOL      N 4826   3.702  11.677   4.072
    8MOL      C 4827   3.954  12.244   4.308
    8MOL      C 4828   4.178  12.239   4.496
    8MOL      S 4829   3.706  11.109   4.185
    8MOL      N 4830   3.658  11.430   4.057
    8MOL      C 4831   3.894  11.074   4.356
    8MOL      S 4832   3.622  11.569   3.973
    8MOL      C 4833   4.305  12.271   4.564
    8MOL      C 4834   3.804  11.008   4.286
    8MOL      S 4835   3.988  10.970   4.456
    8MOL      C 4836   4.385  12.179   4.650
    8MOL      C 4837   4.374  12.398   4.547
    8MOL      C 4838   3.805  10.875   4.300
    8MOL      C 4839   3.902  10.834   4.385
    8MOL      C 4840   4.508  12.255   4.679
    8MOL      O 4841   4.361  12.067   4.689
    8MOL      C 4842   4.335  12.509   4.460
    8MOL      C 4843   4.499  12.381   4.621
    8MOL      C 4844   3.707  10.785   4.226
    8MOL      C 4845   3.925  10.702   4.405
    8MOL      C 4846   4.623  12.214   4.749
    8MOL      C 4847   4.347  12.646   4.497
    8MOL      C 4848   4.302  12.497   4.323
    8MOL      C 4849   4.605  12.473   4.634
    8MOL      C 4850   4.022  10.637   4.493
    8MOL      C 4851   4.729  12.304   4.761
    8MOL      N 4852   4.364  12.757   4.523
    8MOL      N 4853   4.273  12.481   4.212
    8MOL      C 4854   4.720  12.434   4.705
    8MOL      C 4855   4.164  10.678   4.508
    8MOL      C 4856   3.997  10.513   4.564
    8MOL      F 4857   4.840  12.266   4.828
    8MOL      F 4858   4.822  12.521   4.717
    8MOL      C 4859   4.223  10.575   4.595
    8MOL      O 4860   4.224  10.771   4.457
    8MOL      C 4861   3.877  10.430   4.559
    8MOL      C 4862   4.125  10.480   4.626
    8MOL      C 4863   4.355  10.563   4.641
    8MOL      C 4864   3.743  10.476   4.573
    8MOL      C 4865   3.881  10.296   4.511
    8MOL      C 4866   4.157  10.368   4.704
    8MOL      C 4867   4.388  10.451   4.720
    8MOL      N 4868   3.635  10.516   4.579
    8MOL      N 4869   3.890  10.187   4.472
    8MOL      C 4870   4.290  10.354   4.751
    8MOL      F 4871   4.514  10.437   4.765
    8MOL      F 4872   4.321  10.246   4.825
    8MOL      N 4873   4.082  12.187   4.882
    8MOL      C 4874   3.976  12.231   4.798
    8MOL      C 4875   4.160  12.302   4.903
    8MOL      C 4876   3.879  12.172   4.724
    8MOL      C 4877   3.976  12.364   4.782
    8MOL      C 4878   4.292  12.330   4.949
    8MOL      C 4879   4.089  12.409   4.846
    8MOL      C 4880   3.807  12.260   4.656
    8MOL      S 4881   3.828  12.010   4.689
    8MOL      S 4882   3.852  12.424   4.678
    8MOL      C 4883   4.343  12.461   4.939
    8MOL      N 4884   4.394  12.255   5.004
    8MOL      C 4885   4.140  12.540   4.839
    8MOL      C 4886   3.710  12.211   4.578
    8MOL      C 4887   3.703  12.077   4.584
    8MOL      C 4888   4.473  12.468   4.985
    8MOL      C 4889   4.267  12.566   4.887
    8MOL      C 4890   4.501  12.345   5.027
    8MOL      C 4891   4.409  12.109   5.013
    8MOL      N 4892   4.081  12.640   4.781
    8MOL      C 4893   3.621  12.302   4.493
    8MOL      C 4894   3.607  12.011   4.514
    8MOL      S 4895   4.604  12.580   5.008
    8MOL      N 4896   4.311  12.688   4.872
    8MOL      C 4897   4.620  12.337   5.086
    8MOL      S 4898   4.183  12.770   4.803
    8MOL      C 4899   3.585  11.867   4.498
    8MOL      C 4900   4.687  12.451   5.089
    8MOL      S 4901   4.703  12.212   5.167
    8MOL      C 4902   3.577  11.775   4.614
    8MOL      C 4903   3.548  11.801   4.374
    8MOL      C 4904   4.802  12.449   5.158
    8MOL      C 4905   4.824  12.329   5.216
    8MOL      C 4906   3.537  11.647   4.554
    8MOL      O 4907   3.593  11.797   4.733
    8MOL      C 4908   3.516  11.861   4.243
    8MOL      C 4909   3.524  11.663   4.417
    8MOL      C 4910   4.891  12.572   5.171
    8MOL      C 4911   4.926  12.310   5.303
    8MOL      C 4912   3.508  11.526   4.619
    8MOL      C 4913   3.418  11.805   4.157
    8MOL      C 4914   3.535  11.997   4.206
    8MOL      C 4915   3.490  11.552   4.338
    8MOL      C 4916   4.966  12.193   5.383
    8MOL      C 4917   3.471  11.416   4.540
    8MOL      N 4918   3.335  11.755   4.093
    8MOL      N 4919   3.546  12.110   4.182
    8MOL      C 4920   3.465  11.428   4.400
    8MOL      C 4921   4.888  12.068   5.403
    8MOL      C 4922   5.089  12.188   5.462
    8MOL      F 4923   3.441  11.299   4.600
    8MOL      F 4924   3.434  11.322   4.323
    8MOL      C 4925   4.972  11.986   5.489
    8MOL      O 4926   4.778  12.031   5.367
    8MOL      C 4927   5.192  12.291   5.478
    8MOL      C 4928   5.086  12.056   5.525
    8MOL      C 4929   4.945  11.856   5.534
    8MOL      C 4930   5.169  12.423   5.528
    8MOL      C 4931   5.330  12.259   5.481
    8MOL      C 4932   5.180  11.996   5.611
    8MOL      C 4933   5.038  11.797   5.619
    8MOL      N 4934   5.153  12.531   5.563
    8MOL      N 4935   5.440  12.225   5.489
    8MOL      C 4936   5.155  11.866   5.659
    8MOL      F 4937   5.011  11.674   5.663
    8MOL      F 4938   5.244  11.809   5.742
    8MOL      N 4939   2.319  12.241   5.031
    8MOL      C 4940   2.354  12.342   4.939
    8MOL      C 4941   2.215  12.294   5.107
    8MOL      C 4942   2.446  12.351   4.843
    8MOL      C 4943   2.281  12.453   4.954
    8MOL      C 4944   2.136  12.247   5.215
    8MOL      C 4945   2.192  12.423   5.056
    8MOL      C 4946   2.452  12.471   4.788
    8MOL      S 4947   2.565  12.244   4.779
    8MOL      S 4948   2.330  12.580   4.846
    8MOL      C 4949   2.031  12.327   5.262
    8MOL      N 4950   2.136  12.131   5.292
    8MOL      C 4951   2.087  12.503   5.105
    8MOL      C 4952   2.554  12.490   4.703
    8MOL      C 4953   2.631  12.380   4.691
    8MOL      C 4954   1.962  12.262   5.363
    8MOL      C 4955   2.006  12.454   5.208
    8MOL      C 4956   2.028  12.147   5.382
    8MOL      C 4957   2.250  12.047   5.331
    8MOL      N 4958   2.057  12.621   5.060
    8MOL      C 4959   2.580  12.624   4.635
    8MOL      C 4960   2.747  12.380   4.620
    8MOL      S 4961   1.827  12.280   5.472
    8MOL      N 4962   1.909  12.532   5.245
    8MOL      C 4963   1.978  12.074   5.482
    8MOL      S 4964   1.922  12.666   5.147
    8MOL      C 4965   2.838  12.268   4.592
    8MOL      C 4966   1.873  12.127   5.540
    8MOL      S 4967   2.022  11.924   5.555
    8MOL      C 4968   2.874  12.166   4.693
    8MOL      C 4969   2.910  12.249   4.468
    8MOL      C 4970   1.820  12.057   5.642
    8MOL      C 4971   1.886  11.941   5.666
    8MOL      C 4972   2.965  12.076   4.620
    8MOL      O 4973   2.844  12.154   4.810
    8MOL      C 4974   2.908  12.334   4.348
    8MOL      C 4975   2.989  12.127   4.493
    8MOL      C 4976   1.700  12.110   5.720
    8MOL      C 4977   1.847  11.857   5.766
    8MOL      C 4978   3.027  11.960   4.668
    8MOL      C 4979   3.015  12.338   4.255
    8MOL      C 4980   2.815  12.437   4.317
    8MOL      C 4981   3.082  12.062   4.410
    8MOL      C 4982   1.903  11.731   5.820
    8MOL      C 4983   3.121  11.896   4.586
    8MOL      N 4984   3.105  12.335   4.181
    8MOL      N 4985   2.743  12.525   4.296
    8MOL      C 4986   3.148  11.947   4.458
    8MOL      C 4987   2.015  11.650   5.765
    8MOL      C 4988   1.850  11.667   5.940
    8MOL      F 4989   3.189  11.789   4.634
    8MOL      F 4990   3.242  11.889   4.381
    8MOL      C 4991   2.028  11.536   5.858
    8MOL      O 4992   2.082  11.664   5.664
    8MOL      C 4993   1.733  11.702   6.019
    8MOL      C 4994   1.934  11.548   5.958
    8MOL      C 4995   2.118  11.428   5.852
    8MOL      C 4996   1.714  11.825   6.088
    8MOL      C 4997   1.633  11.605   6.051
    8MOL      C 4998   1.928  11.453   6.061
    8MOL      C 4999   2.111  11.331   5.954
    8MOL      N 5000   1.703  11.928   6.139
    8MOL      N 5001   1.560  11.519   6.074
    8MOL      C 5002   2.017  11.344   6.058
    8MOL      F 5003   2.196  11.226   5.951
    8MOL      F 5004   2.011  11.252   6.156
    8MOL      O 5005   3.004  11.596   5.889
    8MOL      O 5006   3.730  11.368   6.076
    8MOL      C 5007   3.024  11.620   6.030
    8MOL      C 5008   3.166  11.673   6.061
    8MOL      C 5009   3.183  11.716   6.209
    8MOL      C 5010   3.331  11.739   6.249
    8MOL      C 5011   3.352  11.783   6.397
    8MOL      C 5012   3.501  11.773   6.438
    8MOL      C 5013   3.537  11.817   6.582
    8MOL      C 5014   3.691  11.806   6.606
    8MOL      C 5015   3.637  11.463   6.136
    8MOL      C 5016   3.703  11.583   6.206
    8MOL      C 5017   3.784  11.541   6.330
    8MOL      C 5018   3.929  11.593   6.328
    8MOL      C 5019   4.010  11.530   6.443
    8MOL      C 5020   4.161  11.530   6.414
    8MOL      C 5021   4.238  11.477   6.536
    8MOL      C 5022   4.391  11.489   6.519
    8MOL      N 5023   3.735  11.840   6.742
    8MOL      C 5024   3.759  11.974   6.780
    8MOL      C 5025   3.795  11.763   6.840
    8MOL      C 5026   3.746  12.092   6.718
    8MOL      C 5027   3.819  11.984   6.899
    8MOL      C 5028   3.829  11.626   6.850
    8MOL      C 5029   3.844  11.852   6.937
    8MOL      C 5030   3.794  12.193   6.787
    8MOL      S 5031   3.692  12.139   6.562
    8MOL      S 5032   3.854  12.149   6.943
    8MOL      C 5033   3.915  11.584   6.953
    8MOL      N 5034   3.808  11.515   6.768
    8MOL      C 5035   3.926  11.809   7.043
    8MOL      C 5036   3.797  12.310   6.723
    8MOL      C 5037   3.755  12.299   6.595
    8MOL      C 5038   3.953  11.453   6.934
    8MOL      C 5039   3.961  11.674   7.051
    8MOL      C 5040   3.890  11.414   6.823
    8MOL      C 5041   3.681  11.474   6.707
    8MOL      N 5042   3.981  11.887   7.130
    8MOL      C 5043   3.856  12.436   6.786
    8MOL      C 5044   3.767  12.401   6.506
    8MOL      S 5045   4.057  11.329   6.998
    8MOL      N 5046   4.044  11.643   7.146
    8MOL      C 5047   3.919  11.289   6.786
    8MOL      S 5048   4.079  11.787   7.222
    8MOL      C 5049   3.743  12.403   6.361
    8MOL      C 5050   4.007  11.230   6.865
    8MOL      S 5051   3.870  11.187   6.655
    8MOL      C 5052   3.758  12.288   6.269
    8MOL      C 5053   3.722  12.526   6.286
    8MOL      C 5054   4.045  11.108   6.828
    8MOL      C 5055   3.984  11.067   6.715
    8MOL      C 5056   3.741  12.346   6.134
    8MOL      O 5057   3.791  12.173   6.290
    8MOL      C 5058   3.699  12.659   6.340
    8MOL      C 5059   3.731  12.483   6.146
    8MOL      C 5060   4.146  11.026   6.908
    8MOL      C 5061   4.012  10.947   6.659
    8MOL      C 5062   3.752  12.281   6.010
    8MOL      C 5063   3.775  12.773   6.301
    8MOL      C 5064   3.586  12.697   6.418
    8MOL      C 5065   3.747  12.563   6.032
    8MOL      C 5066   3.952  10.888   6.539
    8MOL      C 5067   3.763  12.361   5.895
    8MOL      N 5068   3.833  12.865   6.262
    8MOL      N 5069   3.491  12.724   6.478
    8MOL      C 5070   3.763  12.502   5.906
    8MOL      C 5071   3.942  10.959   6.410
    8MOL      C 5072   3.908  10.751   6.528
    8MOL      F 5073   3.783  12.301   5.776
    8MOL      F 5074   3.784  12.580   5.798
    8MOL      C 5075   3.886  10.858   6.318
    8MOL      O 5076   3.972  11.074   6.381
    8MOL      C 5077   3.920  10.644   6.627
    8MOL      C 5078   3.868  10.739   6.388
    8MOL      C 5079   3.858  10.869   6.181
    8MOL      C 5080   3.843  10.633   6.746
    8MOL      C 5081   4.007  10.533   6.609
    8MOL      C 5082   3.823  10.624   6.321
    8MOL      C 5083   3.812  10.755   6.114
    8MOL      N 5084   3.779  10.630   6.842
    8MOL      N 5085   4.077  10.443   6.589
    8MOL      C 5086   3.796  10.633   6.183
    8MOL      F 5087   3.788  10.761   5.981
    8MOL      F 5088   3.756  10.523   6.117
    8MOL      N 5089   4.461  11.488   6.647
    8MOL      C 5090   4.450  11.602   6.731
    8MOL      C 5091   4.498  11.383   6.731
    8MOL      C 5092   4.401  11.725   6.714
    8MOL      C 5093   4.486  11.576   6.857
    8MOL      C 5094   4.507  11.241   6.718
    8MOL      C 5095   4.519  11.441   6.858
    8MOL      C 5096   4.392  11.795   6.826
    8MOL      S 5097   4.334  11.811   6.580
    8MOL      S 5098   4.459  11.712   6.963
    8MOL      C 5099   4.539  11.165   6.832
    8MOL      N 5100   4.480  11.148   6.618
    8MOL      C 5101   4.554  11.364   6.969
    8MOL      C 5102   4.326  11.912   6.817
    8MOL      C 5103   4.282  11.936   6.692
    8MOL      C 5104   4.531  11.029   6.806
    8MOL      C 5105   4.565  11.226   6.956
    8MOL      C 5106   4.493  11.020   6.678
    8MOL      C 5107   4.441  11.165   6.477
    8MOL      N 5108   4.574  11.411   7.089
    8MOL      C 5109   4.300  12.001   6.937
    8MOL      C 5110   4.206  12.042   6.657
    8MOL      S 5111   4.543  10.874   6.884
    8MOL      N 5112   4.593  11.160   7.065
    8MOL      C 5113   4.473  10.894   6.637
    8MOL      S 5114   4.603  11.277   7.184
    8MOL      C 5115   4.162  12.072   6.520
    8MOL      C 5116   4.491  10.804   6.734
    8MOL      S 5117   4.422  10.819   6.490
    8MOL      C 5118   4.084  11.977   6.438
    8MOL      C 5119   4.182  12.197   6.450
    8MOL      C 5120   4.463  10.677   6.702
    8MOL      C 5121   4.421  10.665   6.574
    8MOL      C 5122   4.072  12.043   6.306
    8MOL      O 5123   4.038  11.869   6.471
    8MOL      C 5124   4.220  12.327   6.503
    8MOL      C 5125   4.130  12.170   6.316
    8MOL      C 5126   4.477  10.563   6.801
    8MOL      C 5127   4.382  10.546   6.521
    8MOL      C 5128   4.017  11.997   6.185
    8MOL      C 5129   4.138  12.440   6.475
    8MOL      C 5130   4.338  12.359   6.576
    8MOL      C 5131   4.135  12.255   6.205
    8MOL      C 5132   4.336  10.523   6.384
    8MOL      C 5133   4.021  12.083   6.074
    8MOL      N 5134   4.068  12.527   6.445
    8MOL      N 5135   4.433  12.390   6.634
    8MOL      C 5136   4.080  12.211   6.084
    8MOL      C 5137   4.232  10.605   6.318
    8MOL      C 5138   4.374  10.410   6.302
    8MOL      F 5139   3.967  12.046   5.957
    8MOL      F 5140   4.082  12.294   5.977
    8MOL      C 5141   4.216  10.542   6.185
    8MOL      O 5142   4.166  10.697   6.362
    8MOL      C 5143   4.445  10.289   6.342
    8MOL      C 5144   4.297  10.429   6.179
    8MOL      C 5145   4.135  10.581   6.078
    8MOL      C 5146   4.376  10.182   6.404
    8MOL      C 5147   4.559  10.242   6.271
    8MOL      C 5148   4.298  10.349   6.063
    8MOL      C 5149   4.135  10.501   5.962
    8MOL      N 5150   4.313  10.097   6.451
    8MOL      N 5151   4.646  10.204   6.206
    8MOL      C 5152   4.216  10.385   5.955
    8MOL      F 5153   4.057  10.537   5.858
    8MOL      F 5154   4.217  10.309   5.844
    8MOL      H 5155   3.015  11.146   5.346
    8MOL      H 5156   3.508  11.122   5.314
    8MOL      H 5157   2.956  11.318   5.531
    8MOL      H 5158   3.169  11.036   5.648
    8MOL      H 5159   3.025  11.076   5.568
    8MOL      H 5160   3.388  11.041   5.635
    8MOL      H 5161   3.522  11.063   5.533
    8MOL      H 5162   3.265  11.077   5.827
    8MOL      H 5163   3.260  11.178   5.965
    8MOL      H 5164   3.175  11.403   5.967
    8MOL      H 5165   3.711  11.244   5.537
    8MOL      H 5166   3.468  11.276   6.071
    8MOL      H 5167   3.433  11.325   5.046
    8MOL      H 5168   3.557  11.231   5.133
    8MOL      H 5169   3.612  11.108   4.923
    8MOL      H 5170   3.493  11.208   4.836
    8MOL      H 5171   3.612  11.415   4.926
    8MOL      H 5172   3.734  11.311   4.998
    8MOL      H 5173   3.817  11.240   4.780
    8MOL      H 5174   3.685  11.322   4.697
    8MOL      H 5175   3.765  11.544   4.800
    8MOL      H 5176   3.903  11.456   4.868
    8MOL      H 5177   3.976  11.392   4.640
    8MOL      H 5178   3.838  11.478   4.570
    8MOL      H 5179   3.926  11.695   4.652
    8MOL      H 5180   4.051  11.613   4.744
    8MOL      H 5181   4.146  11.522   4.525
    8MOL      H 5182   4.164  11.693   4.552
    8MOL      H 5183   3.909  11.365   5.516
    8MOL      H 5184   3.786  11.470   5.579
    8MOL      H 5185   4.003  11.611   5.666
    8MOL      H 5186   4.073  11.529   5.528
    8MOL      H 5187   3.840  11.631   5.413
    8MOL      H 5188   3.862  11.746   5.542
    8MOL      H 5189   4.099  11.791   5.454
    8MOL      H 5190   4.054  11.693   5.314
    8MOL      H 5191   3.855  11.882   5.316
    8MOL      H 5192   3.987  11.977   5.378
    8MOL      H 5193   4.119  11.871   5.162
    8MOL      H 5194   3.959  11.853   5.099
    8MOL      H 5195   3.925  12.104   5.110
    8MOL      H 5196   4.090  12.121   5.165
    8MOL      H 5197   4.172  12.009   4.952
    8MOL      H 5198   4.007  11.991   4.900
    8MOL      H 5199   2.939  11.730   5.603
    8MOL      H 5200   3.008  11.608   5.494
    8MOL      H 5201   2.790  11.564   5.392
    8MOL      H 5202   2.708  11.667   5.509
    8MOL      H 5203   2.827  11.867   5.418
    8MOL      H 5204   2.908  11.767   5.297
    8MOL      H 5205   2.697  11.710   5.188
    8MOL      H 5206   2.603  11.773   5.323
    8MOL      H 5207   2.691  12.005   5.272
    8MOL      H 5208   2.767  11.941   5.126
    8MOL      H 5209   2.554  11.889   5.024
    8MOL      H 5210   2.469  11.898   5.178
    8MOL      H 5211   2.513  12.145   5.189
    8MOL      H 5212   2.592  12.138   5.034
    8MOL      H 5213   2.386  12.077   4.920
    8MOL      H 5214   2.304  12.037   5.070
    8MOL      H 5215   3.079  11.358   5.146
    8MOL      H 5216   3.179  11.321   5.003
    8MOL      H 5217   2.979  11.250   4.878
    8MOL      H 5218   2.878  11.264   5.024
    8MOL      H 5219   2.930  11.511   5.035
    8MOL      H 5220   3.025  11.497   4.887
    8MOL      H 5221   2.819  11.415   4.766
    8MOL      H 5222   2.725  11.435   4.914
    8MOL      H 5223   2.772  11.682   4.912
    8MOL      H 5224   2.873  11.662   4.768
    8MOL      H 5225   2.671  11.566   4.646
    8MOL      H 5226   2.572  11.601   4.787
    8MOL      H 5227   2.615  11.845   4.762
    8MOL      H 5228   2.730  11.814   4.633
    8MOL      H 5229   2.546  11.705   4.496
    8MOL      H 5230   2.430  11.746   4.619
    8MOL      H 5231   2.261  11.754   4.763
    8MOL      H 5232   2.401  11.856   4.809
    8MOL      H 5233   2.255  11.860   4.907
    8MOL      H 5234   3.037  12.028   4.106
    8MOL      H 5235   2.922  11.967   3.986
    8MOL      H 5236   2.889  12.118   4.072
    8MOL      H 5237   3.069  11.801   4.114
    8MOL      H 5238   1.696  12.241   4.987
    8MOL      H 5239   1.798  12.282   5.125
    8MOL      H 5240   1.832  12.351   4.968
    8MOL      H 5241   1.765  12.087   5.204
    8MOL      H 5242   3.108  11.326   4.520
    8MOL      H 5243   3.178  11.257   4.028
    8MOL      H 5244   2.016  11.551   5.402
    8MOL      H 5245   1.552  11.688   5.531
    8MOL      H 5246   4.175  11.374   4.368
    8MOL      H 5247   4.133  11.271   4.508
    8MOL      H 5248   4.149  11.200   4.345
    8MOL      H 5249   3.915  12.311   4.385
    8MOL      H 5250   4.027  12.301   4.248
    8MOL      H 5251   3.870  12.220   4.242
    8MOL      H 5252   4.129  12.331   4.465
    8MOL      H 5253   3.759  10.724   4.151
    8MOL      H 5254   3.657  10.717   4.296
    8MOL      H 5255   3.628  10.842   4.175
    8MOL      H 5256   3.866  10.629   4.350
    8MOL      H 5257   4.629  12.114   4.791
    8MOL      H 5258   4.601  12.572   4.591
    8MOL      H 5259   4.430  10.637   4.616
    8MOL      H 5260   4.084  10.292   4.728
    8MOL      H 5261   4.329  12.069   5.076
    8MOL      H 5262   4.403  12.063   4.915
    8MOL      H 5263   4.505  12.081   5.057
    8MOL      H 5264   3.634  12.279   4.387
    8MOL      H 5265   3.515  12.289   4.519
    8MOL      H 5266   3.644  12.408   4.506
    8MOL      H 5267   3.533  12.069   4.461
    8MOL      H 5268   4.899  12.605   5.275
    8MOL      H 5269   4.993  12.550   5.135
    8MOL      H 5270   4.855  12.657   5.112
    8MOL      H 5271   4.989  12.396   5.324
    8MOL      H 5272   3.515  11.518   4.727
    8MOL      H 5273   3.481  11.558   4.230
    8MOL      H 5274   4.855  11.804   5.504
    8MOL      H 5275   5.270  12.048   5.643
    8MOL      H 5276   2.246  11.953   5.275
    8MOL      H 5277   2.343  12.099   5.309
    8MOL      H 5278   2.248  12.025   5.438
    8MOL      H 5279   2.675  12.667   4.668
    8MOL      H 5280   2.584  12.611   4.526
    8MOL      H 5281   2.501  12.697   4.655
    8MOL      H 5282   2.781  12.474   4.577
    8MOL      H 5283   1.622  12.033   5.730
    8MOL      H 5284   1.730  12.140   5.821
    8MOL      H 5285   1.653  12.196   5.672
    8MOL      H 5286   1.760  11.887   5.823
    8MOL      H 5287   3.004  11.924   4.768
    8MOL      H 5288   3.107  12.098   4.311
    8MOL      H 5289   2.191  11.420   5.771
    8MOL      H 5290   1.856  11.461   6.143
    8MOL      H 5291   2.952  11.696   6.062
    8MOL      H 5292   3.003  11.529   6.088
    8MOL      H 5293   3.240  11.596   6.039
    8MOL      H 5294   3.189  11.758   5.996
    8MOL      H 5295   3.125  11.808   6.228
    8MOL      H 5296   3.140  11.638   6.274
    8MOL      H 5297   3.385  11.644   6.232
    8MOL      H 5298   3.376  11.813   6.183
    8MOL      H 5299   3.316  11.886   6.410
    8MOL      H 5300   3.292  11.719   6.464
    8MOL      H 5301   3.530  11.668   6.429
    8MOL      H 5302   3.561  11.831   6.367
    8MOL      H 5303   3.504  11.920   6.598
    8MOL      H 5304   3.484  11.754   6.654
    8MOL      H 5305   3.723  11.703   6.586
    8MOL      H 5306   3.744  11.869   6.534
    8MOL      H 5307   3.573  11.507   6.058
    8MOL      H 5308   3.572  11.412   6.208
    8MOL      H 5309   3.763  11.644   6.137
    8MOL      H 5310   3.624  11.652   6.236
    8MOL      H 5311   3.735  11.579   6.419
    8MOL      H 5312   3.783  11.432   6.340
    8MOL      H 5313   3.978  11.571   6.233
    8MOL      H 5314   3.928  11.702   6.335
    8MOL      H 5315   3.989  11.584   6.536
    8MOL      H 5316   3.979  11.426   6.458
    8MOL      H 5317   4.184  11.468   6.327
    8MOL      H 5318   4.194  11.632   6.391
    8MOL      H 5319   4.207  11.535   6.624
    8MOL      H 5320   4.211  11.373   6.557
    8MOL      H 5321   4.415  11.583   6.468
    8MOL      H 5322   4.429  11.411   6.453
    8MOL      H 5323   3.606  11.554   6.717
    8MOL      H 5324   3.697  11.453   6.600
    8MOL      H 5325   3.642  11.384   6.756
    8MOL      H 5326   3.933  12.480   6.721
    8MOL      H 5327   3.778  12.511   6.804
    8MOL      H 5328   3.905  12.415   6.882
    8MOL      H 5329   3.810  12.495   6.540
    8MOL      H 5330   4.105  10.929   6.936
    8MOL      H 5331   4.237  11.009   6.850
    8MOL      H 5332   4.176  11.076   7.001
    8MOL      H 5333   4.088  10.883   6.703
    8MOL      H 5334   3.758  12.173   6.003
    8MOL      H 5335   3.754  12.671   6.039
    8MOL      H 5336   3.874  10.963   6.128
    8MOL      H 5337   3.812  10.529   6.373
    8MOL      H 5338   4.343  11.212   6.471
    8MOL      H 5339   4.516  11.226   6.425
    8MOL      H 5340   4.435  11.069   6.425
    8MOL      H 5341   4.347  12.099   6.923
    8MOL      H 5342   4.192  12.017   6.951
    8MOL      H 5343   4.339  11.959   7.030
    8MOL      H 5344   4.173  12.114   6.732
    8MOL      H 5345   4.379  10.517   6.821
    8MOL      H 5346   4.543  10.485   6.762
    8MOL      H 5347   4.519  10.595   6.897
    8MOL      H 5348   4.381  10.457   6.583
    8MOL      H 5349   3.972  11.898   6.178
    8MOL      H 5350   4.181  12.353   6.210
    8MOL      H 5351   4.075  10.671   6.083
    8MOL      H 5352   4.360  10.260   6.056
    9MOL      C 5353  12.654  11.797  14.880
    9MOL      C 5354  12.625  11.934  14.866
    9MOL      C 5355  12.733  11.733  14.784
    9MOL      C 5356  12.673  12.008  14.756
    9MOL      C 5357  12.784  11.806  14.675
    9MOL      C 5358  12.380  12.149  14.771
    9MOL      C 5359  12.754  11.943  14.659
    9MOL      C 5360  12.630  12.154  14.746
    9MOL      C 5361  12.248  12.150  14.723
    9MOL      C 5362  12.490  12.168  14.685
    9MOL      C 5363  12.806  12.012  14.532
    9MOL      C 5364  12.223  12.176  14.587
    9MOL      C 5365  12.465  12.193  14.548
    9MOL      C 5366  12.577  12.204  14.444
    9MOL      C 5367  12.332  12.201  14.502
    9MOL      C 5368  12.713  11.984  14.414
    9MOL      C 5369  12.605  12.069  14.377
    9MOL      C 5370  12.730  11.862  14.347
    9MOL      C 5371  12.515  12.025  14.278
    9MOL      C 5372  12.638  11.818  14.251
    9MOL      C 5373  12.528  11.899  14.217
    9MOL      O 5374  12.602  11.731  14.989
    9MOL      O 5375  12.764  11.599  14.796
    9MOL      O 5376  12.149  12.125  14.815
    9MOL      O 5377  12.656  11.692  14.199
    9MOL      C 5378  12.710  11.503  14.704
    9MOL      C 5379  12.772  11.366  14.739
    9MOL      C 5380  12.716  11.250  14.654
    9MOL      C 5381  12.783  11.116  14.692
    9MOL      C 5382  12.723  10.994  14.620
    9MOL      C 5383  12.786  10.862  14.671
    9MOL      C 5384  12.735  10.737  14.595
    9MOL      C 5385  12.813  10.609  14.633
    9MOL      C 5386  12.556  11.593  14.223
    9MOL      C 5387  12.622  11.454  14.210
    9MOL      C 5388  12.525  11.343  14.253
    9MOL      C 5389  12.587  11.202  14.244
    9MOL      C 5390  12.481  11.095  14.277
    9MOL      C 5391  12.533  10.950  14.262
    9MOL      C 5392  12.415  10.850  14.264
    9MOL      C 5393  12.465  10.704  14.265
    9MOL      C 5394  12.078  12.000  14.812
    9MOL      C 5395  12.016  11.980  14.952
    9MOL      C 5396  11.925  11.855  14.962
    9MOL      C 5397  11.865  11.838  15.104
    9MOL      C 5398  11.752  11.733  15.110
    9MOL      C 5399  11.684  11.727  15.250
    9MOL      C 5400  11.550  11.651  15.247
    9MOL      C 5401  11.477  11.656  15.384
    9MOL      C 5402  12.470  11.677  14.982
    9MOL      C 5403  12.427  11.641  15.126
    9MOL      C 5404  12.284  11.584  15.136
    9MOL      C 5405  12.244  11.562  15.284
    9MOL      C 5406  12.107  11.492  15.302
    9MOL      C 5407  12.072  11.477  15.453
    9MOL      C 5408  11.946  11.392  15.479
    9MOL      C 5409  11.920  11.378  15.631
    9MOL      N 5410  11.809  11.287  15.665
    9MOL      C 5411  11.828  11.147  15.663
    9MOL      C 5412  11.673  11.308  15.687
    9MOL      C 5413  11.933  11.066  15.644
    9MOL      C 5414  11.713  11.081  15.682
    9MOL      C 5415  11.588  11.421  15.702
    9MOL      C 5416  11.616  11.179  15.695
    9MOL      C 5417  11.902  10.938  15.649
    9MOL      S 5418  12.101  11.090  15.613
    9MOL      S 5419  11.734  10.908  15.684
    9MOL      C 5420  11.450  11.400  15.721
    9MOL      N 5421  11.608  11.559  15.706
    9MOL      C 5422  11.478  11.161  15.713
    9MOL      C 5423  12.002  10.852  15.626
    9MOL      C 5424  12.118  10.916  15.600
    9MOL      C 5425  11.383  11.520  15.733
    9MOL      C 5426  11.395  11.271  15.727
    9MOL      C 5427  11.478  11.613  15.724
    9MOL      C 5428  11.712  11.639  15.641
    9MOL      N 5429  11.420  11.044  15.719
    9MOL      C 5430  11.983  10.701  15.631
    9MOL      C 5431  12.231  10.848  15.569
    9MOL      S 5432  11.223  11.588  15.748
    9MOL      N 5433  11.269  11.245  15.746
    9MOL      C 5434  11.430  11.738  15.730
    9MOL      S 5435  11.260  11.079  15.746
    9MOL      C 5436  12.366  10.901  15.553
    9MOL      C 5437  11.299  11.744  15.738
    9MOL      S 5438  11.502  11.894  15.725
    9MOL      C 5439  12.401  11.019  15.472
    9MOL      C 5440  12.483  10.841  15.613
    9MOL      C 5441  11.246  11.867  15.734
    9MOL      C 5442  11.340  11.963  15.720
    9MOL      C 5443  12.547  11.034  15.491
    9MOL      O 5444  12.330  11.090  15.403
    9MOL      C 5445  12.489  10.721  15.696
    9MOL      C 5446  12.593  10.930  15.571
    9MOL      C 5447  11.095  11.890  15.741
    9MOL      C 5448  11.308  12.094  15.704
    9MOL      C 5449  12.633  11.134  15.443
    9MOL      C 5450  12.587  10.619  15.680
    9MOL      C 5451  12.391  10.681  15.790
    9MOL      C 5452  12.729  10.920  15.604
    9MOL      C 5453  11.393  12.214  15.703
    9MOL      C 5454  12.769  11.126  15.477
    9MOL      N 5455  12.671  10.540  15.670
    9MOL      N 5456  12.306  10.650  15.863
    9MOL      C 5457  12.817  11.019  15.556
    9MOL      C 5458  11.535  12.221  15.658
    9MOL      C 5459  11.347  12.345  15.744
    9MOL      F 5460  12.853  11.222  15.432
    9MOL      F 5461  12.948  11.011  15.589
    9MOL      C 5462  11.576  12.359  15.688
    9MOL      O 5463  11.606  12.137  15.605
    9MOL      C 5464  11.211  12.387  15.780
    9MOL      C 5465  11.466  12.431  15.734
    9MOL      C 5466  11.702  12.420  15.671
    9MOL      C 5467  11.121  12.317  15.865
    9MOL      C 5468  11.155  12.508  15.733
    9MOL      C 5469  11.477  12.568  15.760
    9MOL      C 5470  11.713  12.557  15.697
    9MOL      N 5471  11.048  12.255  15.930
    9MOL      N 5472  11.118  12.611  15.694
    9MOL      C 5473  11.601  12.631  15.740
    9MOL      F 5474  11.832  12.618  15.677
    9MOL      F 5475  11.610  12.765  15.760
    9MOL      N 5476  12.780  10.551  14.765
    9MOL      C 5477  12.670  10.464  14.782
    9MOL      C 5478  12.821  10.586  14.894
    9MOL      C 5479  12.586  10.399  14.700
    9MOL      C 5480  12.643  10.443  14.911
    9MOL      C 5481  12.923  10.667  14.950
    9MOL      C 5482  12.735  10.518  14.981
    9MOL      C 5483  12.493  10.330  14.766
    9MOL      S 5484  12.567  10.383  14.530
    9MOL      S 5485  12.509  10.337  14.938
    9MOL      C 5486  12.930  10.680  15.089
    9MOL      N 5487  13.031  10.737  14.897
    9MOL      C 5488  12.746  10.528  15.120
    9MOL      C 5489  12.403  10.267  14.692
    9MOL      C 5490  12.425  10.282  14.559
    9MOL      C 5491  13.035  10.762  15.126
    9MOL      C 5492  12.843  10.610  15.175
    9MOL      C 5493  13.095  10.794  15.011
    9MOL      C 5494  13.117  10.695  14.786
    9MOL      N 5495  12.669  10.466  15.205
    9MOL      C 5496  12.290  10.186  14.756
    9MOL      C 5497  12.341  10.221  14.470
    9MOL      S 5498  13.114  10.827  15.266
    9MOL      N 5499  12.847  10.614  15.305
    9MOL      C 5500  13.206  10.867  15.029
    9MOL      S 5501  12.735  10.501  15.354
    9MOL      C 5502  12.339  10.209  14.324
    9MOL      C 5503  13.232  10.890  15.156
    9MOL      S 5504  13.327  10.933  14.925
    9MOL      C 5505  12.434  10.269  14.227
    9MOL      C 5506  12.238  10.130  14.255
    9MOL      C 5507  13.348  10.952  15.181
    9MOL      C 5508  13.417  10.979  15.068
    9MOL      C 5509  12.385  10.222  14.096
    9MOL      O 5510  12.531  10.342  14.241
    9MOL      C 5511  12.121  10.062  14.311
    9MOL      C 5512  12.275  10.140  14.115
    9MOL      C 5513  13.394  10.983  15.323
    9MOL      C 5514  13.541  11.033  15.074
    9MOL      C 5515  12.433  10.254  13.968
    9MOL      C 5516  11.988  10.084  14.264
    9MOL      C 5517  12.125   9.960  14.409
    9MOL      C 5518  12.210  10.081  14.005
    9MOL      C 5519  13.630  11.072  14.964
    9MOL      C 5520  12.365  10.199  13.857
    9MOL      N 5521  11.881  10.096  14.222
    9MOL      N 5522  12.132   9.881  14.493
    9MOL      C 5523  12.256  10.111  13.876
    9MOL      C 5524  13.657  10.988  14.844
    9MOL      C 5525  13.715  11.188  14.967
    9MOL      F 5526  12.404  10.236  13.734
    9MOL      F 5527  12.189  10.060  13.771
    9MOL      C 5528  13.760  11.064  14.771
    9MOL      O 5529  13.612  10.880  14.812
    9MOL      C 5530  13.734  11.282  15.077
    9MOL      C 5531  13.793  11.178  14.844
    9MOL      C 5532  13.823  11.033  14.650
    9MOL      C 5533  13.631  11.355  15.143
    9MOL      C 5534  13.858  11.291  15.147
    9MOL      C 5535  13.894  11.265  14.798
    9MOL      C 5536  13.923  11.120  14.602
    9MOL      N 5537  13.545  11.409  15.198
    9MOL      N 5538  13.961  11.293  15.199
    9MOL      C 5539  13.959  11.235  14.676
    9MOL      F 5540  13.985  11.091  14.486
    9MOL      F 5541  14.055  11.318  14.632
    9MOL      N 5542  12.360  10.609  14.229
    9MOL      C 5543  12.267  10.559  14.323
    9MOL      C 5544  12.311  10.572  14.104
    9MOL      C 5545  12.253  10.571  14.455
    9MOL      C 5546  12.169  10.489  14.265
    9MOL      C 5547  12.349  10.601  13.971
    9MOL      C 5548  12.197  10.495  14.129
    9MOL      C 5549  12.144  10.513  14.502
    9MOL      S 5550  12.343  10.651  14.579
    9MOL      S 5551  12.052  10.431  14.380
    9MOL      C 5552  12.267  10.555  13.867
    9MOL      N 5553  12.453  10.672  13.912
    9MOL      C 5554  12.124  10.437  14.023
    9MOL      C 5555  12.121  10.530  14.633
    9MOL      C 5556  12.217  10.604  14.693
    9MOL      C 5557  12.309  10.608  13.746
    9MOL      C 5558  12.160  10.467  13.892
    9MOL      C 5559  12.420  10.677  13.774
    9MOL      C 5560  12.596  10.663  13.947
    9MOL      N 5561  12.025  10.355  14.037
    9MOL      C 5562  11.999  10.473  14.704
    9MOL      C 5563  12.214  10.639  14.824
    9MOL      S 5564  12.265  10.615  13.579
    9MOL      N 5565  12.090  10.407  13.800
    9MOL      C 5566  12.478  10.731  13.665
    9MOL      S 5567  11.979  10.314  13.882
    9MOL      C 5568  12.317  10.715  14.896
    9MOL      C 5569  12.408  10.710  13.555
    9MOL      S 5570  12.627  10.814  13.631
    9MOL      C 5571  12.362  10.848  14.848
    9MOL      C 5572  12.381  10.679  15.022
    9MOL      C 5573  12.461  10.758  13.442
    9MOL      C 5574  12.581  10.817  13.461
    9MOL      C 5575  12.463  10.889  14.946
    9MOL      O 5576  12.325  10.913  14.752
    9MOL      C 5577  12.346  10.569  15.114
    9MOL      C 5578  12.475  10.790  15.044
    9MOL      C 5579  12.399  10.726  13.306
    9MOL      C 5580  12.649  10.862  13.353
    9MOL      C 5581  12.541  11.006  14.947
    9MOL      C 5582  12.367  10.578  15.255
    9MOL      C 5583  12.250  10.468  15.087
    9MOL      C 5584  12.570  10.805  15.146
    9MOL      C 5585  12.790  10.893  13.331
    9MOL      C 5586  12.636  11.021  15.050
    9MOL      N 5587  12.384  10.593  15.369
    9MOL      N 5588  12.168  10.390  15.061
    9MOL      C 5589  12.651  10.920  15.148
    9MOL      C 5590  12.873  10.984  13.413
    9MOL      C 5591  12.861  10.847  13.213
    9MOL      F 5592  12.711  11.132  15.054
    9MOL      F 5593  12.744  10.932  15.244
    9MOL      C 5594  13.000  10.993  13.337
    9MOL      O 5595  12.845  11.043  13.516
    9MOL      C 5596  12.810  10.767  13.101
    9MOL      C 5597  12.991  10.914  13.223
    9MOL      C 5598  13.114  11.069  13.364
    9MOL      C 5599  12.694  10.797  13.024
    9MOL      C 5600  12.884  10.662  13.040
    9MOL      C 5601  13.097  10.907  13.131
    9MOL      C 5602  13.222  11.063  13.274
    9MOL      N 5603  12.598  10.826  12.967
    9MOL      N 5604  12.950  10.581  12.991
    9MOL      C 5605  13.213  10.982  13.158
    9MOL      F 5606  13.333  11.136  13.299
    9MOL      F 5607  13.316  10.977  13.070
    9MOL      N 5608  11.335  11.619  15.378
    9MOL      C 5609  11.291  11.485  15.390
    9MOL      C 5610  11.220  11.697  15.388
    9MOL      C 5611  11.353  11.367  15.386
    9MOL      C 5612  11.159  11.476  15.405
    9MOL      C 5613  11.193  11.836  15.384
    9MOL      C 5614  11.113  11.607  15.405
    9MOL      C 5615  11.270  11.264  15.395
    9MOL      S 5616  11.516  11.317  15.369
    9MOL      S 5617  11.104  11.310  15.416
    9MOL      C 5618  11.061  11.879  15.400
    9MOL      N 5619  11.271  11.950  15.371
    9MOL      C 5620  10.981  11.652  15.421
    9MOL      C 5621  11.326  11.144  15.380
    9MOL      C 5622  11.459  11.152  15.356
    9MOL      C 5623  11.054  12.018  15.398
    9MOL      C 5624  10.955  11.789  15.419
    9MOL      C 5625  11.181  12.058  15.381
    9MOL      C 5626  11.397  11.968  15.297
    9MOL      N 5627  10.878  11.575  15.440
    9MOL      C 5628  11.245  11.015  15.387
    9MOL      C 5629  11.532  11.043  15.324
    9MOL      S 5630  10.943  12.152  15.412
    9MOL      N 5631  10.831  11.823  15.437
    9MOL      C 5632  11.194  12.190  15.377
    9MOL      S 5633  10.749  11.679  15.453
    9MOL      C 5634  11.676  11.029  15.301
    9MOL      C 5635  11.081  12.256  15.392
    9MOL      S 5636  11.327  12.297  15.356
    9MOL      C 5637  11.760  11.130  15.233
    9MOL      C 5638  11.753  10.909  15.330
    9MOL      C 5639  11.090  12.389  15.391
    9MOL      C 5640  11.217  12.432  15.376
    9MOL      C 5641  11.893  11.069  15.223
    9MOL      O 5642  11.734  11.240  15.188
    9MOL      C 5643  11.705  10.778  15.379
    9MOL      C 5644  11.889  10.943  15.282
    9MOL      C 5645  10.966  12.478  15.401
    9MOL      C 5646  11.248  12.565  15.377
    9MOL      C 5647  12.008  11.121  15.163
    9MOL      C 5648  11.772  10.656  15.350
    9MOL      C 5649  11.577  10.748  15.433
    9MOL      C 5650  12.006  10.866  15.286
    9MOL      C 5651  11.376  12.636  15.357
    9MOL      C 5652  12.125  11.043  15.165
    9MOL      N 5653  11.833  10.561  15.326
    9MOL      N 5654  11.470  10.722  15.470
    9MOL      C 5655  12.124  10.917  15.228
    9MOL      C 5656  11.511  12.581  15.384
    9MOL      C 5657  11.385  12.775  15.317
    9MOL      F 5658  12.236  11.089  15.104
    9MOL      F 5659  12.235  10.842  15.230
    9MOL      C 5660  11.603  12.692  15.358
    9MOL      O 5661  11.545  12.473  15.427
    9MOL      C 5662  11.277  12.871  15.298
    9MOL      C 5663  11.529  12.803  15.319
    9MOL      C 5664  11.742  12.696  15.372
    9MOL      C 5665  11.163  12.852  15.215
    9MOL      C 5666  11.266  12.990  15.375
    9MOL      C 5667  11.594  12.924  15.289
    9MOL      C 5668  11.808  12.817  15.346
    9MOL      N 5669  11.070  12.830  15.151
    9MOL      N 5670  11.265  13.086  15.439
    9MOL      C 5671  11.734  12.930  15.303
    9MOL      F 5672  11.941  12.825  15.364
    9MOL      F 5673  11.796  13.045  15.273
    9MOL      O 5674  12.093  12.175  14.540
    9MOL      O 5675  12.430  11.855  14.131
    9MOL      C 5676  12.050  12.240  14.418
    9MOL      C 5677  12.067  12.148  14.294
    9MOL      C 5678  12.040  12.225  14.162
    9MOL      C 5679  12.081  12.146  14.035
    9MOL      C 5680  12.051  12.225  13.905
    9MOL      C 5681  12.108  12.158  13.778
    9MOL      C 5682  12.075  12.237  13.649
    9MOL      C 5683  12.143  12.174  13.524
    9MOL      C 5684  12.406  11.924  14.007
    9MOL      C 5685  12.516  11.888  13.906
    9MOL      C 5686  12.503  11.973  13.778
    9MOL      C 5687  12.608  11.935  13.672
    9MOL      C 5688  12.607  12.035  13.556
    9MOL      C 5689  12.699  11.992  13.439
    9MOL      C 5690  12.701  12.101  13.330
    9MOL      C 5691  12.771  12.052  13.201
    9MOL      N 5692  12.112  12.241  13.396
    9MOL      C 5693  11.998  12.207  13.318
    9MOL      C 5694  12.187  12.328  13.317
    9MOL      C 5695  11.896  12.121  13.332
    9MOL      C 5696  11.995  12.273  13.202
    9MOL      C 5697  12.316  12.386  13.324
    9MOL      C 5698  12.111  12.349  13.200
    9MOL      C 5699  11.817  12.119  13.226
    9MOL      S 5700  11.845  12.009  13.452
    9MOL      S 5701  11.860  12.230  13.102
    9MOL      C 5702  12.364  12.458  13.213
    9MOL      N 5703  12.421  12.383  13.416
    9MOL      C 5704  12.157  12.428  13.093
    9MOL      C 5705  11.717  12.030  13.229
    9MOL      C 5706  11.717  11.957  13.343
    9MOL      C 5707  12.495  12.495  13.231
    9MOL      C 5708  12.284  12.482  13.100
    9MOL      C 5709  12.528  12.450  13.352
    9MOL      C 5710  12.412  12.384  13.562
    9MOL      N 5711  12.091  12.450  12.984
    9MOL      C 5712  11.614  12.023  13.117
    9MOL      C 5713  11.625  11.859  13.362
    9MOL      S 5714  12.625  12.575  13.148
    9MOL      N 5715  12.323  12.550  12.995
    9MOL      C 5716  12.655  12.479  13.385
    9MOL      S 5717  12.195  12.540  12.889
    9MOL      C 5718  11.592  11.777  13.480
    9MOL      C 5719  12.720  12.542  13.289
    9MOL      S 5720  12.755  12.452  13.523
    9MOL      C 5721  11.685  11.735  13.588
    9MOL      C 5722  11.460  11.723  13.502
    9MOL      C 5723  12.849  12.568  13.312
    9MOL      C 5724  12.889  12.525  13.434
    9MOL      C 5725  11.599  11.659  13.681
    9MOL      O 5726  11.804  11.754  13.601
    9MOL      C 5727  11.343  11.733  13.415
    9MOL      C 5728  11.470  11.652  13.629
    9MOL      C 5729  12.935  12.644  13.212
    9MOL      C 5730  13.019  12.540  13.472
    9MOL      C 5731  11.631  11.602  13.806
    9MOL      C 5732  11.279  11.618  13.360
    9MOL      C 5733  11.281  11.854  13.373
    9MOL      C 5734  11.368  11.585  13.698
    9MOL      C 5735  13.086  12.516  13.600
    9MOL      C 5736  11.528  11.538  13.877
    9MOL      N 5737  11.228  11.522  13.321
    9MOL      N 5738  11.237  11.954  13.338
    9MOL      C 5739  11.398  11.528  13.823
    9MOL      C 5740  13.051  12.410  13.698
    9MOL      C 5741  13.204  12.589  13.641
    9MOL      F 5742  11.553  11.489  14.000
    9MOL      F 5743  11.299  11.466  13.891
    9MOL      C 5744  13.150  12.430  13.807
    9MOL      O 5745  12.967  12.322  13.694
    9MOL      C 5746  13.283  12.683  13.562
    9MOL      C 5747  13.236  12.534  13.772
    9MOL      C 5748  13.166  12.358  13.926
    9MOL      C 5749  13.233  12.804  13.507
    9MOL      C 5750  13.424  12.677  13.552
    9MOL      C 5751  13.344  12.568  13.856
    9MOL      C 5752  13.274  12.392  14.010
    9MOL      N 5753  13.192  12.905  13.468
    9MOL      N 5754  13.540  12.676  13.549
    9MOL      C 5755  13.362  12.496  13.975
    9MOL      F 5756  13.295  12.319  14.121
    9MOL      F 5757  13.467  12.526  14.053
    9MOL      N 5758  12.758  12.149  13.091
    9MOL      C 5759  12.640  12.160  13.015
    9MOL      C 5760  12.849  12.235  13.032
    9MOL      C 5761  12.517  12.106  13.025
    9MOL      C 5762  12.653  12.245  12.912
    9MOL      C 5763  12.982  12.275  13.062
    9MOL      C 5764  12.784  12.290  12.920
    9MOL      C 5765  12.433  12.151  12.934
    9MOL      S 5766  12.444  11.992  13.131
    9MOL      S 5767  12.505  12.263  12.822
    9MOL      C 5768  13.046  12.366  12.977
    9MOL      N 5769  13.069  12.249  13.167
    9MOL      C 5770  12.850  12.380  12.835
    9MOL      C 5771  12.306  12.108  12.947
    9MOL      C 5772  12.291  12.025  13.052
    9MOL      C 5773  13.172  12.397  13.024
    9MOL      C 5774  12.981  12.417  12.863
    9MOL      C 5775  13.184  12.326  13.137
    9MOL      C 5776  13.032  12.233  13.309
    9MOL      N 5777  12.797  12.433  12.728
    9MOL      C 5778  12.195  12.153  12.853
    9MOL      C 5779  12.170  11.976  13.090
    9MOL      S 5780  13.311  12.497  12.993
    9MOL      N 5781  13.035  12.502  12.780
    9MOL      C 5782  13.300  12.346  13.201
    9MOL      S 5783  12.917  12.531  12.666
    9MOL      C 5784  12.140  11.877  13.195
    9MOL      C 5785  13.378  12.435  13.140
    9MOL      S 5786  13.371  12.286  13.346
    9MOL      C 5787  12.198  11.878  13.331
    9MOL      C 5788  12.042  11.772  13.180
    9MOL      C 5789  13.491  12.465  13.204
    9MOL      C 5790  13.506  12.395  13.318
    9MOL      C 5791  12.132  11.764  13.398
    9MOL      O 5792  12.280  11.952  13.383
    9MOL      C 5793  11.956  11.743  13.065
    9MOL      C 5794  12.043  11.704  13.310
    9MOL      C 5795  13.592  12.566  13.149
    9MOL      C 5796  13.612  12.413  13.400
    9MOL      C 5797  12.149  11.716  13.529
    9MOL      C 5798  11.819  11.711  13.079
    9MOL      C 5799  11.996  11.747  12.928
    9MOL      C 5800  11.968  11.592  13.349
    9MOL      C 5801  13.643  12.343  13.525
    9MOL      C 5802  12.074  11.605  13.570
    9MOL      N 5803  11.708  11.683  13.098
    9MOL      N 5804  12.030  11.755  12.818
    9MOL      C 5805  11.983  11.544  13.480
    9MOL      C 5806  13.546  12.325  13.635
    9MOL      C 5807  13.775  12.297  13.563
    9MOL      F 5808  12.089  11.557  13.695
    9MOL      F 5809  11.908  11.438  13.518
    9MOL      C 5810  13.625  12.260  13.742
    9MOL      O 5811  13.429  12.359  13.642
    9MOL      C 5812  13.900  12.312  13.488
    9MOL      C 5813  13.756  12.245  13.699
    9MOL      C 5814  13.584  12.218  13.869
    9MOL      C 5815  13.914  12.295  13.348
    9MOL      C 5816  14.015  12.373  13.545
    9MOL      C 5817  13.853  12.189  13.784
    9MOL      C 5818  13.680  12.161  13.955
    9MOL      N 5819  13.920  12.285  13.233
    9MOL      N 5820  14.106  12.422  13.597
    9MOL      C 5821  13.814  12.147  13.912
    9MOL      F 5822  13.642  12.120  14.078
    9MOL      F 5823  13.906  12.093  13.994
    9MOL      H 5824  12.564  11.982  14.942
    9MOL      H 5825  12.846  11.754  14.603
    9MOL      H 5826  12.396  12.130  14.877
    9MOL      H 5827  12.703  12.216  14.694
    9MOL      H 5828  12.628  12.197  14.847
    9MOL      H 5829  12.824  12.118  14.547
    9MOL      H 5830  12.905  11.971  14.509
    9MOL      H 5831  12.667  12.250  14.485
    9MOL      H 5832  12.545  12.275  14.366
    9MOL      H 5833  12.315  12.222  14.397
    9MOL      H 5834  12.811  11.795  14.374
    9MOL      H 5835  12.429  12.086  14.251
    9MOL      H 5836  12.601  11.499  14.713
    9MOL      H 5837  12.736  11.530  14.601
    9MOL      H 5838  12.881  11.371  14.726
    9MOL      H 5839  12.753  11.345  14.845
    9MOL      H 5840  12.607  11.242  14.669
    9MOL      H 5841  12.732  11.271  14.547
    9MOL      H 5842  12.890  11.122  14.669
    9MOL      H 5843  12.775  11.101  14.800
    9MOL      H 5844  12.614  10.990  14.635
    9MOL      H 5845  12.740  11.004  14.512
    9MOL      H 5846  12.895  10.869  14.659
    9MOL      H 5847  12.766  10.851  14.778
    9MOL      H 5848  12.628  10.723  14.614
    9MOL      H 5849  12.747  10.754  14.487
    9MOL      H 5850  12.920  10.630  14.628
    9MOL      H 5851  12.794  10.533  14.556
    9MOL      H 5852  12.516  11.604  14.324
    9MOL      H 5853  12.473  11.602  14.151
    9MOL      H 5854  12.654  11.438  14.107
    9MOL      H 5855  12.712  11.451  14.274
    9MOL      H 5856  12.491  11.361  14.356
    9MOL      H 5857  12.435  11.347  14.190
    9MOL      H 5858  12.626  11.186  14.143
    9MOL      H 5859  12.672  11.193  14.313
    9MOL      H 5860  12.444  11.109  14.379
    9MOL      H 5861  12.397  11.109  14.209
    9MOL      H 5862  12.587  10.940  14.167
    9MOL      H 5863  12.603  10.927  14.342
    9MOL      H 5864  12.352  10.868  14.352
    9MOL      H 5865  12.353  10.867  14.176
    9MOL      H 5866  12.547  10.694  14.195
    9MOL      H 5867  12.506  10.679  14.364
    9MOL      H 5868  11.999  12.002  14.735
    9MOL      H 5869  12.146  11.917  14.790
    9MOL      H 5870  12.096  11.971  15.026
    9MOL      H 5871  11.957  12.069  14.978
    9MOL      H 5872  11.844  11.864  14.889
    9MOL      H 5873  11.982  11.765  14.935
    9MOL      H 5874  11.945  11.812  15.175
    9MOL      H 5875  11.824  11.935  15.136
    9MOL      H 5876  11.677  11.757  15.034
    9MOL      H 5877  11.792  11.634  15.085
    9MOL      H 5878  11.753  11.681  15.322
    9MOL      H 5879  11.666  11.830  15.284
    9MOL      H 5880  11.485  11.693  15.169
    9MOL      H 5881  11.568  11.547  15.219
    9MOL      H 5882  11.528  11.587  15.452
    9MOL      H 5883  11.485  11.756  15.427
    9MOL      H 5884  12.400  11.751  14.941
    9MOL      H 5885  12.468  11.587  14.918
    9MOL      H 5886  12.498  11.569  15.168
    9MOL      H 5887  12.434  11.732  15.188
    9MOL      H 5888  12.213  11.652  15.089
    9MOL      H 5889  12.279  11.489  15.082
    9MOL      H 5890  12.321  11.502  15.334
    9MOL      H 5891  12.242  11.659  15.335
    9MOL      H 5892  12.028  11.550  15.252
    9MOL      H 5893  12.110  11.393  15.255
    9MOL      H 5894  12.157  11.431  15.504
    9MOL      H 5895  12.059  11.577  15.497
    9MOL      H 5896  11.859  11.437  15.429
    9MOL      H 5897  11.959  11.293  15.435
    9MOL      H 5898  12.011  11.341  15.679
    9MOL      H 5899  11.901  11.476  15.676
    9MOL      H 5900  11.790  11.664  15.714
    9MOL      H 5901  11.756  11.583  15.558
    9MOL      H 5902  11.671  11.732  15.600
    9MOL      H 5903  12.017  10.653  15.538
    9MOL      H 5904  12.040  10.658  15.714
    9MOL      H 5905  11.878  10.672  15.645
    9MOL      H 5906  12.228  10.739  15.559
    9MOL      H 5907  11.067  11.930  15.839
    9MOL      H 5908  11.060  11.960  15.665
    9MOL      H 5909  11.039  11.797  15.726
    9MOL      H 5910  11.203  12.120  15.697
    9MOL      H 5911  12.595  11.215  15.381
    9MOL      H 5912  12.768  10.839  15.665
    9MOL      H 5913  11.786  12.362  15.633
    9MOL      H 5914  11.392  12.628  15.794
    9MOL      H 5915  13.088  10.594  14.753
    9MOL      H 5916  13.106  10.765  14.702
    9MOL      H 5917  13.222  10.691  14.817
    9MOL      H 5918  12.192  10.228  14.730
    9MOL      H 5919  12.292  10.082  14.721
    9MOL      H 5920  12.296  10.183  14.865
    9MOL      H 5921  12.258  10.167  14.513
    9MOL      H 5922  13.482  10.923  15.350
    9MOL      H 5923  13.421  11.089  15.333
    9MOL      H 5924  13.316  10.964  15.398
    9MOL      H 5925  13.586  11.052  15.171
    9MOL      H 5926  12.517  10.321  13.954
    9MOL      H 5927  12.124  10.016  14.017
    9MOL      H 5928  13.796  10.943  14.594
    9MOL      H 5929  13.923  11.353  14.854
    9MOL      H 5930  12.629  10.759  13.989
    9MOL      H 5931  12.610  10.584  14.022
    9MOL      H 5932  12.656  10.639  13.859
    9MOL      H 5933  12.028  10.413  14.791
    9MOL      H 5934  11.933  10.553  14.739
    9MOL      H 5935  11.940  10.408  14.638
    9MOL      H 5936  12.129  10.610  14.885
    9MOL      H 5937  12.330  10.804  13.273
    9MOL      H 5938  12.473  10.710  13.227
    9MOL      H 5939  12.348  10.630  13.310
    9MOL      H 5940  12.596  10.871  13.259
    9MOL      H 5941  12.528  11.082  14.871
    9MOL      H 5942  12.583  10.731  15.224
    9MOL      H 5943  13.120  11.131  13.453
    9MOL      H 5944  13.093  10.847  13.041
    9MOL      H 5945  11.481  11.973  15.367
    9MOL      H 5946  11.411  11.884  15.228
    9MOL      H 5947  11.394  12.059  15.236
    9MOL      H 5948  11.248  10.960  15.292
    9MOL      H 5949  11.285  10.949  15.464
    9MOL      H 5950  11.140  11.033  15.411
    9MOL      H 5951  11.478  10.950  15.310
    9MOL      H 5952  10.973  12.548  15.485
    9MOL      H 5953  10.954  12.537  15.310
    9MOL      H 5954  10.874  12.420  15.415
    9MOL      H 5955  11.167  12.635  15.395
    9MOL      H 5956  12.006  11.219  15.116
    9MOL      H 5957  12.010  10.768  15.332
    9MOL      H 5958  11.798  12.608  15.404
    9MOL      H 5959  11.539  13.013  15.258
    9MOL      H 5960  11.944  12.266  14.427
    9MOL      H 5961  12.106  12.334  14.404
    9MOL      H 5962  12.168  12.106  14.291
    9MOL      H 5963  11.998  12.063  14.302
    9MOL      H 5964  11.934  12.251  14.157
    9MOL      H 5965  12.096  12.319  14.164
    9MOL      H 5966  12.188  12.124  14.040
    9MOL      H 5967  12.028  12.050  14.033
    9MOL      H 5968  11.942  12.237  13.895
    9MOL      H 5969  12.093  12.326  13.914
    9MOL      H 5970  12.217  12.149  13.788
    9MOL      H 5971  12.069  12.056  13.770
    9MOL      H 5972  11.966  12.238  13.634
    9MOL      H 5973  12.107  12.341  13.660
    9MOL      H 5974  12.251  12.173  13.538
    9MOL      H 5975  12.110  12.070  13.518
    9MOL      H 5976  12.308  11.893  13.967
    9MOL      H 5977  12.403  12.032  14.023
    9MOL      H 5978  12.615  11.904  13.951
    9MOL      H 5979  12.509  11.781  13.881
    9MOL      H 5980  12.403  11.961  13.736
    9MOL      H 5981  12.514  12.079  13.805
    9MOL      H 5982  12.708  11.933  13.717
    9MOL      H 5983  12.587  11.834  13.635
    9MOL      H 5984  12.505  12.047  13.518
    9MOL      H 5985  12.639  12.134  13.593
    9MOL      H 5986  12.801  11.975  13.476
    9MOL      H 5987  12.662  11.898  13.398
    9MOL      H 5988  12.599  12.131  13.308
    9MOL      H 5989  12.750  12.190  13.369
    9MOL      H 5990  12.726  11.958  13.169
    9MOL      H 5991  12.877  12.033  13.220
    9MOL      H 5992  12.309  12.406  13.592
    9MOL      H 5993  12.441  12.286  13.602
    9MOL      H 5994  12.477  12.461  13.604
    9MOL      H 5995  11.636  11.941  13.048
    9MOL      H 5996  11.512  12.009  13.156
    9MOL      H 5997  11.611  12.115  13.058
    9MOL      H 5998  11.558  11.836  13.280
    9MOL      H 5999  12.984  12.729  13.259
    9MOL      H 6000  13.012  12.579  13.169
    9MOL      H 6001  12.876  12.684  13.128
    9MOL      H 6002  13.088  12.581  13.399
    9MOL      H 6003  11.731  11.609  13.847
    9MOL      H 6004  11.267  11.578  13.658
    9MOL      H 6005  13.099  12.276  13.951
    9MOL      H 6006  13.416  12.644  13.828
    9MOL      H 6007  12.932  12.276  13.324
    9MOL      H 6008  13.031  12.127  13.336
    9MOL      H 6009  13.101  12.286  13.374
    9MOL      H 6010  12.160  12.069  12.792
    9MOL      H 6011  12.109  12.191  12.909
    9MOL      H 6012  12.228  12.232  12.785
    9MOL      H 6013  12.082  12.007  13.036
    9MOL      H 6014  13.599  12.653  13.215
    9MOL      H 6015  13.691  12.521  13.140
    9MOL      H 6016  13.564  12.602  13.049
    9MOL      H 6017  13.687  12.488  13.375
    9MOL      H 6018  12.219  11.764  13.598
    9MOL      H 6019  11.898  11.543  13.282
    9MOL      H 6020  13.481  12.228  13.901
    9MOL      H 6021  13.957  12.178  13.753
   10MOL      C 6022  15.407  14.461  16.646
   10MOL      C 6023  15.492  14.430  16.753
   10MOL      C 6024  15.285  14.526  16.671
   10MOL      C 6025  15.456  14.461  16.886
   10MOL      C 6026  15.251  14.562  16.802
   10MOL      C 6027  15.584  14.170  16.947
   10MOL      C 6028  15.334  14.529  16.911
   10MOL      C 6029  15.551  14.414  16.997
   10MOL      C 6030  15.559  14.033  16.963
   10MOL      C 6031  15.526  14.266  17.031
   10MOL      C 6032  15.282  14.561  17.051
   10MOL      C 6033  15.479  13.989  17.071
   10MOL      C 6034  15.443  14.223  17.137
   10MOL      C 6035  15.365  14.319  17.228
   10MOL      C 6036  15.425  14.085  17.158
   10MOL      C 6037  15.184  14.452  17.098
   10MOL      C 6038  15.223  14.340  17.176
   10MOL      C 6039  15.052  14.460  17.051
   10MOL      C 6040  15.128  14.239  17.202
   10MOL      C 6041  14.960  14.358  17.073
   10MOL      C 6042  14.998  14.246  17.150
   10MOL      O 6043  15.445  14.423  16.520
   10MOL      O 6044  15.198  14.556  16.569
   10MOL      O 6045  15.615  13.948  16.872
   10MOL      O 6046  14.836  14.369  17.015
   10MOL      C 6047  15.070  14.490  16.564
   10MOL      C 6048  14.986  14.563  16.458
   10MOL      C 6049  14.848  14.499  16.435
   10MOL      C 6050  14.768  14.580  16.330
   10MOL      C 6051  14.637  14.512  16.285
   10MOL      C 6052  14.575  14.589  16.167
   10MOL      C 6053  14.435  14.538  16.127
   10MOL      C 6054  14.370  14.627  16.019
   10MOL      C 6055  14.800  14.275  16.912
   10MOL      C 6056  14.676  14.329  16.837
   10MOL      C 6057  14.633  14.234  16.724
   10MOL      C 6058  14.513  14.287  16.643
   10MOL      C 6059  14.464  14.183  16.539
   10MOL      C 6060  14.344  14.233  16.455
   10MOL      C 6061  14.287  14.120  16.368
   10MOL      C 6062  14.172  14.168  16.276
   10MOL      C 6063  15.532  13.877  16.779
   10MOL      C 6064  15.620  13.834  16.661
   10MOL      C 6065  15.546  13.744  16.559
   10MOL      C 6066  15.637  13.703  16.441
   10MOL      C 6067  15.576  13.590  16.356
   10MOL      C 6068  15.674  13.543  16.245
   10MOL      C 6069  15.633  13.406  16.185
   10MOL      C 6070  15.739  13.354  16.085
   10MOL      C 6071  15.416  14.290  16.475
   10MOL      C 6072  15.497  14.265  16.346
   10MOL      C 6073  15.474  14.125  16.285
   10MOL      C 6074  15.566  14.102  16.162
   10MOL      C 6075  15.538  13.969  16.088
   10MOL      C 6076  15.636  13.951  15.969
   10MOL      C 6077  15.603  13.830  15.880
   10MOL      C 6078  15.700  13.821  15.760
   10MOL      N 6079  15.664  13.718  15.661
   10MOL      C 6080  15.560  13.741  15.568
   10MOL      C 6081  15.697  13.583  15.648
   10MOL      C 6082  15.484  13.847  15.536
   10MOL      C 6083  15.530  13.632  15.498
   10MOL      C 6084  15.791  13.495  15.708
   10MOL      C 6085  15.612  13.533  15.548
   10MOL      C 6086  15.395  13.820  15.441
   10MOL      S 6087  15.471  14.010  15.591
   10MOL      S 6088  15.406  13.659  15.379
   10MOL      C 6089  15.793  13.360  15.668
   10MOL      N 6090  15.893  13.508  15.803
   10MOL      C 6091  15.614  13.397  15.511
   10MOL      C 6092  15.311  13.919  15.410
   10MOL      C 6093  15.332  14.029  15.485
   10MOL      C 6094  15.890  13.289  15.735
   10MOL      C 6095  15.704  13.311  15.571
   10MOL      C 6096  15.949  13.378  15.815
   10MOL      C 6097  15.906  13.605  15.913
   10MOL      N 6098  15.533  13.345  15.423
   10MOL      C 6099  15.205  13.904  15.301
   10MOL      C 6100  15.251  14.138  15.475
   10MOL      S 6101  15.956  13.129  15.753
   10MOL      N 6102  15.699  13.187  15.531
   10MOL      C 6103  16.045  13.325  15.892
   10MOL      S 6104  15.576  13.184  15.418
   10MOL      C 6105  15.271  14.271  15.534
   10MOL      C 6106  16.060  13.195  15.875
   10MOL      S 6107  16.152  13.386  16.012
   10MOL      C 6108  15.301  14.292  15.677
   10MOL      C 6109  15.257  14.396  15.463
   10MOL      C 6110  16.148  13.135  15.956
   10MOL      C 6111  16.205  13.222  16.043
   10MOL      C 6112  15.318  14.439  15.688
   10MOL      O 6113  15.308  14.211  15.768
   10MOL      C 6114  15.207  14.418  15.326
   10MOL      C 6115  15.292  14.497  15.564
   10MOL      C 6116  16.174  12.985  15.948
   10MOL      C 6117  16.290  13.179  16.139
   10MOL      C 6118  15.357  14.514  15.800
   10MOL      C 6119  15.143  14.538  15.284
   10MOL      C 6120  15.189  14.316  15.228
   10MOL      C 6121  15.308  14.636  15.548
   10MOL      C 6122  16.369  13.254  16.238
   10MOL      C 6123  15.372  14.654  15.784
   10MOL      N 6124  15.096  14.638  15.250
   10MOL      N 6125  15.176  14.230  15.152
   10MOL      C 6126  15.347  14.714  15.658
   10MOL      C 6127  16.330  13.383  16.300
   10MOL      C 6128  16.494  13.205  16.293
   10MOL      F 6129  15.411  14.728  15.889
   10MOL      F 6130  15.362  14.847  15.641
   10MOL      C 6131  16.443  13.414  16.391
   10MOL      O 6132  16.229  13.450  16.289
   10MOL      C 6133  16.559  13.076  16.268
   10MOL      C 6134  16.534  13.309  16.388
   10MOL      C 6135  16.462  13.526  16.473
   10MOL      C 6136  16.575  13.013  16.142
   10MOL      C 6137  16.614  12.998  16.373
   10MOL      C 6138  16.648  13.312  16.471
   10MOL      C 6139  16.575  13.530  16.556
   10MOL      N 6140  16.582  12.961  16.039
   10MOL      N 6141  16.661  12.941  16.462
   10MOL      C 6142  16.666  13.422  16.556
   10MOL      F 6143  16.593  13.635  16.639
   10MOL      F 6144  16.772  13.422  16.641
   10MOL      N 6145  14.419  14.604  15.882
   10MOL      C 6146  14.374  14.493  15.806
   10MOL      C 6147  14.533  14.650  15.815
   10MOL      C 6148  14.272  14.405  15.818
   10MOL      C 6149  14.450  14.469  15.700
   10MOL      C 6150  14.626  14.755  15.834
   10MOL      C 6151  14.548  14.567  15.702
   10MOL      C 6152  14.273  14.312  15.725
   10MOL      S 6153  14.140  14.385  15.927
   10MOL      S 6154  14.399  14.330  15.609
   10MOL      C 6155  14.730  14.771  15.741
   10MOL      N 6156  14.639  14.858  15.927
   10MOL      C 6157  14.648  14.589  15.606
   10MOL      C 6158  14.177  14.219  15.734
   10MOL      C 6159  14.094  14.240  15.839
   10MOL      C 6160  14.811  14.877  15.776
   10MOL      C 6161  14.740  14.692  15.626
   10MOL      C 6162  14.756  14.928  15.886
   10MOL      C 6163  14.530  14.936  15.987
   10MOL      N 6164  14.662  14.521  15.497
   10MOL      C 6165  14.168  14.105  15.633
   10MOL      C 6166  13.991  14.154  15.862
   10MOL      S 6167  14.951  14.965  15.723
   10MOL      N 6168  14.829  14.706  15.532
   10MOL      C 6169  14.819  15.038  15.931
   10MOL      S 6170  14.780  14.603  15.411
   10MOL      C 6171  13.877  14.157  15.955
   10MOL      C 6172  14.921  15.073  15.855
   10MOL      S 6173  14.793  15.148  16.061
   10MOL      C 6174  13.863  14.238  16.079
   10MOL      C 6175  13.758  14.075  15.934
   10MOL      C 6176  14.981  15.188  15.888
   10MOL      C 6177  14.922  15.247  15.994
   10MOL      C 6178  13.729  14.203  16.130
   10MOL      O 6179  13.940  14.315  16.133
   10MOL      C 6180  13.728  13.988  15.820
   10MOL      C 6181  13.672  14.108  16.047
   10MOL      C 6182  15.099  15.243  15.809
   10MOL      C 6183  14.962  15.370  16.036
   10MOL      C 6184  13.664  14.253  16.244
   10MOL      C 6185  13.666  13.861  15.832
   10MOL      C 6186  13.739  14.026  15.683
   10MOL      C 6187  13.545  14.055  16.078
   10MOL      C 6188  14.914  15.449  16.150
   10MOL      C 6189  13.536  14.202  16.275
   10MOL      N 6190  13.610  13.760  15.840
   10MOL      N 6191  13.753  14.058  15.573
   10MOL      C 6192  13.478  14.103  16.192
   10MOL      C 6193  14.770  15.469  16.181
   10MOL      C 6194  14.999  15.529  16.235
   10MOL      F 6195  13.471  14.248  16.383
   10MOL      F 6196  13.355  14.053  16.221
   10MOL      C 6197  14.772  15.563  16.295
   10MOL      O 6198  14.671  15.426  16.126
   10MOL      C 6199  15.142  15.552  16.223
   10MOL      C 6200  14.904  15.597  16.324
   10MOL      C 6201  14.664  15.618  16.366
   10MOL      C 6202  15.241  15.452  16.201
   10MOL      C 6203  15.197  15.683  16.208
   10MOL      C 6204  14.933  15.689  16.427
   10MOL      C 6205  14.692  15.710  16.470
   10MOL      N 6206  15.321  15.372  16.177
   10MOL      N 6207  15.236  15.791  16.200
   10MOL      C 6208  14.826  15.745  16.499
   10MOL      F 6209  14.590  15.763  16.539
   10MOL      F 6210  14.854  15.833  16.597
   10MOL      N 6211  14.105  14.058  16.206
   10MOL      C 6212  14.165  13.992  16.096
   10MOL      C 6213  13.992  13.982  16.239
   10MOL      C 6214  14.275  14.012  16.022
   10MOL      C 6215  14.096  13.884  16.059
   10MOL      C 6216  13.888  13.991  16.336
   10MOL      C 6217  13.988  13.878  16.145
   10MOL      C 6218  14.293  13.918  15.930
   10MOL      S 6219  14.402  14.129  16.019
   10MOL      S 6220  14.168  13.799  15.926
   10MOL      C 6221  13.785  13.895  16.333
   10MOL      N 6222  13.857  14.078  16.440
   10MOL      C 6223  13.884  13.783  16.144
   10MOL      C 6224  14.405  13.927  15.858
   10MOL      C 6225  14.479  14.035  15.892
   10MOL      C 6226  13.692  13.920  16.432
   10MOL      C 6227  13.783  13.792  16.238
   10MOL      C 6228  13.735  14.030  16.494
   10MOL      C 6229  13.951  14.146  16.531
   10MOL      N 6230  13.873  13.686  16.058
   10MOL      C 6231  14.441  13.826  15.750
   10MOL      C 6232  14.598  14.061  15.833
   10MOL      S 6233  13.545  13.856  16.500
   10MOL      N 6234  13.689  13.702  16.229
   10MOL      C 6235  13.655  14.068  16.594
   10MOL      S 6236  13.736  13.604  16.103
   10MOL      C 6237  14.687  14.175  15.853
   10MOL      C 6238  13.552  13.987  16.613
   10MOL      S 6239  13.653  14.199  16.707
   10MOL      C 6240  14.736  14.214  15.987
   10MOL      C 6241  14.749  14.254  15.747
   10MOL      C 6242  13.472  14.015  16.716
   10MOL      C 6243  13.512  14.126  16.782
   10MOL      C 6244  14.829  14.325  15.960
   10MOL      O 6245  14.711  14.165  16.096
   10MOL      C 6246  14.744  14.232  15.602
   10MOL      C 6247  14.833  14.349  15.823
   10MOL      C 6248  13.350  13.930  16.750
   10MOL      C 6249  13.444  14.169  16.892
   10MOL      C 6250  14.905  14.399  16.051
   10MOL      C 6251  14.851  14.270  15.516
   10MOL      C 6252  14.661  14.138  15.535
   10MOL      C 6253  14.913  14.453  15.773
   10MOL      C 6254  13.462  14.291  16.970
   10MOL      C 6255  14.985  14.503  16.002
   10MOL      N 6256  14.942  14.303  15.452
   10MOL      N 6257  14.597  14.056  15.485
   10MOL      C 6258  14.988  14.531  15.863
   10MOL      C 6259  13.592  14.346  17.015
   10MOL      C 6260  13.351  14.366  17.025
   10MOL      F 6261  15.059  14.576  16.088
   10MOL      F 6262  15.063  14.632  15.815
   10MOL      C 6263  13.554  14.463  17.097
   10MOL      O 6264  13.705  14.304  16.998
   10MOL      C 6265  13.209  14.332  17.020
   10MOL      C 6266  13.416  14.473  17.102
   10MOL      C 6267  13.637  14.554  17.165
   10MOL      C 6268  13.130  14.322  16.902
   10MOL      C 6269  13.140  14.283  17.134
   10MOL      C 6270  13.354  14.574  17.177
   10MOL      C 6271  13.576  14.656  17.240
   10MOL      N 6272  13.069  14.314  16.804
   10MOL      N 6273  13.088  14.244  17.230
   10MOL      C 6274  13.435  14.666  17.246
   10MOL      F 6275  13.654  14.744  17.307
   10MOL      F 6276  13.376  14.764  17.319
   10MOL      N 6277  15.727  13.211  16.054
   10MOL      C 6278  15.641  13.162  15.953
   10MOL      C 6279  15.800  13.100  16.098
   10MOL      C 6280  15.546  13.218  15.878
   10MOL      C 6281  15.656  13.031  15.932
   10MOL      C 6282  15.900  13.078  16.196
   10MOL      C 6283  15.756  12.992  16.020
   10MOL      C 6284  15.482  13.131  15.802
   10MOL      S 6285  15.482  13.377  15.862
   10MOL      S 6286  15.546  12.970  15.812
   10MOL      C 6287  15.954  12.950  16.209
   10MOL      N 6288  15.965  13.158  16.289
   10MOL      C 6289  15.811  12.864  16.034
   10MOL      C 6290  15.377  13.179  15.735
   10MOL      C 6291  15.357  13.310  15.760
   10MOL      C 6292  16.052  12.947  16.307
   10MOL      C 6293  15.911  12.843  16.129
   10MOL      C 6294  16.056  13.072  16.354
   10MOL      C 6295  15.918  13.280  16.357
   10MOL      N 6296  15.777  12.760  15.964
   10MOL      C 6297  15.290  13.091  15.646
   10MOL      C 6298  15.249  13.376  15.712
   10MOL      S 6299  16.165  12.842  16.388
   10MOL      N 6300  15.960  12.722  16.135
   10MOL      C 6301  16.145  13.088  16.454
   10MOL      S 6302  15.876  12.637  16.018
   10MOL      C 6303  15.215  13.518  15.726
   10MOL      C 6304  16.210  12.978  16.485
   10MOL      S 6305  16.192  13.220  16.553
   10MOL      C 6306  15.225  13.591  15.855
   10MOL      C 6307  15.157  13.601  15.622
   10MOL      C 6308  16.298  12.989  16.585
   10MOL      C 6309  16.305  13.115  16.635
   10MOL      C 6310  15.176  13.726  15.823
   10MOL      O 6311  15.257  13.553  15.966
   10MOL      C 6312  15.116  13.559  15.487
   10MOL      C 6313  15.136  13.730  15.690
   10MOL      C 6314  16.377  12.868  16.633
   10MOL      C 6315  16.391  13.145  16.737
   10MOL      C 6316  15.162  13.836  15.909
   10MOL      C 6317  15.009  13.623  15.417
   10MOL      C 6318  15.150  13.438  15.419
   10MOL      C 6319  15.078  13.848  15.639
   10MOL      C 6320  16.419  13.270  16.812
   10MOL      C 6321  15.104  13.953  15.859
   10MOL      N 6322  14.923  13.680  15.365
   10MOL      N 6323  15.171  13.337  15.369
   10MOL      C 6324  15.062  13.959  15.724
   10MOL      C 6325  16.364  13.406  16.787
   10MOL      C 6326  16.512  13.273  16.924
   10MOL      F 6327  15.083  14.058  15.941
   10MOL      F 6328  15.003  14.070  15.676
   10MOL      C 6329  16.429  13.491  16.889
   10MOL      O 6330  16.287  13.448  16.703
   10MOL      C 6331  16.590  13.163  16.981
   10MOL      C 6332  16.514  13.413  16.966
   10MOL      C 6333  16.416  13.629  16.909
   10MOL      C 6334  16.535  13.045  17.037
   10MOL      C 6335  16.731  13.166  16.989
   10MOL      C 6336  16.590  13.471  17.068
   10MOL      C 6337  16.493  13.689  17.011
   10MOL      N 6338  16.486  12.948  17.078
   10MOL      N 6339  16.846  13.175  16.997
   10MOL      C 6340  16.579  13.610  17.090
   10MOL      F 6341  16.483  13.822  17.031
   10MOL      F 6342  16.654  13.667  17.187
   10MOL      O 6343  15.454  13.853  17.087
   10MOL      O 6344  14.911  14.141  17.171
   10MOL      C 6345  15.422  13.792  17.214
   10MOL      C 6346  15.269  13.792  17.240
   10MOL      C 6347  15.238  13.753  17.386
   10MOL      C 6348  15.091  13.779  17.427
   10MOL      C 6349  15.062  13.736  17.573
   10MOL      C 6350  14.922  13.781  17.623
   10MOL      C 6351  14.893  13.733  17.768
   10MOL      C 6352  14.758  13.787  17.819
   10MOL      C 6353  14.877  14.101  17.305
   10MOL      C 6354  14.784  14.206  17.368
   10MOL      C 6355  14.763  14.179  17.518
   10MOL      C 6356  14.662  14.277  17.581
   10MOL      C 6357  14.655  14.261  17.734
   10MOL      C 6358  14.541  14.343  17.796
   10MOL      C 6359  14.540  14.331  17.950
   10MOL      C 6360  14.412  14.389  18.013
   10MOL      N 6361  14.719  13.738  17.953
   10MOL      C 6362  14.646  13.617  17.972
   10MOL      C 6363  14.715  13.802  18.077
   10MOL      C 6364  14.603  13.520  17.890
   10MOL      C 6365  14.607  13.601  18.098
   10MOL      C 6366  14.749  13.931  18.124
   10MOL      C 6367  14.649  13.714  18.164
   10MOL      C 6368  14.529  13.430  17.952
   10MOL      S 6369  14.615  13.487  17.721
   10MOL      S 6370  14.513  13.457  18.122
   10MOL      C 6371  14.713  13.967  18.255
   10MOL      N 6372  14.807  14.044  18.067
   10MOL      C 6373  14.621  13.749  18.298
   10MOL      C 6374  14.474  13.336  17.876
   10MOL      C 6375  14.506  13.351  17.745
   10MOL      C 6376  14.742  14.099  18.280
   10MOL      C 6377  14.652  13.876  18.343
   10MOL      C 6378  14.798  14.144  18.167
   10MOL      C 6379  14.919  14.049  17.971
   10MOL      N 6380  14.560  13.672  18.383
   10MOL      C 6381  14.390  13.223  17.934
   10MOL      C 6382  14.454  13.270  17.650
   10MOL      S 6383  14.727  14.221  18.403
   10MOL      N 6384  14.619  13.903  18.466
   10MOL      C 6385  14.833  14.274  18.174
   10MOL      S 6386  14.545  13.765  18.521
   10MOL      C 6387  14.482  13.265  17.506
   10MOL      C 6388  14.800  14.329  18.290
   10MOL      S 6389  14.909  14.386  18.067
   10MOL      C 6390  14.496  13.383  17.419
   10MOL      C 6391  14.486  13.142  17.430
   10MOL      C 6392  14.828  14.459  18.301
   10MOL      C 6393  14.883  14.510  18.189
   10MOL      C 6394  14.513  13.326  17.284
   10MOL      O 6395  14.491  13.502  17.447
   10MOL      C 6396  14.460  13.006  17.477
   10MOL      C 6397  14.507  13.188  17.292
   10MOL      C 6398  14.799  14.537  18.429
   10MOL      C 6399  14.913  14.642  18.180
   10MOL      C 6400  14.531  13.392  17.161
   10MOL      C 6401  14.352  12.929  17.428
   10MOL      C 6402  14.523  12.945  17.588
   10MOL      C 6403  14.517  13.109  17.176
   10MOL      C 6404  14.987  14.709  18.074
   10MOL      C 6405  14.543  13.314  17.045
   10MOL      N 6406  14.264  12.869  17.383
   10MOL      N 6407  14.574  12.899  17.682
   10MOL      C 6408  14.535  13.173  17.052
   10MOL      C 6409  14.957  14.698  17.930
   10MOL      C 6410  15.093  14.804  18.100
   10MOL      F 6411  14.561  13.376  16.926
   10MOL      F 6412  14.545  13.098  16.941
   10MOL      C 6413  15.058  14.785  17.866
   10MOL      O 6414  14.868  14.636  17.874
   10MOL      C 6415  15.131  14.861  18.229
   10MOL      C 6416  15.136  14.844  17.965
   10MOL      C 6417  15.079  14.811  17.730
   10MOL      C 6418  15.139  14.792  18.352
   10MOL      C 6419  15.149  15.001  18.250
   10MOL      C 6420  15.238  14.934  17.931
   10MOL      C 6421  15.182  14.901  17.695
   10MOL      N 6422  15.146  14.741  18.456
   10MOL      N 6423  15.172  15.112  18.273
   10MOL      C 6424  15.261  14.962  17.795
   10MOL      F 6425  15.203  14.928  17.565
   10MOL      F 6426  15.357  15.051  17.762
   10MOL      N 6427  14.403  14.362  18.157
   10MOL      C 6428  14.361  14.236  18.206
   10MOL      C 6429  14.412  14.445  18.268
   10MOL      C 6430  14.336  14.117  18.149
   10MOL      C 6431  14.344  14.236  18.339
   10MOL      C 6432  14.453  14.579  18.289
   10MOL      C 6433  14.373  14.367  18.378
   10MOL      C 6434  14.306  14.022  18.236
   10MOL      S 6435  14.336  14.059  17.987
   10MOL      S 6436  14.299  14.079  18.400
   10MOL      C 6437  14.449  14.631  18.420
   10MOL      N 6438  14.509  14.678  18.209
   10MOL      C 6439  14.367  14.421  18.507
   10MOL      C 6440  14.289  13.900  18.184
   10MOL      C 6441  14.306  13.898  18.050
   10MOL      C 6442  14.503  14.758  18.424
   10MOL      C 6443  14.405  14.553  18.528
   10MOL      C 6444  14.539  14.785  18.298
   10MOL      C 6445  14.591  14.660  18.088
   10MOL      N 6446  14.329  14.355  18.613
   10MOL      C 6447  14.256  13.779  18.270
   10MOL      C 6448  14.301  13.784  17.976
   10MOL      S 6449  14.548  14.885  18.535
   10MOL      N 6450  14.400  14.595  18.651
   10MOL      C 6451  14.603  14.902  18.284
   10MOL      S 6452  14.343  14.465  18.738
   10MOL      C 6453  14.307  13.772  17.830
   10MOL      C 6454  14.619  14.966  18.399
   10MOL      S 6455  14.673  14.989  18.152
   10MOL      C 6456  14.406  13.841  17.744
   10MOL      C 6457  14.221  13.685  17.751
   10MOL      C 6458  14.689  15.079  18.393
   10MOL      C 6459  14.729  15.108  18.268
   10MOL      C 6460  14.373  13.796  17.607
   10MOL      O 6461  14.496  13.917  17.772
   10MOL      C 6462  14.121  13.589  17.797
   10MOL      C 6463  14.266  13.707  17.613
   10MOL      C 6464  14.718  15.165  18.516
   10MOL      C 6465  14.804  15.218  18.239
   10MOL      C 6466  14.434  13.832  17.486
   10MOL      C 6467  14.124  13.454  17.754
   10MOL      C 6468  14.021  13.613  17.896
   10MOL      C 6469  14.213  13.653  17.495
   10MOL      C 6470  14.841  15.266  18.106
   10MOL      C 6471  14.382  13.776  17.367
   10MOL      N 6472  14.130  13.345  17.715
   10MOL      N 6473  13.944  13.633  17.979
   10MOL      C 6474  14.272  13.687  17.372
   10MOL      C 6475  14.914  15.184  18.007
   10MOL      C 6476  14.818  15.400  18.057
   10MOL      F 6477  14.439  13.809  17.249
   10MOL      F 6478  14.223  13.633  17.259
   10MOL      C 6479  14.931  15.274  17.892
   10MOL      O 6480  14.953  15.069  18.016
   10MOL      C 6481  14.759  15.513  18.129
   10MOL      C 6482  14.876  15.398  17.922
   10MOL      C 6483  14.992  15.249  17.768
   10MOL      C 6484  14.645  15.505  18.214
   10MOL      C 6485  14.818  15.642  18.132
   10MOL      C 6486  14.880  15.503  17.829
   10MOL      C 6487  14.996  15.353  17.673
   10MOL      N 6488  14.554  15.493  18.284
   10MOL      N 6489  14.868  15.746  18.127
   10MOL      C 6490  14.940  15.479  17.704
   10MOL      F 6491  15.054  15.330  17.554
   10MOL      F 6492  14.944  15.580  17.613
   10MOL      H 6493  15.586  14.380  16.732
   10MOL      H 6494  15.157  14.614  16.819
   10MOL      H 6495  15.648  14.200  16.864
   10MOL      H 6496  15.547  14.478  17.085
   10MOL      H 6497  15.654  14.425  16.962
   10MOL      H 6498  15.362  14.579  17.123
   10MOL      H 6499  15.228  14.657  17.048
   10MOL      H 6500  15.419  14.412  17.245
   10MOL      H 6501  15.359  14.275  17.328
   10MOL      H 6502  15.364  14.053  17.242
   10MOL      H 6503  15.020  14.545  16.990
   10MOL      H 6504  15.157  14.151  17.258
   10MOL      H 6505  15.083  14.385  16.537
   10MOL      H 6506  15.019  14.497  16.661
   10MOL      H 6507  14.973  14.668  16.488
   10MOL      H 6508  15.042  14.564  16.363
   10MOL      H 6509  14.861  14.396  16.400
   10MOL      H 6510  14.792  14.495  16.529
   10MOL      H 6511  14.745  14.679  16.371
   10MOL      H 6512  14.831  14.596  16.242
   10MOL      H 6513  14.656  14.408  16.254
   10MOL      H 6514  14.567  14.509  16.369
   10MOL      H 6515  14.567  14.695  16.194
   10MOL      H 6516  14.642  14.584  16.080
   10MOL      H 6517  14.440  14.434  16.093
   10MOL      H 6518  14.370  14.539  16.216
   10MOL      H 6519  14.383  14.732  16.045
   10MOL      H 6520  14.262  14.610  16.019
   10MOL      H 6521  14.883  14.263  16.842
   10MOL      H 6522  14.777  14.177  16.956
   10MOL      H 6523  14.593  14.342  16.908
   10MOL      H 6524  14.700  14.428  16.795
   10MOL      H 6525  14.718  14.218  16.655
   10MOL      H 6526  14.608  14.136  16.767
   10MOL      H 6527  14.430  14.311  16.712
   10MOL      H 6528  14.540  14.380  16.592
   10MOL      H 6529  14.547  14.156  16.472
   10MOL      H 6530  14.435  14.091  16.592
   10MOL      H 6531  14.266  14.271  16.521
   10MOL      H 6532  14.377  14.317  16.392
   10MOL      H 6533  14.367  14.077  16.307
   10MOL      H 6534  14.250  14.040  16.432
   10MOL      H 6535  14.098  14.224  16.334
   10MOL      H 6536  14.212  14.238  16.201
   10MOL      H 6537  15.487  13.789  16.828
   10MOL      H 6538  15.451  13.942  16.743
   10MOL      H 6539  15.658  13.923  16.610
   10MOL      H 6540  15.708  13.779  16.699
   10MOL      H 6541  15.510  13.654  16.611
   10MOL      H 6542  15.457  13.797  16.521
   10MOL      H 6543  15.658  13.791  16.379
   10MOL      H 6544  15.733  13.669  16.481
   10MOL      H 6545  15.552  13.505  16.421
   10MOL      H 6546  15.482  13.623  16.310
   10MOL      H 6547  15.679  13.618  16.166
   10MOL      H 6548  15.774  13.534  16.288
   10MOL      H 6549  15.619  13.333  16.266
   10MOL      H 6550  15.535  13.415  16.136
   10MOL      H 6551  15.729  13.410  15.992
   10MOL      H 6552  15.839  13.372  16.123
   10MOL      H 6553  15.446  14.217  16.551
   10MOL      H 6554  15.309  14.278  16.456
   10MOL      H 6555  15.470  14.342  16.271
   10MOL      H 6556  15.603  14.279  16.368
   10MOL      H 6557  15.494  14.048  16.360
   10MOL      H 6558  15.369  14.115  16.255
   10MOL      H 6559  15.552  14.185  16.092
   10MOL      H 6560  15.670  14.104  16.195
   10MOL      H 6561  15.549  13.885  16.157
   10MOL      H 6562  15.435  13.969  16.051
   10MOL      H 6563  15.634  14.042  15.907
   10MOL      H 6564  15.738  13.941  16.008
   10MOL      H 6565  15.606  13.737  15.939
   10MOL      H 6566  15.500  13.839  15.843
   10MOL      H 6567  15.703  13.917  15.709
   10MOL      H 6568  15.802  13.803  15.795
   10MOL      H 6569  15.972  13.687  15.882
   10MOL      H 6570  15.808  13.643  15.940
   10MOL      H 6571  15.948  13.558  16.002
   10MOL      H 6572  15.106  13.935  15.334
   10MOL      H 6573  15.232  13.964  15.213
   10MOL      H 6574  15.196  13.800  15.266
   10MOL      H 6575  15.163  14.133  15.412
   10MOL      H 6576  16.273  12.966  15.903
   10MOL      H 6577  16.173  12.937  16.046
   10MOL      H 6578  16.100  12.932  15.887
   10MOL      H 6579  16.307  13.072  16.148
   10MOL      H 6580  15.377  14.467  15.895
   10MOL      H 6581  15.292  14.685  15.452
   10MOL      H 6582  16.388  13.606  16.475
   10MOL      H 6583  16.720  13.231  16.472
   10MOL      H 6584  14.435  14.909  15.939
   10MOL      H 6585  14.524  14.915  16.094
   10MOL      H 6586  14.546  15.043  15.971
   10MOL      H 6587  14.174  14.007  15.682
   10MOL      H 6588  14.072  14.109  15.579
   10MOL      H 6589  14.247  14.108  15.558
   10MOL      H 6590  13.985  14.067  15.798
   10MOL      H 6591  15.071  15.335  15.756
   10MOL      H 6592  15.183  15.267  15.876
   10MOL      H 6593  15.137  15.172  15.735
   10MOL      H 6594  15.041  15.422  15.982
   10MOL      H 6595  13.710  14.328  16.307
   10MOL      H 6596  13.497  13.980  16.016
   10MOL      H 6597  14.562  15.591  16.342
   10MOL      H 6598  15.035  15.718  16.450
   10MOL      H 6599  14.051  14.103  16.521
   10MOL      H 6600  13.954  14.253  16.507
   10MOL      H 6601  13.919  14.134  16.636
   10MOL      H 6602  14.448  13.875  15.652
   10MOL      H 6603  14.537  13.778  15.771
   10MOL      H 6604  14.367  13.746  15.741
   10MOL      H 6605  14.637  13.990  15.760
   10MOL      H 6606  13.363  13.881  16.848
   10MOL      H 6607  13.260  13.992  16.755
   10MOL      H 6608  13.332  13.851  16.676
   10MOL      H 6609  13.360  14.110  16.928
   10MOL      H 6610  14.902  14.376  16.157
   10MOL      H 6611  14.919  14.477  15.667
   10MOL      H 6612  13.745  14.545  17.161
   10MOL      H 6613  13.246  14.583  17.183
   10MOL      H 6614  15.963  13.368  16.310
   10MOL      H 6615  15.809  13.285  16.350
   10MOL      H 6616  15.944  13.278  16.463
   10MOL      H 6617  15.188  13.083  15.686
   10MOL      H 6618  15.284  13.133  15.545
   10MOL      H 6619  15.329  12.989  15.636
   10MOL      H 6620  15.174  13.320  15.656
   10MOL      H 6621  16.483  12.892  16.652
   10MOL      H 6622  16.335  12.828  16.726
   10MOL      H 6623  16.377  12.786  16.559
   10MOL      H 6624  16.452  13.064  16.774
   10MOL      H 6625  15.192  13.829  16.014
   10MOL      H 6626  15.043  13.856  15.537
   10MOL      H 6627  16.350  13.689  16.846
   10MOL      H 6628  16.658  13.413  17.130
   10MOL      H 6629  15.457  13.688  17.213
   10MOL      H 6630  15.475  13.845  17.294
   10MOL      H 6631  15.226  13.891  17.219
   10MOL      H 6632  15.220  13.722  17.171
   10MOL      H 6633  15.262  13.647  17.401
   10MOL      H 6634  15.303  13.810  17.454
   10MOL      H 6635  15.070  13.886  17.416
   10MOL      H 6636  15.023  13.725  17.359
   10MOL      H 6637  15.071  13.627  17.581
   10MOL      H 6638  15.138  13.780  17.639
   10MOL      H 6639  14.916  13.890  17.619
   10MOL      H 6640  14.845  13.741  17.555
   10MOL      H 6641  14.892  13.623  17.770
   10MOL      H 6642  14.974  13.765  17.834
   10MOL      H 6643  14.760  13.896  17.821
   10MOL      H 6644  14.680  13.756  17.748
   10MOL      H 6645  14.825  14.004  17.302
   10MOL      H 6646  14.967  14.089  17.366
   10MOL      H 6647  14.826  14.306  17.356
   10MOL      H 6648  14.687  14.205  17.316
   10MOL      H 6649  14.726  14.076  17.533
   10MOL      H 6650  14.859  14.186  17.570
   10MOL      H 6651  14.691  14.380  17.557
   10MOL      H 6652  14.563  14.260  17.538
   10MOL      H 6653  14.641  14.155  17.759
   10MOL      H 6654  14.751  14.292  17.779
   10MOL      H 6655  14.551  14.449  17.768
   10MOL      H 6656  14.445  14.308  17.756
   10MOL      H 6657  14.551  14.225  17.977
   10MOL      H 6658  14.629  14.380  17.990
   10MOL      H 6659  14.324  14.344  17.965
   10MOL      H 6660  14.406  14.496  17.996
   10MOL      H 6661  14.961  13.948  17.960
   10MOL      H 6662  14.882  14.085  17.874
   10MOL      H 6663  14.998  14.115  18.008
   10MOL      H 6664  14.283  13.241  17.918
   10MOL      H 6665  14.416  13.126  17.890
   10MOL      H 6666  14.405  13.212  18.042
   10MOL      H 6667  14.382  13.194  17.680
   10MOL      H 6668  14.892  14.575  18.473
   10MOL      H 6669  14.734  14.623  18.409
   10MOL      H 6670  14.749  14.476  18.506
   10MOL      H 6671  14.886  14.708  18.262
   10MOL      H 6672  14.536  13.501  17.156
   10MOL      H 6673  14.511  13.000  17.180
   10MOL      H 6674  15.018  14.763  17.654
   10MOL      H 6675  15.299  14.983  18.007
   10MOL      H 6676  14.634  14.559  18.090
   10MOL      H 6677  14.529  14.672  17.999
   10MOL      H 6678  14.673  14.731  18.084
   10MOL      H 6679  14.154  13.743  18.248
   10MOL      H 6680  14.325  13.696  18.250
   10MOL      H 6681  14.260  13.801  18.377
   10MOL      H 6682  14.285  13.689  18.026
   10MOL      H 6683  14.825  15.168  18.537
   10MOL      H 6684  14.683  15.268  18.501
   10MOL      H 6685  14.668  15.127  18.606
   10MOL      H 6686  14.836  15.284  18.319
   10MOL      H 6687  14.518  13.900  17.483
   10MOL      H 6688  14.129  13.583  17.497
   10MOL      H 6689  15.034  15.152  17.745
   10MOL      H 6690  14.837  15.601  17.850
   11MOL      C 6691   2.682   9.901   7.742
   11MOL      C 6692   2.559   9.856   7.791
   11MOL      C 6693   2.689  10.025   7.676
   11MOL      C 6694   2.441   9.932   7.775
   11MOL      C 6695   2.574  10.103   7.665
   11MOL      C 6696   2.303   9.647   7.702
   11MOL      C 6697   2.449  10.059   7.713
   11MOL      C 6698   2.309   9.868   7.821
   11MOL      C 6699   2.262   9.560   7.601
   11MOL      C 6700   2.251   9.777   7.713
   11MOL      C 6701   2.328  10.149   7.689
   11MOL      C 6702   2.161   9.598   7.511
   11MOL      C 6703   2.151   9.818   7.621
   11MOL      C 6704   2.094   9.960   7.615
   11MOL      C 6705   2.104   9.726   7.524
   11MOL      C 6706   2.276  10.133   7.546
   11MOL      C 6707   2.170  10.045   7.512
   11MOL      C 6708   2.343  10.203   7.444
   11MOL      C 6709   2.135  10.029   7.376
   11MOL      C 6710   2.310  10.183   7.309
   11MOL      C 6711   2.205  10.096   7.275
   11MOL      O 6712   2.791   9.819   7.755
   11MOL      O 6713   2.807  10.071   7.622
   11MOL      O 6714   2.324   9.438   7.595
   11MOL      O 6715   2.386  10.250   7.216
   11MOL      C 6716   2.817  10.096   7.481
   11MOL      C 6717   2.946  10.176   7.456
   11MOL      C 6718   2.975  10.201   7.306
   11MOL      C 6719   3.103  10.284   7.287
   11MOL      C 6720   3.149  10.295   7.139
   11MOL      C 6721   3.288  10.363   7.130
   11MOL      C 6722   3.335  10.389   6.985
   11MOL      C 6723   3.466  10.470   6.979
   11MOL      C 6724   2.468  10.174   7.126
   11MOL      C 6725   2.570  10.269   7.060
   11MOL      C 6726   2.667  10.193   6.967
   11MOL      C 6727   2.774  10.284   6.904
   11MOL      C 6728   2.862  10.207   6.803
   11MOL      C 6729   2.973  10.295   6.740
   11MOL      C 6730   3.046  10.219   6.627
   11MOL      C 6731   3.162  10.301   6.565
   11MOL      C 6732   2.410   9.407   7.484
   11MOL      C 6733   2.503   9.292   7.528
   11MOL      C 6734   2.593   9.241   7.414
   11MOL      C 6735   2.686   9.126   7.461
   11MOL      C 6736   2.753   9.052   7.343
   11MOL      C 6737   2.836   8.931   7.391
   11MOL      C 6738   2.870   8.833   7.277
   11MOL      C 6739   2.941   8.706   7.331
   11MOL      C 6740   2.816   9.722   7.651
   11MOL      C 6741   2.921   9.622   7.703
   11MOL      C 6742   2.955   9.513   7.599
   11MOL      C 6743   3.054   9.410   7.656
   11MOL      C 6744   3.102   9.307   7.551
   11MOL      C 6745   3.200   9.204   7.613
   11MOL      C 6746   3.263   9.111   7.508
   11MOL      C 6747   3.364   9.013   7.574
   11MOL      N 6748   3.437   8.930   7.477
   11MOL      C 6749   3.548   8.981   7.406
   11MOL      C 6750   3.415   8.802   7.426
   11MOL      C 6751   3.615   9.098   7.407
   11MOL      C 6752   3.595   8.894   7.317
   11MOL      C 6753   3.323   8.696   7.453
   11MOL      C 6754   3.513   8.783   7.328
   11MOL      C 6755   3.714   9.102   7.320
   11MOL      S 6756   3.601   9.245   7.496
   11MOL      S 6757   3.734   8.955   7.231
   11MOL      C 6758   3.335   8.576   7.379
   11MOL      N 6759   3.216   8.676   7.540
   11MOL      C 6760   3.521   8.665   7.253
   11MOL      C 6761   3.780   9.218   7.312
   11MOL      C 6762   3.731   9.311   7.397
   11MOL      C 6763   3.240   8.484   7.419
   11MOL      C 6764   3.432   8.561   7.279
   11MOL      C 6765   3.169   8.546   7.514
   11MOL      C 6766   3.133   8.774   7.611
   11MOL      N 6767   3.607   8.644   7.158
   11MOL      C 6768   3.897   9.238   7.217
   11MOL      C 6769   3.779   9.437   7.401
   11MOL      S 6770   3.184   8.322   7.387
   11MOL      N 6771   3.447   8.454   7.206
   11MOL      C 6772   3.069   8.470   7.562
   11MOL      S 6773   3.572   8.491   7.102
   11MOL      C 6774   3.746   9.542   7.498
   11MOL      C 6775   3.063   8.350   7.508
   11MOL      S 6776   2.944   8.494   7.678
   11MOL      C 6777   3.609   9.579   7.536
   11MOL      C 6778   3.844   9.625   7.565
   11MOL      C 6779   2.968   8.269   7.556
   11MOL      C 6780   2.893   8.328   7.652
   11MOL      C 6781   3.627   9.683   7.640
   11MOL      O 6782   3.502   9.539   7.494
   11MOL      C 6783   3.989   9.630   7.542
   11MOL      C 6784   3.763   9.709   7.654
   11MOL      C 6785   2.949   8.128   7.501
   11MOL      C 6786   2.794   8.258   7.715
   11MOL      C 6787   3.530   9.745   7.720
   11MOL      C 6788   4.061   9.752   7.533
   11MOL      C 6789   4.070   9.521   7.500
   11MOL      C 6790   3.807   9.803   7.749
   11MOL      C 6791   2.691   8.293   7.816
   11MOL      C 6792   3.574   9.838   7.817
   11MOL      N 6793   4.117   9.853   7.532
   11MOL      N 6794   4.130   9.430   7.463
   11MOL      C 6795   3.712   9.867   7.831
   11MOL      C 6796   2.691   8.416   7.899
   11MOL      C 6797   2.578   8.207   7.851
   11MOL      F 6798   3.483   9.895   7.898
   11MOL      F 6799   3.754   9.955   7.924
   11MOL      C 6800   2.570   8.404   7.983
   11MOL      O 6801   2.769   8.509   7.907
   11MOL      C 6802   2.549   8.068   7.811
   11MOL      C 6803   2.505   8.285   7.952
   11MOL      C 6804   2.521   8.495   8.078
   11MOL      C 6805   2.589   7.998   7.694
   11MOL      C 6806   2.481   7.977   7.896
   11MOL      C 6807   2.383   8.255   8.015
   11MOL      C 6808   2.399   8.465   8.142
   11MOL      N 6809   2.627   7.938   7.603
   11MOL      N 6810   2.420   7.908   7.965
   11MOL      C 6811   2.330   8.346   8.110
   11MOL      F 6812   2.347   8.552   8.230
   11MOL      F 6813   2.210   8.319   8.165
   11MOL      N 6814   3.589  10.393   7.006
   11MOL      C 6815   3.651  10.316   6.905
   11MOL      C 6816   3.644  10.348   7.126
   11MOL      C 6817   3.640  10.308   6.771
   11MOL      C 6818   3.739  10.228   6.955
   11MOL      C 6819   3.627  10.381   7.263
   11MOL      C 6820   3.737  10.249   7.091
   11MOL      C 6821   3.714  10.213   6.718
   11MOL      S 6822   3.550  10.393   6.651
   11MOL      S 6823   3.812  10.128   6.833
   11MOL      C 6824   3.701  10.310   7.359
   11MOL      N 6825   3.553  10.476   7.331
   11MOL      C 6826   3.817  10.185   7.188
   11MOL      C 6827   3.702  10.196   6.586
   11MOL      C 6828   3.615  10.284   6.530
   11MOL      C 6829   3.669  10.353   7.486
   11MOL      C 6830   3.798  10.216   7.323
   11MOL      C 6831   3.581  10.452   7.468
   11MOL      C 6832   3.534  10.616   7.290
   11MOL      N 6833   3.910  10.098   7.163
   11MOL      C 6834   3.781  10.088   6.513
   11MOL      C 6835   3.590  10.277   6.396
   11MOL      S 6836   3.706  10.324   7.653
   11MOL      N 6837   3.876  10.153   7.406
   11MOL      C 6838   3.543  10.510   7.582
   11MOL      S 6839   3.985  10.072   7.310
   11MOL      C 6840   3.513  10.362   6.302
   11MOL      C 6841   3.602  10.458   7.689
   11MOL      S 6842   3.441  10.643   7.623
   11MOL      C 6843   3.421  10.473   6.338
   11MOL      C 6844   3.522  10.349   6.157
   11MOL      C 6845   3.577  10.520   7.804
   11MOL      C 6846   3.497  10.628   7.789
   11MOL      C 6847   3.381  10.531   6.209
   11MOL      O 6848   3.383  10.515   6.446
   11MOL      C 6849   3.607  10.256   6.080
   11MOL      C 6850   3.439  10.458   6.106
   11MOL      C 6851   3.639  10.473   7.935
   11MOL      C 6852   3.471  10.710   7.895
   11MOL      C 6853   3.300  10.643   6.186
   11MOL      C 6854   3.576  10.211   5.949
   11MOL      C 6855   3.742  10.223   6.110
   11MOL      C 6856   3.415  10.497   5.972
   11MOL      C 6857   3.391  10.832   7.906
   11MOL      C 6858   3.277  10.682   6.053
   11MOL      N 6859   3.554  10.180   5.840
   11MOL      N 6860   3.850  10.199   6.143
   11MOL      C 6861   3.334  10.609   5.947
   11MOL      C 6862   3.371  10.933   7.799
   11MOL      C 6863   3.337  10.880   8.032
   11MOL      F 6864   3.200  10.791   6.029
   11MOL      F 6865   3.313  10.647   5.819
   11MOL      C 6866   3.297  11.043   7.865
   11MOL      O 6867   3.409  10.936   7.683
   11MOL      C 6868   3.354  10.821   8.164
   11MOL      C 6869   3.280  11.010   8.000
   11MOL      C 6870   3.252  11.165   7.812
   11MOL      C 6871   3.479  10.813   8.233
   11MOL      C 6872   3.245  10.790   8.250
   11MOL      C 6873   3.218  11.101   8.087
   11MOL      C 6874   3.189  11.256   7.899
   11MOL      N 6875   3.583  10.809   8.283
   11MOL      N 6876   3.155  10.772   8.320
   11MOL      C 6877   3.172  11.224   8.036
   11MOL      F 6878   3.146  11.374   7.851
   11MOL      F 6879   3.115  11.312   8.121
   11MOL      N 6880   3.218  10.237   6.445
   11MOL      C 6881   3.300  10.122   6.452
   11MOL      C 6882   3.184  10.251   6.310
   11MOL      C 6883   3.361  10.056   6.552
   11MOL      C 6884   3.320  10.067   6.332
   11MOL      C 6885   3.108  10.343   6.233
   11MOL      C 6886   3.249  10.145   6.244
   11MOL      C 6887   3.427   9.949   6.509
   11MOL      S 6888   3.374  10.075   6.723
   11MOL      S 6889   3.421   9.926   6.338
   11MOL      C 6890   3.103  10.326   6.093
   11MOL      N 6891   3.032  10.457   6.261
   11MOL      C 6892   3.240  10.128   6.105
   11MOL      C 6893   3.486   9.875   6.604
   11MOL      C 6894   3.467   9.925   6.727
   11MOL      C 6895   3.030  10.427   6.034
   11MOL      C 6896   3.167  10.219   6.029
   11MOL      C 6897   2.989  10.505   6.134
   11MOL      C 6898   2.943  10.478   6.376
   11MOL      N 6899   3.300  10.034   6.038
   11MOL      C 6900   3.563   9.748   6.571
   11MOL      C 6901   3.514   9.862   6.838
   11MOL      S 6902   2.976  10.481   5.878
   11MOL      N 6903   3.166  10.198   5.901
   11MOL      C 6904   2.914  10.608   6.092
   11MOL      S 6905   3.252  10.057   5.879
   11MOL      C 6906   3.505   9.904   6.978
   11MOL      C 6907   2.896  10.609   5.961
   11MOL      S 6908   2.832  10.740   6.169
   11MOL      C 6909   3.375   9.939   7.040
   11MOL      C 6910   3.612   9.900   7.076
   11MOL      C 6911   2.815  10.704   5.913
   11MOL      C 6912   2.766  10.784   6.011
   11MOL      C 6913   3.408   9.962   7.181
   11MOL      O 6914   3.264   9.944   6.991
   11MOL      C 6915   3.750   9.850   7.059
   11MOL      C 6916   3.545   9.941   7.200
   11MOL      C 6917   2.783  10.715   5.765
   11MOL      C 6918   2.676  10.881   5.981
   11MOL      C 6919   3.322   9.996   7.286
   11MOL      C 6920   3.822   9.792   7.168
   11MOL      C 6921   3.808   9.806   6.937
   11MOL      C 6922   3.599   9.958   7.329
   11MOL      C 6923   2.610  10.980   6.067
   11MOL      C 6924   3.377  10.014   7.414
   11MOL      N 6925   3.874   9.743   7.260
   11MOL      N 6926   3.847   9.766   6.836
   11MOL      C 6927   3.515   9.996   7.435
   11MOL      C 6928   2.548  10.945   6.196
   11MOL      C 6929   2.580  11.117   6.028
   11MOL      F 6930   3.295  10.046   7.517
   11MOL      F 6931   3.569  10.012   7.558
   11MOL      C 6932   2.479  11.069   6.237
   11MOL      O 6933   2.545  10.839   6.256
   11MOL      C 6934   2.614  11.186   5.903
   11MOL      C 6935   2.496  11.166   6.139
   11MOL      C 6936   2.402  11.091   6.352
   11MOL      C 6937   2.610  11.129   5.773
   11MOL      C 6938   2.632  11.327   5.896
   11MOL      C 6939   2.432  11.291   6.153
   11MOL      C 6940   2.339  11.216   6.367
   11MOL      N 6941   2.607  11.075   5.671
   11MOL      N 6942   2.640  11.442   5.898
   11MOL      C 6943   2.353  11.315   6.267
   11MOL      F 6944   2.263  11.240   6.476
   11MOL      F 6945   2.291  11.434   6.278
   11MOL      N 6946   2.942   8.592   7.238
   11MOL      C 6947   3.041   8.576   7.140
   11MOL      C 6948   2.869   8.474   7.237
   11MOL      C 6949   3.140   8.654   7.093
   11MOL      C 6950   3.033   8.458   7.077
   11MOL      C 6951   2.757   8.424   7.309
   11MOL      C 6952   2.928   8.393   7.139
   11MOL      C 6953   3.204   8.600   6.991
   11MOL      S 6954   3.200   8.810   7.133
   11MOL      S 6955   3.150   8.440   6.950
   11MOL      C 6956   2.711   8.294   7.282
   11MOL      N 6957   2.674   8.476   7.408
   11MOL      C 6958   2.882   8.262   7.114
   11MOL      C 6959   3.295   8.678   6.932
   11MOL      C 6960   3.305   8.798   6.993
   11MOL      C 6961   2.602   8.264   7.360
   11MOL      C 6962   2.774   8.213   7.186
   11MOL      C 6963   2.581   8.373   7.435
   11MOL      C 6964   2.635   8.615   7.432
   11MOL      N 6965   2.933   8.181   7.027
   11MOL      C 6966   3.375   8.633   6.811
   11MOL      C 6967   3.388   8.894   6.945
   11MOL      S 6968   2.484   8.139   7.390
   11MOL      N 6969   2.739   8.090   7.159
   11MOL      C 6970   2.476   8.361   7.518
   11MOL      S 6971   2.846   8.040   7.042
   11MOL      C 6972   3.423   9.026   7.000
   11MOL      C 6973   2.416   8.244   7.510
   11MOL      S 6974   2.402   8.464   7.634
   11MOL      C 6975   3.330   9.118   7.070
   11MOL      C 6976   3.552   9.088   6.979
   11MOL      C 6977   2.313   8.226   7.593
   11MOL      C 6978   2.289   8.335   7.671
   11MOL      C 6979   3.410   9.239   7.093
   11MOL      O 6980   3.212   9.106   7.098
   11MOL      C 6981   3.667   9.037   6.902
   11MOL      C 6982   3.536   9.221   7.038
   11MOL      C 6983   2.232   8.097   7.594
   11MOL      C 6984   2.187   8.335   7.761
   11MOL      C 6985   3.370   9.361   7.150
   11MOL      C 6986   3.722   9.114   6.796
   11MOL      C 6987   3.706   8.901   6.889
   11MOL      C 6988   3.628   9.327   7.036
   11MOL      C 6989   2.133   8.440   7.850
   11MOL      C 6990   3.461   9.468   7.149
   11MOL      N 6991   3.761   9.182   6.710
   11MOL      N 6992   3.731   8.789   6.871
   11MOL      C 6993   3.589   9.450   7.092
   11MOL      C 6994   2.202   8.562   7.897
   11MOL      C 6995   2.002   8.430   7.912
   11MOL      F 6996   3.424   9.589   7.197
   11MOL      F 6997   3.676   9.553   7.086
   11MOL      C 6998   2.106   8.627   7.988
   11MOL      O 6999   2.315   8.602   7.875
   11MOL      C 7000   1.905   8.321   7.902
   11MOL      C 7001   1.992   8.549   7.996
   11MOL      C 7002   2.120   8.746   8.061
   11MOL      C 7003   1.852   8.269   7.780
   11MOL      C 7004   1.867   8.241   8.013
   11MOL      C 7005   1.886   8.586   8.080
   11MOL      C 7006   2.014   8.785   8.146
   11MOL      N 7007   1.817   8.226   7.679
   11MOL      N 7008   1.839   8.180   8.107
   11MOL      C 7009   1.898   8.705   8.155
   11MOL      F 7010   2.026   8.898   8.217
   11MOL      F 7011   1.796   8.741   8.236
   11MOL      O 7012   2.120   9.511   7.411
   11MOL      O 7013   2.173  10.072   7.143
   11MOL      C 7014   1.988   9.513   7.352
   11MOL      C 7015   1.982   9.607   7.229
   11MOL      C 7016   1.836   9.634   7.185
   11MOL      C 7017   1.823   9.749   7.082
   11MOL      C 7018   1.676   9.771   7.040
   11MOL      C 7019   1.656   9.898   6.954
   11MOL      C 7020   1.509   9.916   6.909
   11MOL      C 7021   1.490  10.048   6.830
   11MOL      C 7022   2.040  10.097   7.095
   11MOL      C 7023   2.017  10.249   7.085
   11MOL      C 7024   1.870  10.282   7.054
   11MOL      C 7025   1.848  10.433   7.031
   11MOL      C 7026   1.698  10.466   7.018
   11MOL      C 7027   1.676  10.611   6.971
   11MOL      C 7028   1.527  10.643   6.955
   11MOL      C 7029   1.503  10.770   6.870
   11MOL      N 7030   1.356  10.066   6.772
   11MOL      C 7031   1.320  10.010   6.647
   11MOL      C 7032   1.250  10.149   6.807
   11MOL      C 7033   1.383   9.933   6.557
   11MOL      C 7034   1.197  10.046   6.608
   11MOL      C 7035   1.226  10.244   6.910
   11MOL      C 7036   1.153  10.133   6.707
   11MOL      C 7037   1.311   9.910   6.448
   11MOL      S 7038   1.539   9.861   6.546
   11MOL      S 7039   1.153   9.981   6.453
   11MOL      C 7040   1.109  10.321   6.905
   11MOL      N 7041   1.298  10.289   7.021
   11MOL      C 7042   1.033  10.206   6.706
   11MOL      C 7043   1.372   9.842   6.351
   11MOL      C 7044   1.499   9.809   6.383
   11MOL      C 7045   1.106  10.414   7.007
   11MOL      C 7046   1.011  10.301   6.806
   11MOL      C 7047   1.219  10.393   7.075
   11MOL      C 7048   1.384  10.210   7.110
   11MOL      N 7049   0.940  10.196   6.616
   11MOL      C 7050   1.298   9.804   6.223
   11MOL      C 7051   1.580   9.746   6.294
   11MOL      S 7052   1.009  10.543   7.071
   11MOL      N 7053   0.900  10.367   6.797
   11MOL      C 7054   1.232  10.475   7.181
   11MOL      S 7055   0.825  10.309   6.660
   11MOL      C 7056   1.718   9.697   6.305
   11MOL      C 7057   1.132  10.561   7.192
   11MOL      S 7058   1.348  10.496   7.306
   11MOL      C 7059   1.825   9.756   6.389
   11MOL      C 7060   1.771   9.590   6.223
   11MOL      C 7061   1.140  10.648   7.293
   11MOL      C 7062   1.252  10.631   7.367
   11MOL      C 7063   1.945   9.676   6.357
   11MOL      O 7064   1.822   9.852   6.465
   11MOL      C 7065   1.703   9.517   6.116
   11MOL      C 7066   1.912   9.582   6.261
   11MOL      C 7067   1.030  10.750   7.320
   11MOL      C 7068   1.277  10.712   7.473
   11MOL      C 7069   2.076   9.688   6.408
   11MOL      C 7070   1.750   9.519   5.982
   11MOL      C 7071   1.578   9.451   6.128
   11MOL      C 7072   2.009   9.493   6.212
   11MOL      C 7073   1.384  10.708   7.574
   11MOL      C 7074   2.174   9.600   6.359
   11MOL      N 7075   1.793   9.522   5.875
   11MOL      N 7076   1.474   9.403   6.140
   11MOL      C 7077   2.141   9.503   6.261
   11MOL      C 7078   1.524  10.666   7.551
   11MOL      C 7079   1.366  10.755   7.710
   11MOL      F 7080   2.299   9.609   6.407
   11MOL      F 7081   2.234   9.418   6.214
   11MOL      C 7082   1.588  10.683   7.683
   11MOL      O 7083   1.580  10.629   7.449
   11MOL      C 7084   1.248  10.816   7.771
   11MOL      C 7085   1.496  10.735   7.772
   11MOL      C 7086   1.721  10.657   7.721
   11MOL      C 7087   1.153  10.742   7.847
   11MOL      C 7088   1.243  10.955   7.801
   11MOL      C 7089   1.533  10.769   7.903
   11MOL      C 7090   1.759  10.688   7.853
   11MOL      N 7091   1.082  10.677   7.910
   11MOL      N 7092   1.243  11.067   7.830
   11MOL      C 7093   1.666  10.745   7.943
   11MOL      F 7094   1.886  10.668   7.892
   11MOL      F 7095   1.704  10.778   8.068
   11MOL      N 7096   1.361  10.795   6.843
   11MOL      C 7097   1.290  10.726   6.742
   11MOL      C 7098   1.275  10.894   6.888
   11MOL      C 7099   1.318  10.620   6.666
   11MOL      C 7100   1.168  10.776   6.723
   11MOL      C 7101   1.279  10.987   6.995
   11MOL      C 7102   1.159  10.884   6.809
   11MOL      C 7103   1.216  10.581   6.591
   11MOL      S 7104   1.456  10.520   6.643
   11MOL      S 7105   1.077  10.683   6.606
   11MOL      C 7106   1.168  11.071   7.015
   11MOL      N 7107   1.366  11.006   7.102
   11MOL      C 7108   1.051  10.971   6.828
   11MOL      C 7109   1.236  10.470   6.519
   11MOL      C 7110   1.361  10.419   6.537
   11MOL      C 7111   1.183  11.143   7.132
   11MOL      C 7112   1.056  11.066   6.931
   11MOL      C 7113   1.301  11.104   7.182
   11MOL      C 7114   1.436  10.898   7.172
   11MOL      N 7115   0.940  10.967   6.760
   11MOL      C 7116   1.128  10.411   6.430
   11MOL      C 7117   1.404  10.305   6.476
   11MOL      S 7118   1.099  11.252   7.238
   11MOL      N 7119   0.949  11.139   6.946
   11MOL      C 7120   1.330  11.159   7.301
   11MOL      S 7121   0.846  11.088   6.826
   11MOL      C 7122   1.540  10.251   6.470
   11MOL      C 7123   1.233  11.235   7.347
   11MOL      S 7124   1.463  11.147   7.411
   11MOL      C 7125   1.637  10.246   6.582
   11MOL      C 7126   1.597  10.196   6.349
   11MOL      C 7127   1.251  11.282   7.471
   11MOL      C 7128   1.369  11.244   7.524
   11MOL      C 7129   1.760  10.191   6.520
   11MOL      O 7130   1.626  10.278   6.698
   11MOL      C 7131   1.533  10.183   6.219
   11MOL      C 7132   1.735  10.164   6.386
   11MOL      C 7133   1.147  11.368   7.542
   11MOL      C 7134   1.407  11.278   7.650
   11MOL      C 7135   1.885  10.169   6.579
   11MOL      C 7136   1.549  10.069   6.135
   11MOL      C 7137   1.471  10.292   6.152
   11MOL      C 7138   1.838  10.115   6.304
   11MOL      C 7139   1.536  11.253   7.714
   11MOL      C 7140   1.988  10.118   6.498
   11MOL      N 7141   1.568   9.974   6.071
   11MOL      N 7142   1.427  10.388   6.104
   11MOL      C 7143   1.965  10.092   6.361
   11MOL      C 7144   1.599  11.119   7.724
   11MOL      C 7145   1.612  11.354   7.784
   11MOL      F 7146   2.109  10.097   6.553
   11MOL      F 7147   2.063  10.043   6.283
   11MOL      C 7148   1.723  11.145   7.799
   11MOL      O 7149   1.559  11.011   7.684
   11MOL      C 7150   1.576  11.493   7.808
   11MOL      C 7151   1.728  11.280   7.834
   11MOL      C 7152   1.825  11.055   7.835
   11MOL      C 7153   1.514  11.581   7.716
   11MOL      C 7154   1.583  11.551   7.938
   11MOL      C 7155   1.836  11.329   7.910
   11MOL      C 7156   1.933  11.104   7.911
   11MOL      N 7157   1.458  11.653   7.644
   11MOL      N 7158   1.594  11.595   8.044
   11MOL      C 7159   1.938  11.240   7.949
   11MOL      F 7160   2.032  11.019   7.947
   11MOL      F 7161   2.041  11.287   8.022
   11MOL      H 7162   2.555   9.758   7.839
   11MOL      H 7163   2.582  10.199   7.614
   11MOL      H 7164   2.381   9.614   7.770
   11MOL      H 7165   2.238   9.943   7.856
   11MOL      H 7166   2.329   9.808   7.910
   11MOL      H 7167   2.251  10.136   7.765
   11MOL      H 7168   2.359  10.253   7.703
   11MOL      H 7169   2.091  10.006   7.713
   11MOL      H 7170   1.988   9.955   7.585
   11MOL      H 7171   2.026   9.758   7.457
   11MOL      H 7172   2.424  10.270   7.467
   11MOL      H 7173   2.057   9.960   7.348
   11MOL      H 7174   2.821  10.000   7.426
   11MOL      H 7175   2.731  10.153   7.445
   11MOL      H 7176   2.938  10.273   7.507
   11MOL      H 7177   3.031  10.123   7.500
   11MOL      H 7178   2.985  10.104   7.255
   11MOL      H 7179   2.890  10.253   7.259
   11MOL      H 7180   3.088  10.385   7.327
   11MOL      H 7181   3.184  10.239   7.346
   11MOL      H 7182   3.155  10.195   7.094
   11MOL      H 7183   3.076  10.353   7.082
   11MOL      H 7184   3.284  10.458   7.184
   11MOL      H 7185   3.362  10.300   7.182
   11MOL      H 7186   3.346  10.294   6.931
   11MOL      H 7187   3.257  10.446   6.933
   11MOL      H 7188   3.460  10.554   7.049
   11MOL      H 7189   3.475  10.515   6.880
   11MOL      H 7190   2.522  10.096   7.181
   11MOL      H 7191   2.406  10.125   7.049
   11MOL      H 7192   2.516  10.346   7.003
   11MOL      H 7193   2.627  10.320   7.138
   11MOL      H 7194   2.717  10.113   7.024
   11MOL      H 7195   2.609  10.144   6.888
   11MOL      H 7196   2.725  10.368   6.852
   11MOL      H 7197   2.836  10.328   6.983
   11MOL      H 7198   2.909  10.122   6.854
   11MOL      H 7199   2.798  10.167   6.724
   11MOL      H 7200   2.928  10.386   6.699
   11MOL      H 7201   3.044  10.325   6.817
   11MOL      H 7202   3.085  10.124   6.666
   11MOL      H 7203   2.974  10.193   6.548
   11MOL      H 7204   3.128  10.401   6.539
   11MOL      H 7205   3.242  10.312   6.639
   11MOL      H 7206   2.351   9.377   7.397
   11MOL      H 7207   2.471   9.495   7.457
   11MOL      H 7208   2.566   9.327   7.611
   11MOL      H 7209   2.442   9.209   7.566
   11MOL      H 7210   2.529   9.205   7.332
   11MOL      H 7211   2.654   9.323   7.374
   11MOL      H 7212   2.762   9.166   7.528
   11MOL      H 7213   2.626   9.054   7.519
   11MOL      H 7214   2.674   9.017   7.275
   11MOL      H 7215   2.817   9.121   7.286
   11MOL      H 7216   2.928   8.966   7.439
   11MOL      H 7217   2.779   8.877   7.468
   11MOL      H 7218   2.778   8.804   7.225
   11MOL      H 7219   2.933   8.883   7.203
   11MOL      H 7220   3.044   8.733   7.354
   11MOL      H 7221   2.894   8.674   7.424
   11MOL      H 7222   2.723   9.668   7.628
   11MOL      H 7223   2.852   9.772   7.560
   11MOL      H 7224   3.013   9.677   7.730
   11MOL      H 7225   2.884   9.575   7.795
   11MOL      H 7226   2.863   9.462   7.568
   11MOL      H 7227   2.998   9.560   7.510
   11MOL      H 7228   3.142   9.462   7.697
   11MOL      H 7229   3.007   9.357   7.740
   11MOL      H 7230   3.016   9.254   7.509
   11MOL      H 7231   3.152   9.360   7.469
   11MOL      H 7232   3.280   9.258   7.665
   11MOL      H 7233   3.147   9.144   7.689
   11MOL      H 7234   3.185   9.055   7.455
   11MOL      H 7235   3.315   9.171   7.433
   11MOL      H 7236   3.437   9.070   7.632
   11MOL      H 7237   3.313   8.948   7.646
   11MOL      H 7238   3.172   8.790   7.713
   11MOL      H 7239   3.132   8.868   7.557
   11MOL      H 7240   3.029   8.739   7.618
   11MOL      H 7241   3.889   9.332   7.161
   11MOL      H 7242   3.992   9.240   7.272
   11MOL      H 7243   3.905   9.157   7.143
   11MOL      H 7244   3.857   9.468   7.332
   11MOL      H 7245   2.977   8.053   7.576
   11MOL      H 7246   2.844   8.110   7.473
   11MOL      H 7247   3.009   8.109   7.411
   11MOL      H 7248   2.786   8.154   7.687
   11MOL      H 7249   3.425   9.722   7.708
   11MOL      H 7250   3.913   9.826   7.763
   11MOL      H 7251   2.573   8.588   8.098
   11MOL      H 7252   2.326   8.166   7.993
   11MOL      H 7253   3.590  10.636   7.198
   11MOL      H 7254   3.427  10.635   7.272
   11MOL      H 7255   3.570  10.685   7.368
   11MOL      H 7256   3.714  10.018   6.462
   11MOL      H 7257   3.847  10.132   6.438
   11MOL      H 7258   3.844  10.028   6.580
   11MOL      H 7259   3.635  10.195   6.343
   11MOL      H 7260   3.711  10.546   7.974
   11MOL      H 7261   3.562  10.457   8.012
   11MOL      H 7262   3.693  10.378   7.925
   11MOL      H 7263   3.519  10.686   7.989
   11MOL      H 7264   3.256  10.699   6.269
   11MOL      H 7265   3.459  10.444   5.888
   11MOL      H 7266   3.266  11.189   7.707
   11MOL      H 7267   3.205  11.079   8.193
   11MOL      H 7268   2.928  10.384   6.429
   11MOL      H 7269   2.987  10.553   6.443
   11MOL      H 7270   2.844  10.514   6.342
   11MOL      H 7271   3.667   9.756   6.605
   11MOL      H 7272   3.518   9.660   6.620
   11MOL      H 7273   3.566   9.726   6.464
   11MOL      H 7274   3.564   9.766   6.827
   11MOL      H 7275   2.677  10.695   5.746
   11MOL      H 7276   2.805  10.816   5.727
   11MOL      H 7277   2.841  10.645   5.703
   11MOL      H 7278   2.642  10.888   5.878
   11MOL      H 7279   3.216  10.008   7.268
   11MOL      H 7280   3.705   9.945   7.349
   11MOL      H 7281   2.390  11.014   6.428
   11MOL      H 7282   2.440  11.368   6.077
   11MOL      H 7283   2.690   8.654   7.519
   11MOL      H 7284   2.659   8.675   7.344
   11MOL      H 7285   2.528   8.624   7.450
   11MOL      H 7286   3.352   8.694   6.724
   11MOL      H 7287   3.483   8.641   6.830
   11MOL      H 7288   3.355   8.528   6.784
   11MOL      H 7289   3.441   8.874   6.853
   11MOL      H 7290   2.239   8.047   7.692
   11MOL      H 7291   2.126   8.116   7.573
   11MOL      H 7292   2.267   8.025   7.519
   11MOL      H 7293   2.130   8.244   7.771
   11MOL      H 7294   3.270   9.374   7.191
   11MOL      H 7295   3.726   9.317   6.990
   11MOL      H 7296   2.211   8.806   8.055
   11MOL      H 7297   1.796   8.526   8.090
   11MOL      H 7298   1.961   9.412   7.320
   11MOL      H 7299   1.914   9.545   7.428
   11MOL      H 7300   2.032   9.703   7.251
   11MOL      H 7301   2.038   9.562   7.146
   11MOL      H 7302   1.794   9.541   7.143
   11MOL      H 7303   1.776   9.659   7.273
   11MOL      H 7304   1.862   9.841   7.127
   11MOL      H 7305   1.884   9.727   6.994
   11MOL      H 7306   1.640   9.683   6.984
   11MOL      H 7307   1.613   9.779   7.130
   11MOL      H 7308   1.688   9.986   7.011
   11MOL      H 7309   1.721   9.892   6.865
   11MOL      H 7310   1.480   9.831   6.846
   11MOL      H 7311   1.443   9.915   6.996
   11MOL      H 7312   1.514  10.133   6.894
   11MOL      H 7313   1.563  10.048   6.748
   11MOL      H 7314   2.028  10.052   6.995
   11MOL      H 7315   1.966  10.053   7.162
   11MOL      H 7316   2.046  10.298   7.179
   11MOL      H 7317   2.082  10.291   7.006
   11MOL      H 7318   1.838  10.227   6.965
   11MOL      H 7319   1.807  10.247   7.138
   11MOL      H 7320   1.890  10.490   7.115
   11MOL      H 7321   1.901  10.463   6.941
   11MOL      H 7322   1.652  10.398   6.945
   11MOL      H 7323   1.648  10.450   7.114
   11MOL      H 7324   1.722  10.682   7.041
   11MOL      H 7325   1.727  10.625   6.874
   11MOL      H 7326   1.475  10.558   6.910
   11MOL      H 7327   1.482  10.654   7.055
   11MOL      H 7328   1.555  10.759   6.774
   11MOL      H 7329   1.547  10.858   6.919
   11MOL      H 7330   1.374  10.104   7.086
   11MOL      H 7331   1.489  10.241   7.096
   11MOL      H 7332   1.356  10.225   7.214
   11MOL      H 7333   1.324   9.871   6.140
   11MOL      H 7334   1.321   9.701   6.192
   11MOL      H 7335   1.190   9.808   6.235
   11MOL      H 7336   1.541   9.727   6.195
   11MOL      H 7337   0.994  10.742   7.424
   11MOL      H 7338   1.066  10.852   7.304
   11MOL      H 7339   0.942  10.735   7.257
   11MOL      H 7340   1.208  10.794   7.493
   11MOL      H 7341   2.100   9.763   6.482
   11MOL      H 7342   1.986   9.419   6.136
   11MOL      H 7343   1.791  10.617   7.649
   11MOL      H 7344   1.463  10.816   7.972
   11MOL      H 7345   1.380  10.805   7.158
   11MOL      H 7346   1.538  10.887   7.133
   11MOL      H 7347   1.442  10.916   7.280
   11MOL      H 7348   1.150  10.431   6.325
   11MOL      H 7349   1.121  10.302   6.442
   11MOL      H 7350   1.029  10.452   6.452
   11MOL      H 7351   1.333  10.249   6.416
   11MOL      H 7352   1.111  11.318   7.633
   11MOL      H 7353   1.190  11.465   7.571
   11MOL      H 7354   1.060  11.389   7.480
   11MOL      H 7355   1.338  11.333   7.713
   11MOL      H 7356   1.902  10.191   6.684
   11MOL      H 7357   1.822  10.092   6.199
   11MOL      H 7358   1.821  10.951   7.805
   11MOL      H 7359   1.842  11.433   7.940
   12MOL      C 7360   2.233  14.288   8.268
   12MOL      C 7361   2.316  14.179   8.299
   12MOL      C 7362   2.240  14.404   8.347
   12MOL      C 7363   2.403  14.182   8.410
   12MOL      C 7364   2.330  14.411   8.454
   12MOL      C 7365   2.304  13.876   8.446
   12MOL      C 7366   2.410  14.300   8.488
   12MOL      C 7367   2.481  14.054   8.442
   12MOL      C 7368   2.214  13.789   8.509
   12MOL      C 7369   2.394  13.956   8.520
   12MOL      C 7370   2.495  14.312   8.615
   12MOL      C 7371   2.215  13.776   8.649
   12MOL      C 7372   2.394  13.945   8.661
   12MOL      C 7373   2.480  14.033   8.752
   12MOL      C 7374   2.308  13.852   8.723
   12MOL      C 7375   2.410  14.284   8.739
   12MOL      C 7376   2.402  14.156   8.801
   12MOL      C 7377   2.329  14.388   8.787
   12MOL      C 7378   2.311  14.138   8.907
   12MOL      C 7379   2.236  14.368   8.890
   12MOL      C 7380   2.228  14.242   8.951
   12MOL      O 7381   2.147  14.277   8.162
   12MOL      O 7382   2.158  14.512   8.321
   12MOL      O 7383   2.126  13.721   8.428
   12MOL      O 7384   2.153  14.472   8.923
   12MOL      C 7385   2.057  14.547   8.417
   12MOL      C 7386   2.000  14.684   8.375
   12MOL      C 7387   1.881  14.730   8.462
   12MOL      C 7388   1.832  14.869   8.417
   12MOL      C 7389   1.701  14.914   8.486
   12MOL      C 7390   1.649  15.044   8.421
   12MOL      C 7391   1.528  15.105   8.494
   12MOL      C 7392   1.489  15.242   8.436
   12MOL      C 7393   2.013  14.459   8.894
   12MOL      C 7394   1.945  14.598   8.906
   12MOL      C 7395   1.794  14.589   8.874
   12MOL      C 7396   1.722  14.726   8.880
   12MOL      C 7397   1.570  14.710   8.859
   12MOL      C 7398   1.494  14.845   8.860
   12MOL      C 7399   1.341  14.824   8.857
   12MOL      C 7400   1.262  14.957   8.851
   12MOL      C 7401   1.987  13.753   8.432
   12MOL      C 7402   1.923  13.703   8.301
   12MOL      C 7403   1.770  13.722   8.297
   12MOL      C 7404   1.709  13.673   8.164
   12MOL      C 7405   1.555  13.664   8.169
   12MOL      C 7406   1.497  13.605   8.038
   12MOL      C 7407   1.350  13.558   8.055
   12MOL      C 7408   1.300  13.480   7.931
   12MOL      C 7409   2.020  14.213   8.182
   12MOL      C 7410   1.961  14.184   8.042
   12MOL      C 7411   1.822  14.116   8.048
   12MOL      C 7412   1.773  14.079   7.906
   12MOL      C 7413   1.628  14.024   7.902
   12MOL      C 7414   1.588  13.984   7.758
   12MOL      C 7415   1.439  13.945   7.745
   12MOL      C 7416   1.404  13.910   7.599
   12MOL      N 7417   1.260  13.888   7.577
   12MOL      C 7418   1.171  13.998   7.564
   12MOL      C 7419   1.180  13.774   7.581
   12MOL      C 7420   1.186  14.131   7.559
   12MOL      C 7421   1.044  13.958   7.558
   12MOL      C 7422   1.203  13.634   7.589
   12MOL      C 7423   1.048  13.821   7.571
   12MOL      C 7424   1.071  14.195   7.547
   12MOL      S 7425   1.319  14.240   7.566
   12MOL      S 7426   0.933  14.091   7.537
   12MOL      C 7427   1.092  13.548   7.591
   12MOL      N 7428   1.315  13.551   7.592
   12MOL      C 7429   0.938  13.733   7.577
   12MOL      C 7430   1.078  14.329   7.547
   12MOL      C 7431   1.204  14.373   7.562
   12MOL      C 7432   1.131  13.415   7.596
   12MOL      C 7433   0.960  13.596   7.586
   12MOL      C 7434   1.265  13.419   7.597
   12MOL      C 7435   1.452  13.579   7.638
   12MOL      N 7436   0.814  13.771   7.573
   12MOL      C 7437   0.955  14.418   7.530
   12MOL      C 7438   1.233  14.505   7.571
   12MOL      S 7439   1.067  13.254   7.603
   12MOL      N 7440   0.853  13.522   7.589
   12MOL      C 7441   1.320  13.297   7.604
   12MOL      S 7442   0.726  13.630   7.583
   12MOL      C 7443   1.365  14.569   7.575
   12MOL      C 7444   1.231  13.199   7.609
   12MOL      S 7445   1.481  13.236   7.607
   12MOL      C 7446   1.476  14.526   7.662
   12MOL      C 7447   1.399  14.686   7.497
   12MOL      C 7448   1.281  13.075   7.618
   12MOL      C 7449   1.416  13.073   7.622
   12MOL      C 7450   1.586  14.619   7.626
   12MOL      O 7451   1.480  14.439   7.747
   12MOL      C 7452   1.312  14.764   7.410
   12MOL      C 7453   1.539  14.710   7.533
   12MOL      C 7454   1.189  12.953   7.623
   12MOL      C 7455   1.482  12.955   7.635
   12MOL      C 7456   1.719  14.620   7.671
   12MOL      C 7457   1.300  14.906   7.421
   12MOL      C 7458   1.215  14.711   7.321
   12MOL      C 7459   1.625  14.809   7.481
   12MOL      C 7460   1.625  12.919   7.637
   12MOL      C 7461   1.806  14.717   7.619
   12MOL      N 7462   1.295  15.021   7.428
   12MOL      N 7463   1.134  14.663   7.254
   12MOL      C 7464   1.759  14.812   7.525
   12MOL      C 7465   1.741  13.010   7.657
   12MOL      C 7466   1.670  12.782   7.621
   12MOL      F 7467   1.935  14.719   7.659
   12MOL      F 7468   1.841  14.906   7.474
   12MOL      C 7469   1.859  12.920   7.651
   12MOL      O 7470   1.746  13.130   7.676
   12MOL      C 7471   1.589  12.665   7.585
   12MOL      C 7472   1.816  12.789   7.634
   12MOL      C 7473   1.995  12.953   7.663
   12MOL      C 7474   1.504  12.657   7.472
   12MOL      C 7475   1.599  12.539   7.649
   12MOL      C 7476   1.909  12.684   7.636
   12MOL      C 7477   2.088  12.848   7.666
   12MOL      N 7478   1.431  12.653   7.382
   12MOL      N 7479   1.612  12.434   7.697
   12MOL      C 7480   2.045  12.714   7.653
   12MOL      F 7481   2.219  12.876   7.686
   12MOL      F 7482   2.134  12.612   7.659
   12MOL      N 7483   1.412  15.237   8.310
   12MOL      C 7484   1.274  15.207   8.311
   12MOL      C 7485   1.453  15.220   8.177
   12MOL      C 7486   1.178  15.204   8.405
   12MOL      C 7487   1.229  15.174   8.189
   12MOL      C 7488   1.576  15.232   8.107
   12MOL      C 7489   1.338  15.183   8.106
   12MOL      C 7490   1.061  15.164   8.359
   12MOL      S 7491   1.172  15.239   8.573
   12MOL      S 7492   1.060  15.132   8.189
   12MOL      C 7493   1.578  15.207   7.969
   12MOL      N 7494   1.705  15.271   8.143
   12MOL      C 7495   1.341  15.165   7.966
   12MOL      C 7496   0.963  15.154   8.449
   12MOL      C 7497   1.003  15.190   8.573
   12MOL      C 7498   1.705  15.222   7.919
   12MOL      C 7499   1.461  15.177   7.898
   12MOL      C 7500   1.780  15.260   8.023
   12MOL      C 7501   1.742  15.378   8.237
   12MOL      N 7502   1.237  15.138   7.893
   12MOL      C 7503   0.823  15.108   8.409
   12MOL      C 7504   0.915  15.185   8.677
   12MOL      S 7505   1.795  15.213   7.770
   12MOL      N 7506   1.455  15.160   7.769
   12MOL      C 7507   1.907  15.286   7.990
   12MOL      S 7508   1.292  15.149   7.736
   12MOL      C 7509   0.922  15.230   8.817
   12MOL      C 7510   1.931  15.269   7.861
   12MOL      S 7511   2.046  15.341   8.075
   12MOL      C 7512   1.045  15.259   8.896
   12MOL      C 7513   0.803  15.251   8.898
   12MOL      C 7514   2.054  15.304   7.820
   12MOL      C 7515   2.130  15.350   7.921
   12MOL      C 7516   0.994  15.303   9.027
   12MOL      O 7517   1.163  15.251   8.868
   12MOL      C 7518   0.663  15.239   8.856
   12MOL      C 7519   0.855  15.296   9.027
   12MOL      C 7520   2.096  15.292   7.674
   12MOL      C 7521   2.255  15.399   7.897
   12MOL      C 7522   1.066  15.347   9.139
   12MOL      C 7523   0.560  15.188   8.939
   12MOL      C 7524   0.609  15.294   8.737
   12MOL      C 7525   0.783  15.329   9.144
   12MOL      C 7526   2.353  15.451   7.993
   12MOL      C 7527   0.995  15.382   9.255
   12MOL      N 7528   0.475  15.154   9.010
   12MOL      N 7529   0.570  15.336   8.636
   12MOL      C 7530   0.854  15.372   9.258
   12MOL      C 7531   2.321  15.546   8.102
   12MOL      C 7532   2.496  15.431   7.980
   12MOL      F 7533   1.063  15.424   9.364
   12MOL      F 7534   0.785  15.405   9.369
   12MOL      C 7535   2.453  15.579   8.160
   12MOL      O 7536   2.215  15.593   8.137
   12MOL      C 7537   2.568  15.364   7.872
   12MOL      C 7538   2.552  15.512   8.088
   12MOL      C 7539   2.484  15.665   8.266
   12MOL      C 7540   2.542  15.234   7.822
   12MOL      C 7541   2.656  15.436   7.787
   12MOL      C 7542   2.688  15.531   8.120
   12MOL      C 7543   2.619  15.683   8.300
   12MOL      N 7544   2.516  15.130   7.778
   12MOL      N 7545   2.726  15.500   7.721
   12MOL      C 7546   2.721  15.617   8.227
   12MOL      F 7547   2.651  15.766   8.402
   12MOL      F 7548   2.851  15.636   8.257
   12MOL      N 7549   1.118  14.939   8.871
   12MOL      C 7550   1.034  14.888   8.769
   12MOL      C 7551   1.038  14.946   8.986
   12MOL      C 7552   1.050  14.856   8.640
   12MOL      C 7553   0.910  14.865   8.813
   12MOL      C 7554   1.057  14.989   9.120
   12MOL      C 7555   0.911  14.902   8.947
   12MOL      C 7556   0.941  14.806   8.585
   12MOL      S 7557   1.181  14.862   8.527
   12MOL      S 7558   0.805  14.800   8.691
   12MOL      C 7559   0.948  14.986   9.208
   12MOL      N 7560   1.165  15.039   9.193
   12MOL      C 7561   0.802  14.900   9.036
   12MOL      C 7562   0.952  14.766   8.458
   12MOL      C 7563   1.076  14.786   8.409
   12MOL      C 7564   0.983  15.032   9.333
   12MOL      C 7565   0.821  14.942   9.167
   12MOL      C 7566   1.112  15.065   9.322
   12MOL      C 7567   1.307  15.000   9.183
   12MOL      N 7568   0.681  14.865   9.004
   12MOL      C 7569   0.835  14.705   8.381
   12MOL      C 7570   1.110  14.748   8.282
   12MOL      S 7571   0.919  15.059   9.492
   12MOL      N 7572   0.715  14.940   9.242
   12MOL      C 7573   1.164  15.113   9.436
   12MOL      S 7574   0.594  14.878   9.146
   12MOL      C 7575   1.236  14.769   8.212
   12MOL      C 7576   1.078  15.113   9.536
   12MOL      S 7577   1.319  15.172   9.484
   12MOL      C 7578   1.366  14.727   8.271
   12MOL      C 7579   1.251  14.818   8.076
   12MOL      C 7580   1.126  15.151   9.655
   12MOL      C 7581   1.257  15.184   9.648
   12MOL      C 7582   1.464  14.759   8.165
   12MOL      O 7583   1.390  14.676   8.378
   12MOL      C 7584   1.147  14.849   7.977
   12MOL      C 7585   1.397  14.813   8.055
   12MOL      C 7586   1.040  15.155   9.780
   12MOL      C 7587   1.325  15.221   9.760
   12MOL      C 7588   1.603  14.741   8.168
   12MOL      C 7589   1.165  14.830   7.837
   12MOL      C 7590   1.007  14.858   8.005
   12MOL      C 7591   1.471  14.854   7.943
   12MOL      C 7592   1.462  15.272   9.770
   12MOL      C 7593   1.677  14.783   8.056
   12MOL      N 7594   1.186  14.812   7.724
   12MOL      N 7595   0.895  14.857   8.030
   12MOL      C 7596   1.611  14.840   7.945
   12MOL      C 7597   1.580  15.210   9.705
   12MOL      C 7598   1.501  15.381   9.856
   12MOL      F 7599   1.811  14.768   8.056
   12MOL      F 7600   1.681  14.883   7.838
   12MOL      C 7601   1.694  15.293   9.751
   12MOL      O 7602   1.587  15.111   9.634
   12MOL      C 7603   1.418  15.456   9.951
   12MOL      C 7604   1.646  15.390   9.838
   12MOL      C 7605   1.830  15.283   9.718
   12MOL      C 7606   1.290  15.510   9.924
   12MOL      C 7607   1.448  15.459  10.090
   12MOL      C 7608   1.735  15.481   9.898
   12MOL      C 7609   1.919  15.374   9.776
   12MOL      N 7610   1.183  15.549   9.902
   12MOL      N 7611   1.478  15.460  10.201
   12MOL      C 7612   1.872  15.472   9.866
   12MOL      F 7613   2.050  15.366   9.745
   12MOL      F 7614   1.958  15.560   9.923
   12MOL      N 7615   1.185  13.393   7.955
   12MOL      C 7616   1.052  13.439   7.944
   12MOL      C 7617   1.175  13.255   7.961
   12MOL      C 7618   0.997  13.561   7.936
   12MOL      C 7619   0.962  13.340   7.945
   12MOL      C 7620   1.269  13.150   7.970
   12MOL      C 7621   1.039  13.224   7.953
   12MOL      C 7622   0.865  13.558   7.937
   12MOL      S 7623   1.061  13.720   7.930
   12MOL      S 7624   0.798  13.398   7.939
   12MOL      C 7625   1.226  13.018   7.963
   12MOL      N 7626   1.407  13.148   7.983
   12MOL      C 7627   0.995  13.090   7.949
   12MOL      C 7628   0.806  13.678   7.944
   12MOL      C 7629   0.897  13.779   7.947
   12MOL      C 7630   1.334  12.931   7.967
   12MOL      C 7631   1.089  12.987   7.953
   12MOL      C 7632   1.440  13.011   7.980
   12MOL      C 7633   1.491  13.237   8.064
   12MOL      N 7634   0.871  13.053   7.938
   12MOL      C 7635   0.655  13.696   7.951
   12MOL      C 7636   0.862  13.908   7.965
   12MOL      S 7637   1.380  12.762   7.961
   12MOL      N 7638   1.041  12.866   7.944
   12MOL      C 7639   1.556  12.946   7.988
   12MOL      S 7640   0.876  12.886   7.932
   12MOL      C 7641   0.952  14.024   7.964
   12MOL      C 7642   1.544  12.815   7.980
   12MOL      S 7643   1.719  12.996   8.010
   12MOL      C 7644   1.077  14.029   8.043
   12MOL      C 7645   0.928  14.149   7.894
   12MOL      C 7646   1.659  12.747   7.988
   12MOL      C 7647   1.767  12.828   8.000
   12MOL      C 7648   1.133  14.161   8.012
   12MOL      O 7649   1.124  13.949   8.122
   12MOL      C 7650   0.806  14.189   7.822
   12MOL      C 7651   1.047  14.229   7.927
   12MOL      C 7652   1.663  12.594   7.985
   12MOL      C 7653   1.893  12.779   8.004
   12MOL      C 7654   1.252  14.218   8.061
   12MOL      C 7655   0.764  14.325   7.813
   12MOL      C 7656   0.699  14.104   7.782
   12MOL      C 7657   1.079  14.361   7.887
   12MOL      C 7658   2.021  12.847   8.030
   12MOL      C 7659   1.284  14.349   8.021
   12MOL      N 7660   0.738  14.437   7.808
   12MOL      N 7661   0.609  14.036   7.756
   12MOL      C 7662   1.197  14.420   7.935
   12MOL      C 7663   2.058  12.984   7.988
   12MOL      C 7664   2.135  12.780   8.090
   12MOL      F 7665   1.395  14.409   8.070
   12MOL      F 7666   1.224  14.547   7.901
   12MOL      C 7667   2.201  12.997   8.025
   12MOL      O 7668   1.994  13.070   7.931
   12MOL      C 7669   2.148  12.638   8.123
   12MOL      C 7670   2.243  12.878   8.084
   12MOL      C 7671   2.289  13.104   8.003
   12MOL      C 7672   2.051  12.560   8.191
   12MOL      C 7673   2.244  12.560   8.055
   12MOL      C 7674   2.376  12.863   8.125
   12MOL      C 7675   2.423  13.089   8.043
   12MOL      N 7676   1.965  12.501   8.242
   12MOL      N 7677   2.325  12.504   7.994
   12MOL      C 7678   2.466  12.969   8.104
   12MOL      F 7679   2.509  13.191   8.023
   12MOL      F 7680   2.594  12.954   8.143
   12MOL      O 7681   2.125  13.690   8.710
   12MOL      O 7682   2.135  14.217   9.050
   12MOL      C 7683   2.150  13.626   8.837
   12MOL      C 7684   2.098  13.714   8.954
   12MOL      C 7685   2.150  13.662   9.090
   12MOL      C 7686   2.126  13.761   9.206
   12MOL      C 7687   2.178  13.705   9.341
   12MOL      C 7688   2.176  13.811   9.454
   12MOL      C 7689   2.225  13.753   9.589
   12MOL      C 7690   2.231  13.862   9.699
   12MOL      C 7691   2.175  14.167   9.179
   12MOL      C 7692   2.242  14.281   9.259
   12MOL      C 7693   2.306  14.228   9.389
   12MOL      C 7694   2.362  14.341   9.477
   12MOL      C 7695   2.441  14.286   9.597
   12MOL      C 7696   2.478  14.395   9.699
   12MOL      C 7697   2.561  14.337   9.815
   12MOL      C 7698   2.578  14.437   9.932
   12MOL      N 7699   2.267  13.812   9.833
   12MOL      C 7700   2.169  13.761   9.922
   12MOL      C 7701   2.384  13.824   9.908
   12MOL      C 7702   2.037  13.740   9.916
   12MOL      C 7703   2.221  13.734  10.043
   12MOL      C 7704   2.511  13.882   9.886
   12MOL      C 7705   2.353  13.773  10.035
   12MOL      C 7706   1.985  13.698  10.030
   12MOL      S 7707   1.917  13.759   9.794
   12MOL      S 7708   2.102  13.677  10.156
   12MOL      C 7709   2.602  13.888   9.993
   12MOL      N 7710   2.573  13.945   9.778
   12MOL      C 7711   2.448  13.773  10.139
   12MOL      C 7712   1.853  13.685  10.032
   12MOL      C 7713   1.796  13.716   9.914
   12MOL      C 7714   2.716  13.956   9.957
   12MOL      C 7715   2.572  13.831  10.119
   12MOL      C 7716   2.698  13.990   9.829
   12MOL      C 7717   2.564  13.908   9.637
   12MOL      N 7718   2.426  13.726  10.259
   12MOL      C 7719   1.779  13.635  10.156
   12MOL      C 7720   1.661  13.714   9.898
   12MOL      S 7721   2.867  14.013  10.022
   12MOL      N 7722   2.653  13.831  10.221
   12MOL      C 7723   2.800  14.059   9.778
   12MOL      S 7724   2.567  13.757  10.343
   12MOL      C 7725   1.579  13.739   9.779
   12MOL      C 7726   2.897  14.082   9.866
   12MOL      S 7727   2.837  14.127   9.623
   12MOL      C 7728   1.607  13.842   9.676
   12MOL      C 7729   1.452  13.675   9.754
   12MOL      C 7730   3.000  14.155   9.822
   12MOL      C 7731   2.984  14.193   9.693
   12MOL      C 7732   1.492  13.833   9.584
   12MOL      O 7733   1.700  13.920   9.667
   12MOL      C 7734   1.381  13.581   9.841
   12MOL      C 7735   1.403  13.737   9.631
   12MOL      C 7736   3.120  14.185   9.910
   12MOL      C 7737   3.077  14.274   9.634
   12MOL      C 7738   1.466  13.907   9.467
   12MOL      C 7739   1.253  13.610   9.895
   12MOL      C 7740   1.436  13.462   9.896
   12MOL      C 7741   1.283  13.711   9.563
   12MOL      C 7742   3.087  14.318   9.494
   12MOL      C 7743   1.346  13.881   9.398
   12MOL      N 7744   1.147  13.637   9.934
   12MOL      N 7745   1.485  13.368   9.942
   12MOL      C 7746   1.255  13.784   9.446
   12MOL      C 7747   2.973  14.354   9.407
   12MOL      C 7748   3.213  14.335   9.425
   12MOL      F 7749   1.319  13.951   9.286
   12MOL      F 7750   1.140  13.759   9.380
   12MOL      C 7751   3.036  14.378   9.275
   12MOL      O 7752   2.854  14.365   9.432
   12MOL      C 7753   3.348  14.319   9.479
   12MOL      C 7754   3.174  14.370   9.289
   12MOL      C 7755   2.975  14.399   9.150
   12MOL      C 7756   3.396  14.205   9.549
   12MOL      C 7757   3.447  14.421   9.472
   12MOL      C 7758   3.258  14.390   9.177
   12MOL      C 7759   3.058  14.414   9.038
   12MOL      N 7760   3.430  14.113   9.609
   12MOL      N 7761   3.530  14.502   9.461
   12MOL      C 7762   3.199  14.413   9.052
   12MOL      F 7763   3.001  14.428   8.916
   12MOL      F 7764   3.279  14.430   8.945
   12MOL      N 7765   2.642  14.376  10.050
   12MOL      C 7766   2.570  14.294  10.139
   12MOL      C 7767   2.769  14.391  10.105
   12MOL      C 7768   2.446  14.242  10.139
   12MOL      C 7769   2.643  14.258  10.245
   12MOL      C 7770   2.888  14.455  10.065
   12MOL      C 7771   2.766  14.320  10.226
   12MOL      C 7772   2.423  14.162  10.241
   12MOL      S 7773   2.311  14.255  10.033
   12MOL      S 7774   2.555  14.152  10.353
   12MOL      C 7775   3.000  14.448  10.149
   12MOL      N 7776   2.928  14.524   9.950
   12MOL      C 7777   2.879  14.314  10.310
   12MOL      C 7778   2.304  14.101  10.239
   12MOL      C 7779   2.231  14.133  10.130
   12MOL      C 7780   3.110  14.508  10.090
   12MOL      C 7781   2.996  14.379  10.272
   12MOL      C 7782   3.065  14.552   9.971
   12MOL      C 7783   2.883  14.499   9.813
   12MOL      N 7784   2.884  14.251  10.424
   12MOL      C 7785   2.261  14.003  10.348
   12MOL      C 7786   2.111  14.077  10.102
   12MOL      S 7787   3.280  14.534  10.111
   12MOL      N 7788   3.097  14.367  10.353
   12MOL      C 7789   3.161  14.608   9.896
   12MOL      S 7790   3.040  14.273  10.478
   12MOL      C 7791   2.018  14.112   9.993
   12MOL      C 7792   3.281  14.603   9.952
   12MOL      S 7793   3.167  14.679   9.738
   12MOL      C 7794   2.057  14.135   9.852
   12MOL      C 7795   1.874  14.121  10.010
   12MOL      C 7796   3.382  14.646   9.877
   12MOL      C 7797   3.341  14.691   9.757
   12MOL      C 7798   1.929  14.163   9.784
   12MOL      O 7799   2.166  14.132   9.798
   12MOL      C 7800   1.795  14.092  10.129
   12MOL      C 7801   1.826  14.156   9.876
   12MOL      C 7802   3.526  14.647   9.927
   12MOL      C 7803   3.429  14.739   9.665
   12MOL      C 7804   1.906  14.193   9.648
   12MOL      C 7805   1.681  14.007  10.124
   12MOL      C 7806   1.825  14.134  10.261
   12MOL      C 7807   1.693  14.183   9.836
   12MOL      C 7808   3.401  14.805   9.537
   12MOL      C 7809   1.774  14.217   9.607
   12MOL      N 7810   1.587  13.941  10.114
   12MOL      N 7811   1.854  14.166  10.368
   12MOL      C 7812   1.668  14.213   9.701
   12MOL      C 7813   3.310  14.753   9.433
   12MOL      C 7814   3.468  14.925   9.495
   12MOL      F 7815   1.750  14.245   9.477
   12MOL      F 7816   1.541  14.235   9.662
   12MOL      C 7817   3.322  14.853   9.324
   12MOL      O 7818   3.241  14.652   9.431
   12MOL      C 7819   3.576  14.998   9.562
   12MOL      C 7820   3.414  14.950   9.361
   12MOL      C 7821   3.258  14.857   9.199
   12MOL      C 7822   3.576  15.036   9.699
   12MOL      C 7823   3.697  15.031   9.497
   12MOL      C 7824   3.445  15.057   9.275
   12MOL      C 7825   3.286  14.964   9.113
   12MOL      N 7826   3.574  15.062   9.812
   12MOL      N 7827   3.792  15.059   9.437
   12MOL      C 7828   3.380  15.063   9.150
   12MOL      F 7829   3.223  14.974   8.994
   12MOL      F 7830   3.410  15.164   9.066
   12MOL      H 7831   2.310  14.091   8.236
   12MOL      H 7832   2.336  14.502   8.511
   12MOL      H 7833   2.302  13.882   8.337
   12MOL      H 7834   2.576  14.074   8.491
   12MOL      H 7835   2.511  14.007   8.347
   12MOL      H 7836   2.586  14.251   8.611
   12MOL      H 7837   2.535  14.414   8.622
   12MOL      H 7838   2.575  14.060   8.706
   12MOL      H 7839   2.510  13.974   8.840
   12MOL      H 7840   2.311  13.842   8.831
   12MOL      H 7841   2.331  14.486   8.739
   12MOL      H 7842   2.301  14.040   8.953
   12MOL      H 7843   1.978  14.471   8.417
   12MOL      H 7844   2.099  14.555   8.518
   12MOL      H 7845   2.080  14.759   8.380
   12MOL      H 7846   1.968  14.678   8.270
   12MOL      H 7847   1.800  14.657   8.454
   12MOL      H 7848   1.911  14.733   8.568
   12MOL      H 7849   1.910  14.943   8.437
   12MOL      H 7850   1.817  14.868   8.309
   12MOL      H 7851   1.625  14.836   8.476
   12MOL      H 7852   1.719  14.929   8.593
   12MOL      H 7853   1.731  15.118   8.420
   12MOL      H 7854   1.623  15.025   8.316
   12MOL      H 7855   1.443  15.036   8.491
   12MOL      H 7856   1.554  15.118   8.600
   12MOL      H 7857   1.579  15.302   8.422
   12MOL      H 7858   1.428  15.296   8.510
   12MOL      H 7859   1.999  14.421   8.792
   12MOL      H 7860   1.966  14.389   8.964
   12MOL      H 7861   1.960  14.637   9.007
   12MOL      H 7862   1.993  14.668   8.837
   12MOL      H 7863   1.781  14.545   8.774
   12MOL      H 7864   1.747  14.520   8.946
   12MOL      H 7865   1.741  14.773   8.977
   12MOL      H 7866   1.764  14.792   8.803
   12MOL      H 7867   1.551  14.659   8.764
   12MOL      H 7868   1.530  14.646   8.938
   12MOL      H 7869   1.521  14.902   8.950
   12MOL      H 7870   1.525  14.905   8.773
   12MOL      H 7871   1.315  14.762   8.771
   12MOL      H 7872   1.311  14.768   8.947
   12MOL      H 7873   1.300  15.026   8.927
   12MOL      H 7874   1.279  15.005   8.754
   12MOL      H 7875   1.939  13.706   8.519
   12MOL      H 7876   1.973  13.862   8.439
   12MOL      H 7877   1.969  13.756   8.216
   12MOL      H 7878   1.947  13.596   8.288
   12MOL      H 7879   1.726  13.666   8.381
   12MOL      H 7880   1.745  13.828   8.312
   12MOL      H 7881   1.741  13.739   8.082
   12MOL      H 7882   1.749  13.573   8.142
   12MOL      H 7883   1.526  13.601   8.253
   12MOL      H 7884   1.512  13.764   8.187
   12MOL      H 7885   1.503  13.679   7.958
   12MOL      H 7886   1.558  13.520   8.007
   12MOL      H 7887   1.342  13.495   8.144
   12MOL      H 7888   1.286  13.645   8.074
   12MOL      H 7889   1.275  13.553   7.853
   12MOL      H 7890   1.381  13.418   7.891
   12MOL      H 7891   2.033  14.119   8.236
   12MOL      H 7892   1.953  14.278   8.239
   12MOL      H 7893   1.953  14.278   7.986
   12MOL      H 7894   2.030  14.119   7.987
   12MOL      H 7895   1.827  14.026   8.110
   12MOL      H 7896   1.750  14.184   8.095
   12MOL      H 7897   1.779  14.167   7.841
   12MOL      H 7898   1.841  14.004   7.863
   12MOL      H 7899   1.620  13.937   7.969
   12MOL      H 7900   1.560  14.100   7.940
   12MOL      H 7901   1.609  14.068   7.691
   12MOL      H 7902   1.651  13.900   7.725
   12MOL      H 7903   1.417  13.860   7.811
   12MOL      H 7904   1.377  14.028   7.780
   12MOL      H 7905   1.436  13.992   7.534
   12MOL      H 7906   1.460  13.822   7.566
   12MOL      H 7907   1.515  13.606   7.552
   12MOL      H 7908   1.451  13.662   7.710
   12MOL      H 7909   1.496  13.493   7.689
   12MOL      H 7910   0.945  14.489   7.613
   12MOL      H 7911   0.962  14.475   7.437
   12MOL      H 7912   0.862  14.360   7.526
   12MOL      H 7913   1.152  14.578   7.571
   12MOL      H 7914   1.199  12.893   7.532
   12MOL      H 7915   1.212  12.888   7.708
   12MOL      H 7916   1.083  12.980   7.633
   12MOL      H 7917   1.422  12.866   7.647
   12MOL      H 7918   1.754  14.546   7.743
   12MOL      H 7919   1.591  14.883   7.409
   12MOL      H 7920   2.026  13.056   7.676
   12MOL      H 7921   1.878  12.580   7.627
   12MOL      H 7922   1.652  15.432   8.269
   12MOL      H 7923   1.792  15.335   8.324
   12MOL      H 7924   1.809  15.450   8.189
   12MOL      H 7925   0.792  15.020   8.466
   12MOL      H 7926   0.750  15.188   8.428
   12MOL      H 7927   0.816  15.082   8.303
   12MOL      H 7928   0.817  15.143   8.656
   12MOL      H 7929   2.112  15.391   7.630
   12MOL      H 7930   2.190  15.236   7.665
   12MOL      H 7931   2.022  15.239   7.613
   12MOL      H 7932   2.291  15.402   7.795
   12MOL      H 7933   1.175  15.353   9.137
   12MOL      H 7934   0.675  15.323   9.148
   12MOL      H 7935   2.405  15.716   8.321
   12MOL      H 7936   2.767  15.481   8.064
   12MOL      H 7937   1.316  14.909   9.122
   12MOL      H 7938   1.364  15.081   9.137
   12MOL      H 7939   1.348  14.978   9.282
   12MOL      H 7940   0.812  14.765   8.292
   12MOL      H 7941   0.859  14.603   8.348
   12MOL      H 7942   0.744  14.699   8.441
   12MOL      H 7943   1.036  14.697   8.222
   12MOL      H 7944   1.074  15.082   9.854
   12MOL      H 7945   1.043  15.255   9.827
   12MOL      H 7946   0.934  15.134   9.759
   12MOL      H 7947   1.275  15.220   9.856
   12MOL      H 7948   1.651  14.697   8.254
   12MOL      H 7949   1.424  14.897   7.856
   12MOL      H 7950   1.865  15.206   9.648
   12MOL      H 7951   1.701  15.557   9.968
   12MOL      H 7952   1.558  13.294   7.997
   12MOL      H 7953   1.428  13.305   8.121
   12MOL      H 7954   1.552  13.180   8.135
   12MOL      H 7955   0.626  13.743   8.046
   12MOL      H 7956   0.620  13.759   7.869
   12MOL      H 7957   0.602  13.601   7.944
   12MOL      H 7958   0.758  13.933   7.982
   12MOL      H 7959   1.734  12.557   7.910
   12MOL      H 7960   1.694  12.555   8.083
   12MOL      H 7961   1.565  12.551   7.961
   12MOL      H 7962   1.906  12.672   7.991
   12MOL      H 7963   1.317  14.163   8.128
   12MOL      H 7964   1.014  14.418   7.822
   12MOL      H 7965   2.254  13.195   7.955
   12MOL      H 7966   2.412  12.771   8.170
   12MOL      H 7967   2.098  13.530   8.840
   12MOL      H 7968   2.257  13.607   8.849
   12MOL      H 7969   2.129  13.818   8.941
   12MOL      H 7970   1.988  13.714   8.954
   12MOL      H 7971   2.101  13.566   9.113
   12MOL      H 7972   2.257  13.642   9.083
   12MOL      H 7973   2.177  13.855   9.184
   12MOL      H 7974   2.019  13.784   9.215
   12MOL      H 7975   2.118  13.618   9.370
   12MOL      H 7976   2.281  13.670   9.328
   12MOL      H 7977   2.239  13.895   9.426
   12MOL      H 7978   2.074  13.849   9.466
   12MOL      H 7979   2.157  13.673   9.621
   12MOL      H 7980   2.323  13.707   9.577
   12MOL      H 7981   2.302  13.939   9.669
   12MOL      H 7982   2.132  13.909   9.704
   12MOL      H 7983   2.088  14.131   9.234
   12MOL      H 7984   2.245  14.084   9.168
   12MOL      H 7985   2.320  14.329   9.199
   12MOL      H 7986   2.167  14.357   9.283
   12MOL      H 7987   2.231  14.171   9.447
   12MOL      H 7988   2.386  14.158   9.364
   12MOL      H 7989   2.427  14.406   9.418
   12MOL      H 7990   2.278  14.403   9.513
   12MOL      H 7991   2.381  14.209   9.648
   12MOL      H 7992   2.532  14.237   9.561
   12MOL      H 7993   2.535  14.475   9.650
   12MOL      H 7994   2.386  14.440   9.739
   12MOL      H 7995   2.513  14.245   9.851
   12MOL      H 7996   2.658  14.306   9.777
   12MOL      H 7997   2.480  14.474   9.962
   12MOL      H 7998   2.636  14.524   9.900
   12MOL      H 7999   2.511  13.813   9.627
   12MOL      H 8000   2.509  13.986   9.582
   12MOL      H 8001   2.664  13.897   9.593
   12MOL      H 8002   1.728  13.717  10.208
   12MOL      H 8003   1.704  13.559  10.131
   12MOL      H 8004   1.847  13.588  10.229
   12MOL      H 8005   1.599  13.691   9.984
   12MOL      H 8006   3.212  14.149   9.864
   12MOL      H 8007   3.131  14.293   9.926
   12MOL      H 8008   3.113  14.138  10.009
   12MOL      H 8009   3.160  14.310   9.693
   12MOL      H 8010   1.536  13.983   9.432
   12MOL      H 8011   1.212  13.637   9.598
   12MOL      H 8012   2.867  14.401   9.141
   12MOL      H 8013   3.366  14.386   9.186
   12MOL      H 8014   2.839  14.399   9.808
   12MOL      H 8015   2.808  14.574   9.783
   12MOL      H 8016   2.966  14.502   9.742
   12MOL      H 8017   2.176  14.044  10.405
   12MOL      H 8018   2.229  13.908  10.306
   12MOL      H 8019   2.341  13.982  10.419
   12MOL      H 8020   2.072  13.999  10.167
   12MOL      H 8021   3.588  14.577   9.870
   12MOL      H 8022   3.570  14.747   9.918
   12MOL      H 8023   3.534  14.619  10.033
   12MOL      H 8024   3.535  14.735   9.686
   12MOL      H 8025   1.989  14.196   9.578
   12MOL      H 8026   1.610  14.179   9.906
   12MOL      H 8027   3.187  14.779   9.171
   12MOL      H 8028   3.517  15.134   9.302
   13MOL      C 8029   6.539   9.385   3.487
   13MOL      C 8030   6.606   9.494   3.544
   13MOL      C 8031   6.608   9.301   3.397
   13MOL      C 8032   6.740   9.524   3.511
   13MOL      C 8033   6.742   9.327   3.367
   13MOL      C 8034   6.632   9.830   3.515
   13MOL      C 8035   6.809   9.438   3.421
   13MOL      C 8036   6.800   9.651   3.570
   13MOL      C 8037   6.581   9.936   3.440
   13MOL      C 8038   6.759   9.774   3.489
   13MOL      C 8039   6.952   9.465   3.372
   13MOL      C 8040   6.660   9.995   3.339
   13MOL      C 8041   6.838   9.832   3.386
   13MOL      C 8042   6.973   9.774   3.342
   13MOL      C 8043   6.789   9.944   3.316
   13MOL      C 8044   6.949   9.537   3.238
   13MOL      C 8045   6.955   9.678   3.224
   13MOL      C 8046   6.929   9.457   3.123
   13MOL      C 8047   6.936   9.735   3.096
   13MOL      C 8048   6.907   9.515   2.997
   13MOL      C 8049   6.909   9.655   2.984
   13MOL      O 8050   6.408   9.363   3.520
   13MOL      O 8051   6.546   9.194   3.338
   13MOL      O 8052   6.454   9.978   3.469
   13MOL      O 8053   6.877   9.431   2.893
   13MOL      C 8054   6.528   9.192   3.195
   13MOL      C 8055   6.489   9.048   3.157
   13MOL      C 8056   6.452   9.033   3.007
   13MOL      C 8057   6.415   8.886   2.975
   13MOL      C 8058   6.350   8.868   2.836
   13MOL      C 8059   6.293   8.725   2.821
   13MOL      C 8060   6.239   8.697   2.679
   13MOL      C 8061   6.191   8.551   2.663
   13MOL      C 8062   6.745   9.437   2.836
   13MOL      C 8063   6.722   9.310   2.752
   13MOL      C 8064   6.580   9.308   2.692
   13MOL      C 8065   6.552   9.180   2.611
   13MOL      C 8066   6.413   9.187   2.544
   13MOL      C 8067   6.378   9.059   2.464
   13MOL      C 8068   6.248   9.079   2.385
   13MOL      C 8069   6.202   8.951   2.311
   13MOL      C 8070   6.348   9.954   3.375
   13MOL      C 8071   6.215   9.962   3.454
   13MOL      C 8072   6.091   9.951   3.362
   13MOL      C 8073   5.960   9.959   3.444
   13MOL      C 8074   5.836   9.981   3.355
   13MOL      C 8075   5.707   9.998   3.438
   13MOL      C 8076   5.591  10.060   3.356
   13MOL      C 8077   5.468  10.090   3.444
   13MOL      C 8078   6.305   9.436   3.452
   13MOL      C 8079   6.174   9.420   3.532
   13MOL      C 8080   6.053   9.492   3.467
   13MOL      C 8081   5.928   9.482   3.557
   13MOL      C 8082   5.800   9.540   3.491
   13MOL      C 8083   5.680   9.531   3.588
   13MOL      C 8084   5.545   9.570   3.522
   13MOL      C 8085   5.428   9.557   3.623
   13MOL      N 8086   5.295   9.573   3.562
   13MOL      C 8087   5.237   9.469   3.487
   13MOL      C 8088   5.215   9.685   3.541
   13MOL      C 8089   5.268   9.340   3.467
   13MOL      C 8090   5.126   9.508   3.423
   13MOL      C 8091   5.213   9.819   3.588
   13MOL      C 8092   5.113   9.643   3.453
   13MOL      C 8093   5.181   9.277   3.389
   13MOL      S 8094   5.395   9.235   3.519
   13MOL      S 8095   5.050   9.378   3.336
   13MOL      C 8096   5.111   9.905   3.544
   13MOL      N 8097   5.290   9.893   3.678
   13MOL      C 8098   5.014   9.731   3.407
   13MOL      C 8099   5.208   9.149   3.363
   13MOL      C 8100   5.324   9.109   3.420
   13MOL      C 8101   5.123  10.030   3.601
   13MOL      C 8102   5.012   9.862   3.453
   13MOL      C 8103   5.230  10.022   3.681
   13MOL      C 8104   5.432   9.879   3.713
   13MOL      N 8105   4.920   9.698   3.323
   13MOL      C 8106   5.114   9.059   3.283
   13MOL      C 8107   5.375   8.985   3.399
   13MOL      S 8108   5.051  10.189   3.602
   13MOL      N 8109   4.916   9.937   3.408
   13MOL      C 8110   5.259  10.137   3.742
   13MOL      S 8111   4.829   9.837   3.306
   13MOL      C 8112   5.496   8.927   3.459
   13MOL      C 8113   5.178  10.236   3.711
   13MOL      S 8114   5.381  10.187   3.853
   13MOL      C 8115   5.626   8.997   3.454
   13MOL      C 8116   5.507   8.796   3.522
   13MOL      C 8117   5.208  10.355   3.763
   13MOL      C 8118   5.321  10.351   3.839
   13MOL      C 8119   5.717   8.907   3.527
   13MOL      O 8120   5.656   9.103   3.402
   13MOL      C 8121   5.404   8.691   3.529
   13MOL      C 8122   5.648   8.792   3.566
   13MOL      C 8123   5.124  10.479   3.735
   13MOL      C 8124   5.374  10.464   3.892
   13MOL      C 8125   5.851   8.930   3.562
   13MOL      C 8126   5.410   8.578   3.615
   13MOL      C 8127   5.285   8.686   3.451
   13MOL      C 8128   5.714   8.695   3.643
   13MOL      C 8129   5.488  10.484   3.982
   13MOL      C 8130   5.916   8.833   3.641
   13MOL      N 8131   5.420   8.488   3.687
   13MOL      N 8132   5.188   8.688   3.388
   13MOL      C 8133   5.848   8.716   3.681
   13MOL      C 8134   5.609  10.398   3.990
   13MOL      C 8135   5.500  10.598   4.071
   13MOL      F 8136   6.043   8.855   3.681
   13MOL      F 8137   5.909   8.626   3.762
   13MOL      C 8138   5.692  10.462   4.095
   13MOL      O 8139   5.642  10.300   3.926
   13MOL      C 8140   5.408  10.711   4.086
   13MOL      C 8141   5.629  10.579   4.137
   13MOL      C 8142   5.815  10.420   4.148
   13MOL      C 8143   5.266  10.703   4.092
   13MOL      C 8144   5.452  10.845   4.099
   13MOL      C 8145   5.693  10.662   4.231
   13MOL      C 8146   5.879  10.503   4.241
   13MOL      N 8147   5.151  10.694   4.091
   13MOL      N 8148   5.494  10.952   4.114
   13MOL      C 8149   5.819  10.625   4.282
   13MOL      F 8150   6.000  10.468   4.289
   13MOL      F 8151   5.882  10.708   4.367
   13MOL      N 8152   6.058   8.522   2.721
   13MOL      C 8153   5.940   8.555   2.651
   13MOL      C 8154   6.018   8.491   2.851
   13MOL      C 8155   5.911   8.592   2.525
   13MOL      C 8156   5.832   8.549   2.729
   13MOL      C 8157   6.083   8.448   2.969
   13MOL      C 8158   5.878   8.506   2.852
   13MOL      C 8159   5.783   8.619   2.507
   13MOL      S 8160   6.002   8.612   2.380
   13MOL      S 8161   5.686   8.594   2.648
   13MOL      C 8162   6.005   8.419   3.082
   13MOL      N 8163   6.215   8.418   3.004
   13MOL      C 8164   5.801   8.473   2.965
   13MOL      C 8165   5.749   8.661   2.384
   13MOL      C 8166   5.854   8.664   2.300
   13MOL      C 8167   6.083   8.376   3.187
   13MOL      C 8168   5.865   8.430   3.081
   13MOL      C 8169   6.208   8.378   3.140
   13MOL      C 8170   6.314   8.351   2.919
   13MOL      N 8171   5.672   8.478   2.971
   13MOL      C 8172   5.604   8.696   2.350
   13MOL      C 8173   5.837   8.703   2.170
   13MOL      S 8174   6.072   8.318   3.350
   13MOL      N 8175   5.787   8.400   3.180
   13MOL      C 8176   6.299   8.335   3.229
   13MOL      S 8177   5.633   8.409   3.118
   13MOL      C 8178   5.926   8.705   2.053
   13MOL      C 8179   6.243   8.296   3.343
   13MOL      S 8180   6.470   8.312   3.230
   13MOL      C 8181   6.074   8.694   2.051
   13MOL      C 8182   5.874   8.717   1.917
   13MOL      C 8183   6.326   8.240   3.432
   13MOL      C 8184   6.454   8.238   3.389
   13MOL      C 8185   6.109   8.698   1.908
   13MOL      O 8186   6.156   8.685   2.142
   13MOL      C 8187   5.734   8.720   1.875
   13MOL      C 8188   5.994   8.714   1.833
   13MOL      C 8189   6.276   8.185   3.565
   13MOL      C 8190   6.550   8.181   3.466
   13MOL      C 8191   6.236   8.689   1.849
   13MOL      C 8192   5.685   8.799   1.768
   13MOL      C 8193   5.635   8.627   1.917
   13MOL      C 8194   6.002   8.724   1.693
   13MOL      C 8195   6.695   8.170   3.445
   13MOL      C 8196   6.246   8.699   1.709
   13MOL      N 8197   5.646   8.858   1.676
   13MOL      N 8198   5.557   8.551   1.956
   13MOL      C 8199   6.129   8.717   1.631
   13MOL      C 8200   6.758   8.132   3.317
   13MOL      C 8201   6.791   8.172   3.554
   13MOL      F 8202   6.367   8.690   1.651
   13MOL      F 8203   6.137   8.727   1.497
   13MOL      C 8204   6.901   8.113   3.353
   13MOL      O 8205   6.709   8.112   3.208
   13MOL      C 8206   6.763   8.186   3.697
   13MOL      C 8207   6.917   8.135   3.490
   13MOL      C 8208   7.007   8.072   3.271
   13MOL      C 8209   6.685   8.094   3.773
   13MOL      C 8210   6.837   8.273   3.782
   13MOL      C 8211   7.042   8.115   3.550
   13MOL      C 8212   7.133   8.053   3.331
   13MOL      N 8213   6.621   8.016   3.829
   13MOL      N 8214   6.900   8.339   3.853
   13MOL      C 8215   7.150   8.073   3.470
   13MOL      F 8216   7.236   8.012   3.255
   13MOL      F 8217   7.270   8.052   3.529
   13MOL      N 8218   6.090   8.977   2.221
   13MOL      C 8219   5.959   8.998   2.270
   13MOL      C 8220   6.086   9.013   2.086
   13MOL      C 8221   5.901   8.988   2.391
   13MOL      C 8222   5.876   9.040   2.174
   13MOL      C 8223   6.180   9.016   1.979
   13MOL      C 8224   5.952   9.047   2.059
   13MOL      C 8225   5.774   9.024   2.390
   13MOL      S 8226   5.952   8.941   2.550
   13MOL      S 8227   5.715   9.069   2.233
   13MOL      C 8228   6.135   9.052   1.851
   13MOL      N 8229   6.316   8.988   1.967
   13MOL      C 8230   5.909   9.080   1.930
   13MOL      C 8231   5.711   9.022   2.507
   13MOL      C 8232   5.791   8.982   2.608
   13MOL      C 8233   6.239   9.047   1.759
   13MOL      C 8234   6.000   9.083   1.826
   13MOL      C 8235   6.345   9.008   1.830
   13MOL      C 8236   6.422   9.018   2.064
   13MOL      N 8237   5.785   9.105   1.898
   13MOL      C 8238   5.566   9.069   2.521
   13MOL      C 8239   5.748   8.975   2.737
   13MOL      S 8240   6.275   9.077   1.592
   13MOL      N 8241   5.952   9.111   1.708
   13MOL      C 8242   6.457   8.999   1.756
   13MOL      S 8243   5.791   9.145   1.736
   13MOL      C 8244   5.819   8.927   2.855
   13MOL      C 8245   6.439   9.035   1.630
   13MOL      S 8246   6.620   8.953   1.788
   13MOL      C 8247   5.950   8.982   2.895
   13MOL      C 8248   5.766   8.837   2.956
   13MOL      C 8249   6.549   9.036   1.554
   13MOL      C 8250   6.659   8.998   1.622
   13MOL      C 8251   5.979   8.916   3.024
   13MOL      O 8252   6.020   9.066   2.840
   13MOL      C 8253   5.629   8.784   2.969
   13MOL      C 8254   5.874   8.830   3.055
   13MOL      C 8255   6.545   9.077   1.407
   13MOL      C 8256   6.781   8.997   1.563
   13MOL      C 8257   6.089   8.934   3.108
   13MOL      C 8258   5.570   8.757   3.096
   13MOL      C 8259   5.528   8.789   2.869
   13MOL      C 8260   5.881   8.752   3.172
   13MOL      C 8261   6.908   8.949   1.618
   13MOL      C 8262   6.096   8.857   3.226
   13MOL      N 8263   5.529   8.736   3.202
   13MOL      N 8264   5.444   8.801   2.790
   13MOL      C 8265   5.993   8.765   3.257
   13MOL      C 8266   6.960   8.985   1.752
   13MOL      C 8267   7.004   8.872   1.542
   13MOL      F 8268   6.201   8.872   3.308
   13MOL      F 8269   5.998   8.691   3.369
   13MOL      C 8270   7.093   8.918   1.757
   13MOL      O 8271   6.912   9.055   1.838
   13MOL      C 8272   6.999   8.834   1.401
   13MOL      C 8273   7.116   8.855   1.635
   13MOL      C 8274   7.186   8.916   1.861
   13MOL      C 8275   6.886   8.781   1.333
   13MOL      C 8276   7.100   8.873   1.310
   13MOL      C 8277   7.236   8.785   1.613
   13MOL      C 8278   7.307   8.846   1.840
   13MOL      N 8279   6.792   8.743   1.279
   13MOL      N 8280   7.187   8.905   1.240
   13MOL      C 8281   7.332   8.782   1.717
   13MOL      F 8282   7.398   8.843   1.940
   13MOL      F 8283   7.448   8.716   1.696
   13MOL      N 8284   5.373  10.185   3.384
   13MOL      C 8285   5.270  10.142   3.297
   13MOL      C 8286   5.348  10.320   3.409
   13MOL      C 8287   5.241  10.026   3.236
   13MOL      C 8288   5.186  10.241   3.266
   13MOL      C 8289   5.411  10.421   3.485
   13MOL      C 8290   5.232  10.351   3.337
   13MOL      C 8291   5.138  10.037   3.154
   13MOL      S 8292   5.308   9.868   3.235
   13MOL      S 8293   5.063  10.193   3.154
   13MOL      C 8294   5.353  10.549   3.489
   13MOL      N 8295   5.526  10.429   3.565
   13MOL      C 8296   5.174  10.479   3.342
   13MOL      C 8297   5.110   9.928   3.082
   13MOL      C 8298   5.194   9.825   3.109
   13MOL      C 8299   5.426  10.635   3.569
   13MOL      C 8300   5.234  10.578   3.419
   13MOL      C 8301   5.529  10.562   3.612
   13MOL      C 8302   5.649  10.349   3.558
   13MOL      N 8303   5.065  10.514   3.281
   13MOL      C 8304   4.995   9.925   2.981
   13MOL      C 8305   5.184   9.708   3.041
   13MOL      S 8306   5.430  10.799   3.627
   13MOL      N 8307   5.174  10.693   3.421
   13MOL      C 8308   5.614  10.632   3.688
   13MOL      S 8309   5.041  10.673   3.323
   13MOL      C 8310   5.256   9.582   3.057
   13MOL      C 8311   5.578  10.758   3.707
   13MOL      S 8312   5.763  10.597   3.768
   13MOL      C 8313   5.400   9.570   3.088
   13MOL      C 8314   5.197   9.452   3.028
   13MOL      C 8315   5.661  10.832   3.781
   13MOL      C 8316   5.767  10.762   3.827
   13MOL      C 8317   5.426   9.425   3.083
   13MOL      O 8318   5.485   9.655   3.109
   13MOL      C 8319   5.063   9.421   2.976
   13MOL      C 8320   5.309   9.359   3.049
   13MOL      C 8321   5.632  10.980   3.806
   13MOL      C 8322   5.861  10.821   3.906
   13MOL      C 8323   5.547   9.356   3.102
   13MOL      C 8324   4.989   9.304   3.009
   13MOL      C 8325   4.998   9.490   2.869
   13MOL      C 8326   5.308   9.219   3.035
   13MOL      C 8327   5.988  10.773   3.965
   13MOL      C 8328   5.547   9.216   3.088
   13MOL      N 8329   4.934   9.206   3.033
   13MOL      N 8330   4.949   9.551   2.785
   13MOL      C 8331   5.427   9.148   3.057
   13MOL      C 8332   6.037  10.633   3.974
   13MOL      C 8333   6.082  10.863   4.030
   13MOL      F 8334   5.663   9.147   3.100
   13MOL      F 8335   5.425   9.015   3.045
   13MOL      C 8336   6.165  10.643   4.047
   13MOL      O 8337   5.988  10.528   3.936
   13MOL      C 8338   6.072  11.007   4.048
   13MOL      C 8339   6.189  10.775   4.078
   13MOL      C 8340   6.252  10.540   4.085
   13MOL      C 8341   6.058  11.102   3.943
   13MOL      C 8342   6.069  11.069   4.176
   13MOL      C 8343   6.304  10.811   4.150
   13MOL      C 8344   6.368  10.575   4.157
   13MOL      N 8345   6.042  11.175   3.855
   13MOL      N 8346   6.070  11.114   4.282
   13MOL      C 8347   6.394  10.710   4.189
   13MOL      F 8348   6.454  10.477   4.194
   13MOL      F 8349   6.505  10.744   4.258
   13MOL      O 8350   6.609  10.100   3.264
   13MOL      O 8351   6.882   9.715   2.863
   13MOL      C 8352   6.691  10.198   3.196
   13MOL      C 8353   6.728  10.151   3.053
   13MOL      C 8354   6.836  10.243   2.990
   13MOL      C 8355   6.898  10.186   2.861
   13MOL      C 8356   7.005  10.281   2.801
   13MOL      C 8357   7.084  10.218   2.684
   13MOL      C 8358   7.188  10.314   2.624
   13MOL      C 8359   7.273  10.246   2.514
   13MOL      C 8360   6.980   9.800   2.800
   13MOL      C 8361   7.093   9.713   2.743
   13MOL      C 8362   7.211   9.800   2.695
   13MOL      C 8363   7.322   9.716   2.629
   13MOL      C 8364   7.447   9.802   2.599
   13MOL      C 8365   7.550   9.726   2.514
   13MOL      C 8366   7.675   9.813   2.491
   13MOL      C 8367   7.770   9.753   2.385
   13MOL      N 8368   7.368  10.335   2.444
   13MOL      C 8369   7.330  10.412   2.332
   13MOL      C 8370   7.507  10.343   2.450
   13MOL      C 8371   7.215  10.433   2.266
   13MOL      C 8372   7.435  10.474   2.275
   13MOL      C 8373   7.609  10.279   2.525
   13MOL      C 8374   7.545  10.432   2.348
   13MOL      C 8375   7.230  10.509   2.159
   13MOL      S 8376   7.052  10.381   2.286
   13MOL      S 8377   7.392  10.565   2.134
   13MOL      C 8378   7.743  10.303   2.492
   13MOL      N 8379   7.610  10.184   2.627
   13MOL      C 8380   7.680  10.460   2.320
   13MOL      C 8381   7.121  10.526   2.084
   13MOL      C 8382   7.014  10.461   2.134
   13MOL      C 8383   7.828  10.224   2.566
   13MOL      C 8384   7.779  10.396   2.392
   13MOL      C 8385   7.747  10.154   2.647
   13MOL      C 8386   7.518  10.174   2.741
   13MOL      N 8387   7.721  10.542   2.227
   13MOL      C 8388   7.123  10.613   1.959
   13MOL      C 8389   6.895  10.461   2.068
   13MOL      S 8390   7.996  10.187   2.587
   13MOL      N 8391   7.901  10.424   2.359
   13MOL      C 8392   7.815  10.071   2.728
   13MOL      S 8393   7.887  10.533   2.233
   13MOL      C 8394   6.766  10.402   2.106
   13MOL      C 8395   7.946  10.075   2.709
   13MOL      S 8396   7.771   9.960   2.853
   13MOL      C 8397   6.748  10.272   2.174
   13MOL      C 8398   6.638  10.459   2.069
   13MOL      C 8399   8.018   9.991   2.784
   13MOL      C 8400   7.941   9.917   2.867
   13MOL      C 8401   6.602  10.254   2.180
   13MOL      O 8402   6.832  10.192   2.214
   13MOL      C 8403   6.613  10.577   1.987
   13MOL      C 8404   6.540  10.362   2.119
   13MOL      C 8405   8.170   9.986   2.775
   13MOL      C 8406   7.997   9.823   2.947
   13MOL      C 8407   6.528  10.147   2.234
   13MOL      C 8408   6.544  10.570   1.863
   13MOL      C 8409   6.669  10.706   2.009
   13MOL      C 8410   6.400  10.368   2.109
   13MOL      C 8411   7.932   9.740   3.049
   13MOL      C 8412   6.387  10.153   2.225
   13MOL      N 8413   6.484  10.560   1.765
   13MOL      N 8414   6.720  10.808   2.028
   13MOL      C 8415   6.324  10.263   2.163
   13MOL      C 8416   7.805   9.668   3.030
   13MOL      C 8417   7.992   9.709   3.176
   13MOL      F 8418   6.314  10.052   2.277
   13MOL      F 8419   6.190  10.269   2.153
   13MOL      C 8420   7.784   9.599   3.159
   13MOL      O 8421   7.732   9.661   2.932
   13MOL      C 8422   8.129   9.737   3.220
   13MOL      C 8423   7.893   9.624   3.242
   13MOL      C 8424   7.678   9.517   3.200
   13MOL      C 8425   8.188   9.866   3.226
   13MOL      C 8426   8.224   9.635   3.246
   13MOL      C 8427   7.901   9.565   3.369
   13MOL      C 8428   7.684   9.459   3.328
   13MOL      N 8429   8.235   9.972   3.225
   13MOL      N 8430   8.299   9.550   3.271
   13MOL      C 8431   7.795   9.483   3.412
   13MOL      F 8432   7.583   9.379   3.369
   13MOL      F 8433   7.804   9.424   3.533
   13MOL      N 8434   7.880   9.843   2.350
   13MOL      C 8435   7.862   9.950   2.259
   13MOL      C 8436   8.016   9.839   2.377
   13MOL      C 8437   7.754  10.005   2.201
   13MOL      C 8438   7.977  10.012   2.230
   13MOL      C 8439   8.097   9.762   2.462
   13MOL      C 8440   8.074   9.942   2.300
   13MOL      C 8441   7.782  10.112   2.129
   13MOL      S 8442   7.586   9.967   2.199
   13MOL      S 8443   7.952  10.148   2.124
   13MOL      C 8444   8.235   9.786   2.465
   13MOL      N 8445   8.071   9.664   2.558
   13MOL      C 8446   8.213   9.964   2.302
   13MOL      C 8447   7.676  10.175   2.077
   13MOL      C 8448   7.560  10.115   2.110
   13MOL      C 8449   8.297   9.706   2.559
   13MOL      C 8450   8.294   9.886   2.384
   13MOL      C 8451   8.198   9.634   2.614
   13MOL      C 8452   7.954   9.658   2.646
   13MOL      N 8453   8.274  10.055   2.232
   13MOL      C 8454   7.689  10.302   1.994
   13MOL      C 8455   7.438  10.165   2.077
   13MOL      S 8456   8.451   9.675   2.635
   13MOL      N 8457   8.421   9.914   2.383
   13MOL      C 8458   8.238   9.554   2.713
   13MOL      S 8459   8.435  10.040   2.274
   13MOL      C 8460   7.306  10.103   2.097
   13MOL      C 8461   8.367   9.566   2.740
   13MOL      S 8462   8.159   9.443   2.819
   13MOL      C 8463   7.262  10.037   2.222
   13MOL      C 8464   7.200  10.104   1.998
   13MOL      C 8465   8.411   9.496   2.845
   13MOL      C 8466   8.312   9.424   2.903
   13MOL      C 8467   7.124   9.993   2.193
   13MOL      O 8468   7.319  10.021   2.328
   13MOL      C 8469   7.198  10.171   1.868
   13MOL      C 8470   7.091  10.031   2.063
   13MOL      C 8471   8.556   9.498   2.891
   13MOL      C 8472   8.333   9.349   3.014
   13MOL      C 8473   7.035   9.924   2.275
   13MOL      C 8474   7.089  10.252   1.828
   13MOL      C 8475   7.304  10.172   1.773
   13MOL      C 8476   6.966   9.996   2.009
   13MOL      C 8477   8.238   9.259   3.080
   13MOL      C 8478   6.908   9.891   2.223
   13MOL      N 8479   6.996  10.314   1.798
   13MOL      N 8480   7.393  10.175   1.699
   13MOL      C 8481   6.874   9.926   2.090
   13MOL      C 8482   8.103   9.300   3.124
   13MOL      C 8483   8.268   9.124   3.119
   13MOL      F 8484   6.820   9.825   2.301
   13MOL      F 8485   6.753   9.896   2.039
   13MOL      C 8486   8.050   9.179   3.191
   13MOL      O 8487   8.046   9.407   3.113
   13MOL      C 8488   8.395   9.052   3.104
   13MOL      C 8489   8.146   9.080   3.188
   13MOL      C 8490   7.925   9.160   3.252
   13MOL      C 8491   8.475   9.052   2.987
   13MOL      C 8492   8.460   8.989   3.213
   13MOL      C 8493   8.121   8.955   3.248
   13MOL      C 8494   7.899   9.035   3.312
   13MOL      N 8495   8.540   9.058   2.891
   13MOL      N 8496   8.508   8.936   3.304
   13MOL      C 8497   7.997   8.933   3.310
   13MOL      F 8498   7.779   9.015   3.371
   13MOL      F 8499   7.973   8.813   3.367
   13MOL      H 8500   6.551   9.557   3.613
   13MOL      H 8501   6.794   9.260   3.299
   13MOL      H 8502   6.569   9.788   3.593
   13MOL      H 8503   6.908   9.644   3.582
   13MOL      H 8504   6.763   9.663   3.673
   13MOL      H 8505   7.013   9.516   3.447
   13MOL      H 8506   7.003   9.368   3.360
   13MOL      H 8507   7.028   9.729   3.425
   13MOL      H 8508   7.038   9.856   3.310
   13MOL      H 8509   6.852   9.988   3.240
   13MOL      H 8510   6.924   9.349   3.131
   13MOL      H 8511   6.936   9.843   3.084
   13MOL      H 8512   6.449   9.262   3.167
   13MOL      H 8513   6.620   9.219   3.144
   13MOL      H 8514   6.572   8.980   3.181
   13MOL      H 8515   6.403   9.017   3.218
   13MOL      H 8516   6.368   9.099   2.984
   13MOL      H 8517   6.536   9.064   2.944
   13MOL      H 8518   6.505   8.823   2.982
   13MOL      H 8519   6.346   8.849   3.052
   13MOL      H 8520   6.269   8.941   2.823
   13MOL      H 8521   6.425   8.887   2.759
   13MOL      H 8522   6.372   8.653   2.844
   13MOL      H 8523   6.212   8.711   2.895
   13MOL      H 8524   6.157   8.766   2.655
   13MOL      H 8525   6.319   8.716   2.607
   13MOL      H 8526   6.266   8.484   2.706
   13MOL      H 8527   6.188   8.527   2.556
   13MOL      H 8528   6.670   9.441   2.917
   13MOL      H 8529   6.734   9.526   2.774
   13MOL      H 8530   6.797   9.305   2.672
   13MOL      H 8531   6.737   9.221   2.815
   13MOL      H 8532   6.506   9.317   2.773
   13MOL      H 8533   6.567   9.396   2.628
   13MOL      H 8534   6.629   9.167   2.534
   13MOL      H 8535   6.557   9.092   2.677
   13MOL      H 8536   6.336   9.203   2.620
   13MOL      H 8537   6.411   9.273   2.477
   13MOL      H 8538   6.460   9.036   2.394
   13MOL      H 8539   6.368   8.974   2.532
   13MOL      H 8540   6.168   9.112   2.453
   13MOL      H 8541   6.261   9.160   2.312
   13MOL      H 8542   6.285   8.910   2.253
   13MOL      H 8543   6.173   8.875   2.384
   13MOL      H 8544   6.350  10.028   3.295
   13MOL      H 8545   6.358   9.854   3.331
   13MOL      H 8546   6.213   9.881   3.528
   13MOL      H 8547   6.212  10.057   3.509
   13MOL      H 8548   6.094  10.033   3.289
   13MOL      H 8549   6.094   9.857   3.305
   13MOL      H 8550   5.948   9.867   3.503
   13MOL      H 8551   5.967  10.042   3.515
   13MOL      H 8552   5.852  10.071   3.294
   13MOL      H 8553   5.824   9.897   3.285
   13MOL      H 8554   5.676   9.902   3.480
   13MOL      H 8555   5.728  10.064   3.523
   13MOL      H 8556   5.626  10.152   3.308
   13MOL      H 8557   5.564   9.992   3.275
   13MOL      H 8558   5.416   9.996   3.465
   13MOL      H 8559   5.500  10.131   3.541
   13MOL      H 8560   6.331   9.543   3.447
   13MOL      H 8561   6.293   9.398   3.350
   13MOL      H 8562   6.151   9.313   3.541
   13MOL      H 8563   6.189   9.459   3.633
   13MOL      H 8564   6.078   9.597   3.450
   13MOL      H 8565   6.033   9.447   3.369
   13MOL      H 8566   5.910   9.377   3.582
   13MOL      H 8567   5.947   9.535   3.651
   13MOL      H 8568   5.817   9.644   3.462
   13MOL      H 8569   5.778   9.483   3.400
   13MOL      H 8570   5.672   9.429   3.627
   13MOL      H 8571   5.698   9.597   3.675
   13MOL      H 8572   5.550   9.672   3.483
   13MOL      H 8573   5.527   9.504   3.436
   13MOL      H 8574   5.432   9.458   3.669
   13MOL      H 8575   5.440   9.628   3.705
   13MOL      H 8576   5.441   9.824   3.807
   13MOL      H 8577   5.484   9.825   3.633
   13MOL      H 8578   5.481   9.976   3.723
   13MOL      H 8579   5.154   9.036   3.184
   13MOL      H 8580   5.098   8.964   3.335
   13MOL      H 8581   5.015   9.105   3.271
   13MOL      H 8582   5.327   8.918   3.328
   13MOL      H 8583   5.067  10.508   3.824
   13MOL      H 8584   5.185  10.565   3.705
   13MOL      H 8585   5.051  10.462   3.654
   13MOL      H 8586   5.326  10.558   3.868
   13MOL      H 8587   5.902   9.021   3.532
   13MOL      H 8588   5.665   8.604   3.676
   13MOL      H 8589   5.863  10.329   4.112
   13MOL      H 8590   5.648  10.756   4.265
   13MOL      H 8591   6.265   8.312   2.829
   13MOL      H 8592   6.393   8.422   2.890
   13MOL      H 8593   6.360   8.266   2.971
   13MOL      H 8594   5.596   8.800   2.316
   13MOL      H 8595   5.566   8.632   2.270
   13MOL      H 8596   5.536   8.685   2.435
   13MOL      H 8597   5.738   8.738   2.143
   13MOL      H 8598   6.292   8.077   3.570
   13MOL      H 8599   6.329   8.232   3.649
   13MOL      H 8600   6.169   8.202   3.580
   13MOL      H 8601   6.520   8.136   3.560
   13MOL      H 8602   6.325   8.676   1.910
   13MOL      H 8603   5.915   8.739   1.630
   13MOL      H 8604   6.992   8.054   3.165
   13MOL      H 8605   7.057   8.129   3.657
   13MOL      H 8606   6.384   9.083   2.143
   13MOL      H 8607   6.458   8.924   2.109
   13MOL      H 8608   6.506   9.069   2.016
   13MOL      H 8609   5.497   8.984   2.513
   13MOL      H 8610   5.548   9.120   2.615
   13MOL      H 8611   5.541   9.141   2.443
   13MOL      H 8612   5.647   9.007   2.761
   13MOL      H 8613   6.603   9.169   1.391
   13MOL      H 8614   6.588   8.999   1.343
   13MOL      H 8615   6.443   9.096   1.371
   13MOL      H 8616   6.791   9.032   1.461
   13MOL      H 8617   6.167   9.005   3.083
   13MOL      H 8618   5.803   8.682   3.200
   13MOL      H 8619   7.166   8.966   1.955
   13MOL      H 8620   7.258   8.736   1.519
   13MOL      H 8621   5.648  10.274   3.638
   13MOL      H 8622   5.656  10.301   3.461
   13MOL      H 8623   5.737  10.413   3.570
   13MOL      H 8624   5.034   9.917   2.879
   13MOL      H 8625   4.929   9.839   2.999
   13MOL      H 8626   4.933  10.015   2.986
   13MOL      H 8627   5.112   9.704   2.961
   13MOL      H 8628   5.651  11.009   3.910
   13MOL      H 8629   5.695  11.043   3.742
   13MOL      H 8630   5.528  11.006   3.785
   13MOL      H 8631   5.845  10.925   3.932
   13MOL      H 8632   5.639   9.409   3.126
   13MOL      H 8633   5.218   9.165   3.008
   13MOL      H 8634   6.231  10.436   4.060
   13MOL      H 8635   6.325  10.915   4.177
   13MOL      H 8636   6.635  10.292   3.189
   13MOL      H 8637   6.782  10.217   3.255
   13MOL      H 8638   6.765  10.048   3.054
   13MOL      H 8639   6.638  10.152   2.990
   13MOL      H 8640   6.792  10.342   2.970
   13MOL      H 8641   6.916  10.259   3.063
   13MOL      H 8642   6.944  10.089   2.883
   13MOL      H 8643   6.819  10.168   2.786
   13MOL      H 8644   6.956  10.374   2.767
   13MOL      H 8645   7.076  10.310   2.880
   13MOL      H 8646   7.134  10.127   2.720
   13MOL      H 8647   7.014  10.186   2.606
   13MOL      H 8648   7.137  10.402   2.581
   13MOL      H 8649   7.254  10.352   2.703
   13MOL      H 8650   7.327  10.161   2.556
   13MOL      H 8651   7.203  10.205   2.439
   13MOL      H 8652   6.933   9.856   2.719
   13MOL      H 8653   7.021   9.871   2.873
   13MOL      H 8654   7.130   9.642   2.819
   13MOL      H 8655   7.055   9.653   2.659
   13MOL      H 8656   7.175   9.875   2.624
   13MOL      H 8657   7.253   9.854   2.781
   13MOL      H 8658   7.350   9.632   2.694
   13MOL      H 8659   7.284   9.673   2.535
   13MOL      H 8660   7.417   9.893   2.547
   13MOL      H 8661   7.493   9.832   2.694
   13MOL      H 8662   7.579   9.633   2.563
   13MOL      H 8663   7.505   9.700   2.417
   13MOL      H 8664   7.644   9.914   2.460
   13MOL      H 8665   7.726   9.827   2.586
   13MOL      H 8666   7.714   9.730   2.294
   13MOL      H 8667   7.812   9.658   2.421
   13MOL      H 8668   7.453  10.263   2.743
   13MOL      H 8669   7.456  10.084   2.731
   13MOL      H 8670   7.573  10.170   2.835
   13MOL      H 8671   7.125  10.552   1.867
   13MOL      H 8672   7.034  10.678   1.954
   13MOL      H 8673   7.210  10.679   1.956
   13MOL      H 8674   6.889  10.510   1.972
   13MOL      H 8675   8.215  10.003   2.873
   13MOL      H 8676   8.204   9.888   2.740
   13MOL      H 8677   8.211  10.061   2.707
   13MOL      H 8678   8.104   9.804   2.941
   13MOL      H 8679   6.577  10.063   2.281
   13MOL      H 8680   6.350  10.452   2.060
   13MOL      H 8681   7.593   9.499   3.134
   13MOL      H 8682   7.987   9.582   3.434
   13MOL      H 8683   7.908   9.757   2.650
   13MOL      H 8684   7.882   9.584   2.609
   13MOL      H 8685   7.982   9.632   2.749
   13MOL      H 8686   7.663  10.282   1.890
   13MOL      H 8687   7.623  10.381   2.031
   13MOL      H 8688   7.792  10.342   1.995
   13MOL      H 8689   7.433  10.260   2.024
   13MOL      H 8690   8.565   9.543   2.991
   13MOL      H 8691   8.597   9.397   2.896
   13MOL      H 8692   8.620   9.556   2.824
   13MOL      H 8693   8.431   9.348   3.061
   13MOL      H 8694   7.062   9.896   2.377
   13MOL      H 8695   6.937  10.024   1.908
   13MOL      H 8696   7.850   9.238   3.253
   13MOL      H 8697   8.196   8.875   3.248
   14MOL      C 8698  16.379  11.540   1.466
   14MOL      C 8699  16.385  11.678   1.491
   14MOL      C 8700  16.361  11.450   1.573
   14MOL      C 8701  16.377  11.728   1.623
   14MOL      C 8702  16.348  11.500   1.703
   14MOL      C 8703  16.610  11.927   1.518
   14MOL      C 8704  16.358  11.638   1.730
   14MOL      C 8705  16.396  11.879   1.641
   14MOL      C 8706  16.747  11.950   1.509
   14MOL      C 8707  16.545  11.915   1.642
   14MOL      C 8708  16.355  11.681   1.877
   14MOL      C 8709  16.824  11.969   1.626
   14MOL      C 8710  16.621  11.932   1.760
   14MOL      C 8711  16.564  11.910   1.901
   14MOL      C 8712  16.758  11.963   1.750
   14MOL      C 8713  16.493  11.663   1.940
   14MOL      C 8714  16.589  11.766   1.948
   14MOL      C 8715  16.528  11.533   1.983
   14MOL      C 8716  16.719  11.736   1.996
   14MOL      C 8717  16.657  11.503   2.026
   14MOL      C 8718  16.754  11.605   2.033
   14MOL      O 8719  16.393  11.496   1.336
   14MOL      O 8720  16.357  11.315   1.552
   14MOL      O 8721  16.802  11.953   1.383
   14MOL      O 8722  16.685  11.372   2.056
   14MOL      C 8723  16.462  11.232   1.605
   14MOL      C 8724  16.416  11.086   1.591
   14MOL      C 8725  16.522  10.984   1.636
   14MOL      C 8726  16.467  10.840   1.623
   14MOL      C 8727  16.573  10.730   1.646
   14MOL      C 8728  16.515  10.592   1.612
   14MOL      C 8729  16.609  10.475   1.649
   14MOL      C 8730  16.541  10.338   1.627
   14MOL      C 8731  16.780  11.301   1.974
   14MOL      C 8732  16.766  11.150   2.001
   14MOL      C 8733  16.862  11.068   1.912
   14MOL      C 8734  16.848  10.916   1.933
   14MOL      C 8735  16.954  10.838   1.852
   14MOL      C 8736  16.942  10.685   1.868
   14MOL      C 8737  17.061  10.612   1.801
   14MOL      C 8738  17.049  10.459   1.808
   14MOL      C 8739  16.892  11.849   1.342
   14MOL      C 8740  16.895  11.848   1.188
   14MOL      C 8741  16.998  11.750   1.129
   14MOL      C 8742  16.998  11.751   0.975
   14MOL      C 8743  17.120  11.678   0.914
   14MOL      C 8744  17.124  11.691   0.760
   14MOL      C 8745  17.263  11.654   0.702
   14MOL      C 8746  17.269  11.681   0.550
   14MOL      C 8747  16.525  11.476   1.283
   14MOL      C 8748  16.512  11.459   1.131
   14MOL      C 8749  16.648  11.435   1.060
   14MOL      C 8750  16.631  11.430   0.907
   14MOL      C 8751  16.760  11.391   0.830
   14MOL      C 8752  16.736  11.392   0.677
   14MOL      C 8753  16.855  11.337   0.596
   14MOL      C 8754  16.823  11.336   0.445
   14MOL      N 8755  16.926  11.270   0.363
   14MOL      C 8756  16.932  11.129   0.353
   14MOL      C 8757  17.040  11.318   0.298
   14MOL      C 8758  16.856  11.028   0.398
   14MOL      C 8759  17.040  11.088   0.287
   14MOL      C 8760  17.094  11.446   0.267
   14MOL      C 8761  17.109  11.204   0.255
   14MOL      C 8762  16.903  10.909   0.365
   14MOL      S 8763  16.711  11.017   0.491
   14MOL      S 8764  17.047  10.915   0.269
   14MOL      C 8765  17.217  11.453   0.198
   14MOL      N 8766  17.052  11.578   0.285
   14MOL      C 8767  17.233  11.212   0.189
   14MOL      C 8768  16.835  10.804   0.412
   14MOL      C 8769  16.729  10.842   0.487
   14MOL      C 8770  17.254  11.584   0.176
   14MOL      C 8771  17.287  11.337   0.161
   14MOL      C 8772  17.155  11.657   0.228
   14MOL      C 8773  16.965  11.635   0.389
   14MOL      N 8774  17.304  11.110   0.153
   14MOL      C 8775  16.874  10.660   0.382
   14MOL      C 8776  16.650  10.751   0.550
   14MOL      S 8777  17.381  11.681   0.108
   14MOL      N 8778  17.402  11.337   0.100
   14MOL      C 8779  17.176  11.789   0.217
   14MOL      S 8780  17.441  11.175   0.083
   14MOL      C 8781  16.526  10.776   0.622
   14MOL      C 8782  17.291  11.819   0.160
   14MOL      S 8783  17.089  11.930   0.264
   14MOL      C 8784  16.509  10.879   0.727
   14MOL      C 8785  16.406  10.698   0.605
   14MOL      C 8786  17.321  11.950   0.155
   14MOL      C 8787  17.226  12.026   0.212
   14MOL      C 8788  16.367  10.866   0.766
   14MOL      O 8789  16.590  10.956   0.774
   14MOL      C 8790  16.387  10.580   0.520
   14MOL      C 8791  16.310  10.760   0.696
   14MOL      C 8792  17.451  11.999   0.092
   14MOL      C 8793  17.243  12.161   0.225
   14MOL      C 8794  16.292  10.944   0.855
   14MOL      C 8795  16.334  10.458   0.568
   14MOL      C 8796  16.440  10.564   0.389
   14MOL      C 8797  16.175  10.727   0.715
   14MOL      C 8798  17.151  12.265   0.275
   14MOL      C 8799  16.156  10.913   0.874
   14MOL      N 8800  16.285  10.361   0.608
   14MOL      N 8801  16.488  10.555   0.284
   14MOL      C 8802  16.098  10.804   0.805
   14MOL      C 8803  17.046  12.247   0.378
   14MOL      C 8804  17.160  12.403   0.233
   14MOL      F 8805  16.082  10.988   0.958
   14MOL      F 8806  15.968  10.773   0.822
   14MOL      C 8807  16.984  12.381   0.389
   14MOL      O 8808  17.015  12.150   0.444
   14MOL      C 8809  17.257  12.464   0.141
   14MOL      C 8810  17.054  12.470   0.308
   14MOL      C 8811  16.876  12.422   0.469
   14MOL      C 8812  17.300  12.410   0.017
   14MOL      C 8813  17.318  12.590   0.167
   14MOL      C 8814  17.019  12.607   0.308
   14MOL      C 8815  16.841  12.558   0.469
   14MOL      N 8816  17.337  12.361  19.940
   14MOL      N 8817  17.360  12.695   0.190
   14MOL      C 8818  16.914  12.650   0.390
   14MOL      F 8819  16.741  12.601   0.549
   14MOL      F 8820  16.885  12.782   0.395
   14MOL      N 8821  16.536  10.292   1.487
   14MOL      C 8822  16.650  10.237   1.425
   14MOL      C 8823  16.449  10.325   1.382
   14MOL      C 8824  16.767  10.189   1.469
   14MOL      C 8825  16.639  10.234   1.292
   14MOL      C 8826  16.320  10.382   1.372
   14MOL      C 8827  16.514  10.285   1.264
   14MOL      C 8828  16.849  10.153   1.372
   14MOL      S 8829  16.838  10.163   1.624
   14MOL      S 8830  16.781  10.171   1.214
   14MOL      C 8831  16.263  10.399   1.245
   14MOL      N 8832  16.225  10.426   1.464
   14MOL      C 8833  16.453  10.296   1.138
   14MOL      C 8834  16.969  10.109   1.409
   14MOL      C 8835  16.984  10.108   1.544
   14MOL      C 8836  16.138  10.457   1.254
   14MOL      C 8837  16.326  10.353   1.128
   14MOL      C 8838  16.117  10.473   1.385
   14MOL      C 8839  16.194  10.364   1.594
   14MOL      N 8840  16.505  10.255   1.026
   14MOL      C 8841  17.073  10.065   1.307
   14MOL      C 8842  17.102  10.067   1.599
   14MOL      S 8843  16.005  10.510   1.156
   14MOL      N 8844  16.276  10.357   1.009
   14MOL      C 8845  15.996  10.523   1.413
   14MOL      S 8846  16.382  10.271   0.914
   14MOL      C 8847  17.144  10.041   1.738
   14MOL      C 8848  15.923  10.545   1.305
   14MOL      S 8849  15.910  10.559   1.558
   14MOL      C 8850  17.079  10.090   1.863
   14MOL      C 8851  17.259   9.959   1.770
   14MOL      C 8852  15.797  10.584   1.327
   14MOL      C 8853  15.769  10.593   1.458
   14MOL      C 8854  17.159  10.031   1.971
   14MOL      O 8855  16.984  10.165   1.880
   14MOL      C 8856  17.346   9.886   1.677
   14MOL      C 8857  17.264   9.958   1.917
   14MOL      C 8858  15.700  10.612   1.212
   14MOL      C 8859  15.643  10.621   1.501
   14MOL      C 8860  17.141  10.043   2.110
   14MOL      C 8861  17.487   9.872   1.694
   14MOL      C 8862  17.301   9.805   1.569
   14MOL      C 8863  17.357   9.895   2.001
   14MOL      C 8864  15.593  10.634   1.638
   14MOL      C 8865  17.233   9.979   2.195
   14MOL      N 8866  17.600   9.855   1.712
   14MOL      N 8867  17.260   9.744   1.480
   14MOL      C 8868  17.342   9.907   2.140
   14MOL      C 8869  15.625  10.540   1.747
   14MOL      C 8870  15.493  10.731   1.678
   14MOL      F 8871  17.217   9.989   2.328
   14MOL      F 8872  17.431   9.846   2.221
   14MOL      C 8873  15.541  10.587   1.859
   14MOL      O 8874  15.695  10.440   1.748
   14MOL      C 8875  15.420  10.825   1.594
   14MOL      C 8876  15.466  10.696   1.818
   14MOL      C 8877  15.530  10.533   1.988
   14MOL      C 8878  15.478  10.915   1.500
   14MOL      C 8879  15.279  10.816   1.577
   14MOL      C 8880  15.373  10.755   1.905
   14MOL      C 8881  15.437  10.593   2.076
   14MOL      N 8882  15.526  10.983   1.420
   14MOL      N 8883  15.165  10.804   1.569
   14MOL      C 8884  15.359  10.703   2.035
   14MOL      F 8885  15.423  10.541   2.200
   14MOL      F 8886  15.269  10.758   2.118
   14MOL      N 8887  17.172  10.390   1.765
[truncated: 4,115,867 more chars]
