# Supplementary material for: A dendritic hexamer acceptor enables 19.4% efficiency with exceptional stability in organic solar cells
Source: Nat Commun. 2025 Jan 20;16:871. doi: 10.1038/s41467-025-56225-x (PMC11747272; doi:10.1038/s41467-025-56225-x)
Supplement: Supplementary file 11 — Source data [file 41467_2025_56225_MOESM11_ESM.xlsx]

## Sheet: Fig. 4a
	-0.2	-27.1048	-0.2	-27.7318
	-0.18	-27.1395	-0.17965	-27.6983
	-0.16	-27.0829	-0.1593	-27.7033
	-0.14	-27.0999	-0.139	-27.6405
	-0.12	-27.0668	-0.11865	-27.6962
	-0.1	-27.1044	-0.0983	-27.602
	-0.08	-27.0779	-0.07795	-27.638
	-0.06	-27.0645	-0.05765	-27.5882
	-0.04	-27.0183	-0.0373	-27.6608
	-0.02	-27.0367	-0.01695	-27.5862
	0	-27.0114	0.0034	-27.565
	0.02	-26.9646	0.02375	-27.5388
	0.04	-26.9868	0.04405	-27.4922
	0.06	-26.9382	0.0644	-27.5265
	0.08	-26.9639	0.08475	-27.473
	0.1	-26.9586	0.1051	-27.476
	0.12	-26.9416	0.1254	-27.423
	0.14	-26.9201	0.14575	-27.4322
	0.16	-26.9205	0.1661	-27.4093
	0.18	-26.8331	0.18645	-27.3895
	0.2	-26.8816	0.2068	-27.335
	0.22	-26.8478	0.2271	-27.3185
	0.24	-26.7903	0.24745	-27.3328
	0.26	-26.8209	0.2678	-27.3077
	0.28	-26.7807	0.28815	-27.287
	0.3	-26.7506	0.30845	-27.1835
	0.32	-26.7152	0.3288	-27.1917
	0.34	-26.7392	0.34915	-27.1315
	0.36	-26.6726	0.3695	-27.141
	0.38	-26.7043	0.38985	-27.0832
	0.4	-26.6218	0.41015	-27.0888
	0.42	-26.6533	0.4305	-26.9917
	0.44	-26.61	0.45085	-26.8837
	0.46	-26.5862	0.4712	-26.8865
	0.48	-26.5423	0.49155	-26.8553
	0.5	-26.4628	0.51185	-26.7815
	0.52	-26.4707	0.5322	-26.6175
	0.54	-26.3423	0.55255	-26.5472
	0.56	-26.429	0.5729	-26.5265
	0.58	-26.2547	0.5932	-26.4378
	0.6	-26.3293	0.61355	-26.2527
	0.62	-26.2243	0.6339	-26.035
	0.64	-26.1736	0.65425	-25.922
	0.66	-26.0729	0.6746	-25.7018
	0.68	-26.0041	0.6949	-25.3418
	0.7	-25.8833	0.71525	-24.8957
	0.72	-25.7544	0.7356	-24.3699
	0.74	-25.5617	0.75595	-23.5903
	0.76	-25.2445	0.77625	-22.3373
	0.78	-24.8893	0.7966	-20.3987
	0.8	-24.1598	0.81695	-17.4327
	0.82	-23.0677	0.8373	-12.794
	0.84	-21.2983	0.85765	-6.89228
	0.86	-18.3725	0.87795	1.72363
	0.88	-13.8232	0.8983	16.2105
	0.9	-7.1301	0.91865	31.4492
	0.92	2.13589	0.939	49.0352
	0.94	14.0367	0.9593	68.5295
	0.96	28.413	0.97965	89.6442
	0.98	44.9305	1	111.883
	1	63.3359
		Name
	V (V)	Jsc(mA/cm2)
	-0.2	-27.1048
	-0.18	-27.1395
	-0.16	-27.0829
	-0.14	-27.0999
	-0.12	-27.0668
	-0.1	-27.1044
	-0.08	-27.0779
	-0.06	-27.0645
	-0.04	-27.0183
	-0.02	-27.0367
	0	-27.0114
	0.02	-26.9646
	0.04	-26.9868
	0.06	-26.9382
	0.08	-26.9639
	0.1	-26.9586
	0.12	-26.9416
	0.14	-26.9201
	0.16	-26.9205
	0.18	-26.8331
	0.2	-26.8816
	0.22	-26.8478
	0.24	-26.7903
	0.26	-26.8209
	0.28	-26.7807
	0.3	-26.7506
	0.32	-26.7152
	0.34	-26.7392
	0.36	-26.6726
	0.38	-26.7043
	0.4	-26.6218
	0.42	-26.6533
	0.44	-26.61
	0.46	-26.5862
	0.48	-26.5423
	0.5	-26.4628
	0.52	-26.4707
	0.54	-26.3423
	0.56	-26.429
	0.58	-26.2547
	0.6	-26.3293
	0.62	-26.2243
	0.64	-26.1736
	0.66	-26.0729
	0.68	-26.0041
	0.7	-25.8833
	0.72	-25.7544
	0.74	-25.5617
	0.76	-25.2445
	0.78	-24.8893
	0.8	-24.1598
	0.82	-23.0677
	0.84	-21.2983
	0.86	-18.3725
	0.88	-13.8232
	0.9	-7.1301
	0.92	2.13589
	0.94	14.0367
	0.96	28.413
	0.98	44.9305
	1	63.3359

## Sheet: Supplementary Fig. 24a
	-0.2	-27.8895	-0.2	-25.0753
	-0.17965	-27.8783	-0.17965	-25.0143
	-0.1593	-27.863	-0.1593	-24.9972
	-0.139	-27.7667	-0.139	-24.9717
	-0.11865	-27.802	-0.11865	-24.9184
	-0.0983	-27.7978	-0.0983	-24.8985
	-0.07795	-27.8238	-0.07795	-24.8362
	-0.05765	-27.7425	-0.05765	-24.7965
	-0.0373	-27.754	-0.0373	-24.7527
	-0.01695	-27.7718	-0.01695	-24.7049
	0.0034	-27.6835	0.0034	-24.676
	0.02375	-27.591	0.02375	-24.5841
	0.04405	-27.568	0.04405	-24.5649
	0.0644	-27.5867	0.0644	-24.5269
	0.08475	-27.5512	0.08475	-24.4569
	0.1051	-27.5218	0.1051	-24.3951
	0.1254	-27.52	0.1254	-24.3566
	0.14575	-27.5267	0.14575	-24.2891
	0.1661	-27.4645	0.1661	-24.2072
	0.18645	-27.388	0.18645	-24.1222
	0.2068	-27.4237	0.2068	-24.0486
	0.2271	-27.3528	0.2271	-23.981
	0.24745	-27.2828	0.24745	-23.903
	0.2678	-27.2293	0.2678	-23.8043
	0.28815	-27.2102	0.28815	-23.6971
	0.30845	-27.1965	0.30845	-23.5839
	0.3288	-27.1618	0.3288	-23.483
	0.34915	-27.0945	0.34915	-23.4139
	0.3695	-27.0275	0.3695	-23.3145
	0.38985	-26.992	0.38985	-23.1463
	0.41015	-26.9228	0.41015	-23.0175
	0.4305	-26.8117	0.4305	-22.8943
	0.45085	-26.705	0.45085	-22.7828
	0.4712	-26.6277	0.4712	-22.5658
	0.49155	-26.5693	0.49155	-22.3636
	0.51185	-26.4103	0.51185	-22.2084
	0.5322	-26.249	0.5322	-22.0055
	0.55255	-26.1445	0.55255	-21.7616
	0.5729	-26.0583	0.5729	-21.5008
	0.5932	-25.8975	0.5932	-21.1813
	0.61355	-25.6663	0.61355	-20.8593
	0.6339	-25.4625	0.6339	-20.4578
	0.65425	-25.2705	0.65425	-19.9786
	0.6746	-24.9449	0.6746	-19.3779
	0.6949	-24.5655	0.6949	-18.6413
	0.71525	-24.0656	0.71525	-17.5577
	0.7356	-23.4096	0.7356	-16.0564
	0.75595	-22.4351	0.75595	-13.9311
	0.77625	-20.9818	0.77625	-11.0017
	0.7966	-18.816	0.7966	-7.0256
	0.81695	-15.4724	0.81695	-1.87104
	0.8373	-10.4736	0.8373	4.40923
	0.85765	-3.33128	0.85765	11.6873
	0.87795	6.24105	0.87795	19.7572
	0.8983	18.3035	0.8983	28.497
	0.91865	32.6183	0.91865	37.7092
	0.939	48.8377	0.939	47.2767
	0.9593	66.5962	0.9593	57.1193
	0.97965	85.6655	0.97965	67.241
	1	105.582	1	77.535

## Sheet: Supplementary Fig. 24b
	-0.2	-27.0481	-0.2	-26.2795
	-0.18	-27.0322	-0.18	-26.2397
	-0.16	-27.0071	-0.16	-26.2298
	-0.14	-26.9719	-0.14	-26.2181
	-0.12	-26.9995	-0.12	-26.2315
	-0.1	-26.9479	-0.1	-26.27
	-0.08	-26.9532	-0.08	-26.2476
	-0.06	-26.9503	-0.06	-26.2241
	-0.04	-26.97	-0.04	-26.1837
	-0.02	-26.903	-0.02	-26.2438
	0	-26.9038	0	-26.1885
	0.02	-26.9352	0.02	-26.1926
	0.04	-26.8818	0.04	-26.1673
	0.06	-26.9121	0.06	-26.1668
	0.08	-26.8421	0.08	-26.1553
	0.1	-26.8338	0.1	-26.1394
	0.12	-26.7836	0.12	-26.1272
	0.14	-26.8383	0.14	-26.0895
	0.16	-26.7928	0.16	-26.0649
	0.18	-26.7711	0.18	-26.1202
	0.2	-26.7607	0.2	-26.065
	0.22	-26.7561	0.22	-26.0687
	0.24	-26.7642	0.24	-26.0425
	0.26	-26.67	0.26	-26.0518
	0.28	-26.6668	0.28	-25.9348
	0.3	-26.6715	0.3	-26.0489
	0.32	-26.6194	0.32	-25.9427
	0.34	-26.6414	0.34	-25.9732
	0.36	-26.5892	0.36	-25.921
	0.38	-26.5749	0.38	-25.9355
	0.4	-26.5437	0.4	-25.8578
	0.42	-26.5368	0.42	-25.897
	0.44	-26.479	0.44	-25.8355
	0.46	-26.4766	0.46	-25.7891
	0.48	-26.4085	0.48	-25.7977
	0.5	-26.4304	0.5	-25.7714
	0.52	-26.4095	0.52	-25.6765
	0.54	-26.3454	0.54	-25.6929
	0.56	-26.2782	0.56	-25.6233
	0.58	-26.2504	0.58	-25.5302
	0.6	-26.2048	0.6	-25.497
	0.62	-26.1408	0.62	-25.4223
	0.64	-26.0829	0.64	-25.3037
	0.66	-26.0401	0.66	-25.1908
	0.68	-25.8946	0.68	-25.0639
	0.7	-25.8148	0.7	-24.8605
	0.72	-25.6527	0.72	-24.6381
	0.74	-25.4856	0.74	-24.2877
	0.76	-25.2045	0.76	-23.8078
	0.78	-24.7305	0.78	-23.0799
	0.8	-24.1182	0.8	-22.0552
	0.82	-22.9919	0.82	-20.4525
	0.84	-21.2888	0.84	-18.1517
	0.86	-18.4373	0.86	-14.7187
	0.88	-14.1875	0.88	-9.97872
	0.9	-7.9738	0.9	-3.69678
	0.92	0.32692	0.92	4.19625
	0.94	10.7099	0.94	13.6674
	0.96	22.9372	0.96	24.5021
	0.98	36.7928	0.98	36.6226
	1	51.9042	1	49.7402
